# Supplementary material for: Identification of sex determination locus in sea cucumber Apostichopus japonicus using genome-wide association study
Source: BMC Genomics. 2022 May 23;23:391. doi: 10.1186/s12864-022-08632-3 (PMC9128100; doi:10.1186/s12864-022-08632-3)
Supplement: Supplementary file 2 — Additional File 2. [file 12864_2022_8632_MOESM2_ESM.txt]

Supplemental Table 1.
Length of 23 chromosomes from genome assembly AJH1.0.
chr	length
Chr1	53495391
Chr2	35282792
Chr3	33752859
Chr4	40937496
Chr5	31743047
Chr6	30731138
Chr7	29060481
Chr8	26200458
Chr9	26461550
Chr10	25331306
Chr11	25377166
Chr12	46389794
Chr13	24296288
Chr14	24484211
Chr15	22434368
Chr16	24615717
Chr17	42812915
Chr18	60396741
Chr19	40549580
Chr20	37935277
Chr21	40518953
Chr22	36278054
Chr23	36137433
