# Supplementary material for: Identification of sex determination locus in sea cucumber Apostichopus japonicus using genome-wide association study
Source: BMC Genomics. 2022 May 23;23:391. doi: 10.1186/s12864-022-08632-3 (PMC9128100; doi:10.1186/s12864-022-08632-3)
Supplement: Supplementary file 3 — Additional File 3. [file 12864_2022_8632_MOESM3_ESM.txt]

Supplemental Table 2.
Busco evaluation results of genome assembly AJH1.0 using metazoa gene set.

# BUSCO version is: 5.0.0 
# The lineage dataset is: metazoa_odb10 (Creation date: 2021-02-17, number of species: 65, number of BUSCOs: 954)
# Summarized benchmarking in BUSCO notation for file /mnt/DATA/SDB/home/wyx/04.result/busco/Apostichopus_japonicus.fasta
# BUSCO was run in mode: genome
# Gene predictor used: metaeuk

	***** Results: *****

	C:90.3%[S:77.6%,D:12.7%],F:5.1%,M:4.6%,n:954	   
	861	Complete BUSCOs (C)			   
	740	Complete and single-copy BUSCOs (S)	   
	121	Complete and duplicated BUSCOs (D)	   
	49	Fragmented BUSCOs (F)			   
	44	Missing BUSCOs (M)			   
	954	Total BUSCO groups searched		   

Placement file versions:
list_of_reference_markers.eukaryota_odb10.2019-12-16.txt
tree.eukaryota_odb10.2019-12-16.nwk
tree_metadata.eukaryota_odb10.2019-12-16.txt
supermatrix.aln.eukaryota_odb10.2019-12-16.faa
mapping_taxids-busco_dataset_name.eukaryota_odb10.2019-12-16.txt
mapping_taxid-lineage.eukaryota_odb10.2019-12-16.txt
