# Supplementary material for: Identification of sex determination locus in sea cucumber Apostichopus japonicus using genome-wide association study
Source: BMC Genomics. 2022 May 23;23:391. doi: 10.1186/s12864-022-08632-3 (PMC9128100; doi:10.1186/s12864-022-08632-3)
Supplement: Supplementary file 4 — Additional File 4. [file 12864_2022_8632_MOESM4_ESM.csv]

Supplemental Table 3.
The quality of raw data from female and male A. japonicus population resequencing results
Sample	Raw Reads	Clean Reads	Raw Base(G)	Clean Base(G)	Effective Rate(%)	Error Rate(%)	Q20(%)	Q30(%)	GC Content(%)	mapped radio	properly paired radio	singletons radio
F1	36,086,774	34,745,732	10.83	10.42	96.28	0.03	96.42	91.35	37.24	97.16%	88.01%	0.75%
F2	35,254,742	33,838,590	10.58	10.15	95.98	0.03	96.52	91.53	37.44	97.08%	87.58%	0.79%
F3	36,994,768	35,688,010	11.1	10.71	96.47	0.03	96.94	92.44	37.63	97.14%	87.51%	0.75%
F4	39,268,384	37,766,223	11.78	11.33	96.17	0.03	96.83	92.28	37.36	97.04%	87.06%	0.80%
F5	36,265,682	34,928,886	10.88	10.48	96.31	0.03	96.78	92.12	37.77	97.18%	87.17%	0.80%
F6	38,668,028	36,845,888	11.6	11.05	95.29	0.03	95.78	90.19	37.71	96.92%	86.94%	0.88%
F7	37,105,656	35,799,494	11.13	10.74	96.48	0.03	96.98	92.53	37.31	97.39%	89.03%	0.64%
F8	34,792,532	33,497,425	10.44	10.05	96.28	0.03	96.47	91.48	37.35	97.00%	87.47%	0.82%
F9	37,199,934	35,728,283	11.16	10.72	96.04	0.03	96.61	91.81	37.58	97.02%	87.44%	0.80%
F10	39,347,335	37,844,784	11.8	11.35	96.18	0.03	96.64	91.82	37.42	97.02%	87.73%	0.78%
F11	37,567,161	36,279,205	11.27	10.88	96.57	0.03	96.44	91.39	38.03	96.74%	86.95%	0.78%
F12	36,825,439	35,442,318	11.05	10.63	96.24	0.03	97.21	93	37.27	97.40%	88.83%	0.63%
F13	36,468,245	34,932,900	10.94	10.48	95.79	0.04	95.62	89.75	37.7	96.51%	86.82%	0.91%
F14	33,639,610	32,429,113	10.09	9.73	96.4	0.03	96.63	91.79	37.48	96.95%	87.49%	0.79%
F15	37,388,430	36,186,600	11.22	10.86	96.79	0.03	96.92	92.42	37.39	97.08%	88.01%	0.73%
F16	36,497,162	35,240,548	10.95	10.57	96.56	0.03	96.98	92.53	37.49	97.13%	87.82%	0.75%
F17	37,292,454	35,880,650	11.19	10.76	96.21	0.03	96.7	91.91	37.22	97.16%	87.87%	0.74%
F18	37,822,289	36,480,344	11.35	10.94	96.45	0.03	96.69	91.82	37.39	97.09%	87.54%	0.76%
F19	35,607,962	34,406,212	10.68	10.32	96.63	0.03	96.86	92.28	37.36	97.13%	88.18%	0.72%
F20	36,394,254	35,121,502	10.92	10.54	96.5	0.03	96.78	92.1	37.3	96.98%	87.35%	0.78%
F21	36,892,480	35,438,802	11.07	10.63	96.06	0.03	96.35	91.2	37.35	96.99%	87.45%	0.83%
F22	36,805,020	35,380,710	11.04	10.61	96.13	0.03	96.59	91.74	37.31	96.99%	87.46%	0.83%
F23	33,977,812	32,624,501	10.19	9.79	96.02	0.03	95.94	90.19	37.38	97.17%	88.02%	0.78%
F24	37,861,822	35,927,106	11.36	10.78	94.89	0.03	96.07	90.94	37.44	97.03%	87.12%	0.83%
F25	33,682,336	32,392,821	10.1	9.72	96.17	0.03	96.39	91.27	37.37	97.20%	88.38%	0.75%
F26	38,689,541	37,260,229	11.61	11.18	96.31	0.03	96.73	92	37.32	97.25%	88.33%	0.72%
F27	35,696,430	34,529,629	10.71	10.36	96.73	0.03	96.92	92.67	37.88	96.76%	86.91%	0.78%
F28	34,954,788	33,753,471	10.49	10.13	96.56	0.03	96.28	91.1	37.68	97.10%	87.07%	0.79%
F29	37,127,706	35,771,587	11.14	10.73	96.35	0.03	96.71	91.96	37.27	97.30%	88.82%	0.67%
F30	34,936,562	33,788,795	10.48	10.14	96.71	0.03	96.45	91.44	37.68	97.14%	87.74%	0.73%
M1	36,939,791	35,554,939	11.08	10.67	96.25	0.03	96.75	92.07	37.34	96.73%	87.18%	0.78%
M2	39,611,935	37,918,394	11.88	11.38	95.72	0.03	96.31	91.15	37.24	97.01%	87.59%	0.82%
M3	40,465,809	38,743,625	12.14	11.62	95.74	0.03	96.24	91.01	37.31	97.22%	88.14%	0.74%
M5	36,907,102	35,648,651	11.07	10.69	96.59	0.03	97.03	92.62	37.3	96.95%	86.33%	0.83%
M4	33,650,937	32,560,318	10.1	9.77	96.76	0.03	96.97	92.79	37.53	97.11%	87.84%	0.74%
M6	39,468,406	38,101,140	11.84	11.43	96.54	0.03	96.83	92.49	37.61	97.00%	85.44%	0.90%
M7	37,473,065	36,016,638	11.24	10.8	96.11	0.03	96.15	90.83	37.33	97.04%	87.67%	0.79%
M8	36,841,230	35,425,354	11.05	10.63	96.16	0.03	96.64	91.74	37.34	97.15%	87.89%	0.75%
M9	37,139,817	35,687,225	11.14	10.71	96.09	0.03	96.59	91.71	37.33	97.11%	87.21%	0.80%
M10	33,459,470	32,124,482	10.04	9.64	96.01	0.03	96.18	90.93	37.36	97.03%	87.66%	0.82%
M11	37,598,032	36,403,409	11.28	10.92	96.82	0.03	96.99	92.84	37.81	97.04%	86.15%	0.84%
M12	36,341,883	35,171,283	10.9	10.55	96.78	0.03	97.48	93.73	37.67	97.15%	87.64%	0.70%
M13	36,056,193	34,835,413	10.82	10.45	96.61	0.03	97.29	93.33	37.66	97.04%	86.81%	0.74%
M14	38,876,635	37,577,636	11.66	11.27	96.66	0.03	97.06	93.06	37.6	97.00%	86.49%	0.82%
M15	39,643,667	38,211,194	11.89	11.46	96.39	0.03	96.91	92.38	37.38	97.17%	87.33%	0.74%
M16	38,317,734	36,974,614	11.5	11.09	96.49	0.03	96.94	92.42	37.32	97.35%	88.52%	0.66%
M17	34,856,919	33,680,271	10.46	10.1	96.62	0.03	96.83	92.44	37.86	97.13%	87.53%	0.75%
M18	36,121,395	34,804,955	10.84	10.44	96.36	0.03	96.99	92.57	37.26	97.26%	88.26%	0.67%
M19	36,698,760	35,445,173	11.01	10.63	96.58	0.03	97.07	92.72	37.27	97.37%	88.96%	0.62%
M20	37,352,979	36,100,177	11.21	10.83	96.65	0.03	96.47	91.47	37.67	97.08%	87.11%	0.79%
M21	39,305,351	38,049,609	11.79	11.41	96.81	0.03	96.94	92.35	37.17	97.15%	88.06%	0.73%
M22	36,699,573	35,242,213	11.01	10.57	96.03	0.03	96.61	91.81	37.26	97.14%	87.32%	0.79%
M23	37,593,525	36,134,508	11.28	10.84	96.12	0.03	96.08	90.8	37.35	96.87%	86.68%	0.92%
M24	37,124,507	35,791,654	11.14	10.74	96.41	0.03	96.78	92.03	37.23	97.37%	89.25%	0.64%
M25	39,930,834	38,503,750	11.98	11.55	96.43	0.03	96.77	91.97	37.5	97.12%	87.39%	0.79%
M26	33,994,300	32,810,459	10.2	9.84	96.52	0.03	96.94	92.73	37.47	96.92%	85.76%	0.90%
M27	34,112,382	32,939,339	10.23	9.88	96.56	0.03	96.89	92.66	37.72	97.03%	85.51%	0.88%
M28	34,002,160	32,838,607	10.2	9.85	96.58	0.03	97.03	92.97	37.7	97.08%	85.91%	0.82%
M29	40,869,027	39,458,217	12.26	11.84	96.55	0.03	96.99	92.84	37.73	97.05%	86.30%	0.81%
M30	34,789,311	33,644,397	10.44	10.09	96.71	0.03	97	92.73	37.69	97.17%	87.85%	0.71%
