# Supplementary material for: Identification of sex determination locus in sea cucumber Apostichopus japonicus using genome-wide association study
Source: BMC Genomics. 2022 May 23;23:391. doi: 10.1186/s12864-022-08632-3 (PMC9128100; doi:10.1186/s12864-022-08632-3)
Supplement: Supplementary file 5 — Additional File 5. [file 12864_2022_8632_MOESM5_ESM.csv]

Supplemental Table 4.
Distribution of sex-associated SNPs obtained by GWAS.
chromosome	P<1-e6
chr1	2
chr2	3
chr3	0
chr4	25
chr5	0
chr6	2
chr7	1
chr8	2
chr9	7
chr10	2
chr11	1
chr12	3
chr13	0
chr14	0
chr15	0
chr16	1
chr17	11
chr18	21
chr19	7
chr20	0
chr21	5
chr22	5
chr23	1
