# Supplementary material for: Identification of sex determination locus in sea cucumber Apostichopus japonicus using genome-wide association study
Source: BMC Genomics. 2022 May 23;23:391. doi: 10.1186/s12864-022-08632-3 (PMC9128100; doi:10.1186/s12864-022-08632-3)
Supplement: Supplementary file 6 — Additional File 6. [file 12864_2022_8632_MOESM6_ESM.csv]

Supplemental Table 5.
Annotation results of the most significant sex-associated SNPs obtained by GWAS.
Impact of SNP Effect	SNP Effect	SNP Region	No.
HIGH	Stop_gained	SPLICE_SITE_REGION	1
MODERATE	Missense_variant	EXON	11
LOW	Synonymous_variant	EXON	4
	Splice_region_variant	EXON	1
MODIFIER	upstream_gene_variant	UPSTREAM	26
	intergenic_region_variant	INTERGENIC	61
	downstream_gene_variant	DOWNSTREAM	21
	intron_variant	INTRON	20
	3_prime_UTR_variant	UTR_3_PRIME	1
