# Supplementary material for: Identification of sex determination locus in sea cucumber Apostichopus japonicus using genome-wide association study
Source: BMC Genomics. 2022 May 23;23:391. doi: 10.1186/s12864-022-08632-3 (PMC9128100; doi:10.1186/s12864-022-08632-3)
Supplement: Supplementary file 7 — Additional File 7. [file 12864_2022_8632_MOESM7_ESM.txt]

Supplemental Table 6.
The results of gene effected by sex-associated SNPs from GWAS.
##SnpEffVersion="5.0e (build 2021-03-09 06:01), by Pablo Cingolani"
##SnpEffCmd="SnpEff Apostichopus_japonicus snp_P_1e-6.vcf.recode.vcf -csvStats snp_P_1e-6.snpeff.csv -stats snp_P_1e-6.snpeff.html "
##INFO=<ID=ANN,Number=.,Type=String,Description="Functional annotations: 'Allele | Annotation | Annotation_Impact | Gene_Name | Gene_ID | Feature_Type | Feature_ID | Transcript_BioType | Rank | HGVS.c | HGVS.p | cDNA.pos / cDNA.length | CDS.pos / CDS.length | AA.pos / AA.length | Distance | ERRORS / WARNINGS / INFO' ">
##INFO=<ID=LOF,Number=.,Type=String,Description="Predicted loss of function effects for this variant. Format: 'Gene_Name | Gene_ID | Number_of_transcripts_in_gene | Percent_of_transcripts_affected'">
##INFO=<ID=NMD,Number=.,Type=String,Description="Predicted nonsense mediated decay effects for this variant. Format: 'Gene_Name | Gene_ID | Number_of_transcripts_in_gene | Percent_of_transcripts_affected'">
#CHROM	POS	REF	ALT	QUAL	INFO
HiC_scaffold_1	38146948	A	G	5754.33	ANN=G|intergenic_region|MODIFIER|AJ_002323-AJ_002324|AJ_002323-AJ_002324|intergenic_region|AJ_002323-AJ_002324|||n.38146948A>G||||||
HiC_scaffold_1	38147859	G	T	4900.1	ANN=T|intergenic_region|MODIFIER|AJ_002323-AJ_002324|AJ_002323-AJ_002324|intergenic_region|AJ_002323-AJ_002324|||n.38147859G>T||||||
HiC_scaffold_2	14822285	G	C	4910.96	ANN=C|upstream_gene_variant|MODIFIER|AJ_004175|AJ_004175|transcript|AJ_004175-T1|protein_coding||c.-4052C>G|||||4052|,C|intron_variant|MODIFIER|AJ_004176|AJ_004176|transcript|AJ_004176-T1|protein_coding|1/1|c.399+89G>C||||||
HiC_scaffold_2	17505759	T	G	5762.84	ANN=G|intergenic_region|MODIFIER|RPS5-AJ_004381|AJ_004380-AJ_004381|intergenic_region|AJ_004380-AJ_004381|||n.17505759T>G||||||
HiC_scaffold_2	27503949	T	C	5299.52	ANN=C|upstream_gene_variant|MODIFIER|AJ_005071|AJ_005071|transcript|AJ_005071-T1|protein_coding||c.-2950A>G|||||2950|,C|downstream_gene_variant|MODIFIER|ABCA1_1|AJ_005072|transcript|AJ_005072-T1|protein_coding||c.*699A>G|||||699|,C|intergenic_region|MODIFIER|AJ_005071-ABCA1_1|AJ_005071-AJ_005072|intergenic_region|AJ_005071-AJ_005072|||n.27503949T>C||||||
HiC_scaffold_4	15285188	C	T	3837.05	ANN=T|downstream_gene_variant|MODIFIER|AJ_008676|AJ_008676|transcript|AJ_008676-T1|protein_coding||c.*4082G>A|||||4082|,T|intergenic_region|MODIFIER|AJ_008675-AJ_008676|AJ_008675-AJ_008676|intergenic_region|AJ_008675-AJ_008676|||n.15285188C>T||||||
HiC_scaffold_4	15665223	G	A	7522.46	ANN=A|intergenic_region|MODIFIER|AJ_008701-AJ_008702|AJ_008701-AJ_008702|intergenic_region|AJ_008701-AJ_008702|||n.15665223G>A||||||
HiC_scaffold_4	16064621	G	A	4575.9	ANN=A|intergenic_region|MODIFIER|AJ_008726-AJ_008727|AJ_008726-AJ_008727|intergenic_region|AJ_008726-AJ_008727|||n.16064621G>A||||||
HiC_scaffold_4	16230061	C	A	5457.6	ANN=A|intron_variant|MODIFIER|AJ_008729|AJ_008729|transcript|AJ_008729-T1|protein_coding|3/5|c.448-531C>A||||||
HiC_scaffold_4	16230464	G	A	5808.59	ANN=A|intron_variant|MODIFIER|AJ_008729|AJ_008729|transcript|AJ_008729-T1|protein_coding|3/5|c.448-128G>A||||||
HiC_scaffold_4	17729261	A	T	5162.72	ANN=T|intergenic_region|MODIFIER|AJ_008810-AJ_008811|AJ_008810-AJ_008811|intergenic_region|AJ_008810-AJ_008811|||n.17729261A>T||||||
HiC_scaffold_4	17729282	G	C	5229.88	ANN=C|intergenic_region|MODIFIER|AJ_008810-AJ_008811|AJ_008810-AJ_008811|intergenic_region|AJ_008810-AJ_008811|||n.17729282G>C||||||
HiC_scaffold_4	18139382	C	T	10378	ANN=T|splice_region_variant&intron_variant|LOW|AJ_008834|AJ_008834|transcript|AJ_008834-T1|protein_coding|4/4|c.371+6G>A||||||WARNING_TRANSCRIPT_NO_STOP_CODON
HiC_scaffold_4	18139495	G	T	3862.28	ANN=T|intron_variant|MODIFIER|AJ_008834|AJ_008834|transcript|AJ_008834-T1|protein_coding|3/4|c.306-42C>A||||||WARNING_TRANSCRIPT_NO_STOP_CODON
HiC_scaffold_4	19678261	C	T	6292.55	ANN=T|intergenic_region|MODIFIER|AJ_008917-AJ_008918|AJ_008917-AJ_008918|intergenic_region|AJ_008917-AJ_008918|||n.19678261C>T||||||
HiC_scaffold_4	19703122	T	C	5126.02	ANN=C|downstream_gene_variant|MODIFIER|AJ_008919|AJ_008919|transcript|AJ_008919-T1|protein_coding||c.*2910T>C|||||2910|,C|intergenic_region|MODIFIER|AJ_008919-AJ_008920|AJ_008919-AJ_008920|intergenic_region|AJ_008919-AJ_008920|||n.19703122T>C||||||
HiC_scaffold_4	20167824	A	G	6376.29	ANN=G|intergenic_region|MODIFIER|AJ_008953-AJ_008954|AJ_008953-AJ_008954|intergenic_region|AJ_008953-AJ_008954|||n.20167824A>G||||||
HiC_scaffold_4	20399393	T	C	4565.33	ANN=C|downstream_gene_variant|MODIFIER|AJ_008971|AJ_008971|transcript|AJ_008971-T1|protein_coding||c.*1971T>C|||||1971|,C|intergenic_region|MODIFIER|AJ_008971-AJ_008972|AJ_008971-AJ_008972|intergenic_region|AJ_008971-AJ_008972|||n.20399393T>C||||||
HiC_scaffold_4	20599699	C	A	4811.01	ANN=A|upstream_gene_variant|MODIFIER|AJ_008980|AJ_008980|transcript|AJ_008980-T1|protein_coding||c.-3898C>A|||||3898|,A|intergenic_region|MODIFIER|AJ_008979-AJ_008980|AJ_008979-AJ_008980|intergenic_region|AJ_008979-AJ_008980|||n.20599699C>A||||||
HiC_scaffold_4	20602654	G	C	6955.58	ANN=C|upstream_gene_variant|MODIFIER|AJ_008980|AJ_008980|transcript|AJ_008980-T1|protein_coding||c.-943G>C|||||943|,C|intergenic_region|MODIFIER|AJ_008979-AJ_008980|AJ_008979-AJ_008980|intergenic_region|AJ_008979-AJ_008980|||n.20602654G>C||||||
HiC_scaffold_4	20936275	A	G	3895.83	ANN=G|intergenic_region|MODIFIER|AJ_008999-AJ_009000|AJ_008999-AJ_009000|intergenic_region|AJ_008999-AJ_009000|||n.20936275A>G||||||
HiC_scaffold_4	21366007	T	G	5956.41	ANN=G|intergenic_region|MODIFIER|AJ_009017-AJ_009018|AJ_009017-AJ_009018|intergenic_region|AJ_009017-AJ_009018|||n.21366007T>G||||||
HiC_scaffold_4	21366031	G	C	5941.74	ANN=C|intergenic_region|MODIFIER|AJ_009017-AJ_009018|AJ_009017-AJ_009018|intergenic_region|AJ_009017-AJ_009018|||n.21366031G>C||||||
HiC_scaffold_4	21831732	C	G	4544.36	ANN=G|upstream_gene_variant|MODIFIER|AJ_009037|AJ_009037|transcript|AJ_009037-T1|protein_coding||c.-2647C>G|||||2647|,G|intergenic_region|MODIFIER|AJ_009036-AJ_009037|AJ_009036-AJ_009037|intergenic_region|AJ_009036-AJ_009037|||n.21831732C>G||||||
HiC_scaffold_4	25668261	A	C	8787.53	ANN=C|intergenic_region|MODIFIER|AJ_009190-AJ_009191|AJ_009190-AJ_009191|intergenic_region|AJ_009190-AJ_009191|||n.25668261A>C||||||
HiC_scaffold_4	25695321	C	T	6633.05	ANN=T|intergenic_region|MODIFIER|AJ_009191-AJ_009192|AJ_009191-AJ_009192|intergenic_region|AJ_009191-AJ_009192|||n.25695321C>T||||||
HiC_scaffold_4	32264716	T	A	4154.09	ANN=A|intergenic_region|MODIFIER|AJ_009503-AJ_009504|AJ_009503-AJ_009504|intergenic_region|AJ_009503-AJ_009504|||n.32264716T>A||||||
HiC_scaffold_4	32298452	G	A	8320.88	ANN=A|upstream_gene_variant|MODIFIER|AJ_009505|AJ_009505|transcript|AJ_009505-T1|protein_coding||c.-393G>A|||||393|,A|intron_variant|MODIFIER|AJ_009504|AJ_009504|transcript|AJ_009504-T1|protein_coding|2/2|c.162-184G>A||||||
HiC_scaffold_4	32300679	A	T	5657.21	ANN=T|downstream_gene_variant|MODIFIER|AJ_009504|AJ_009504|transcript|AJ_009504-T1|protein_coding||c.*1836A>T|||||1836|,T|intron_variant|MODIFIER|AJ_009505|AJ_009505|transcript|AJ_009505-T1|protein_coding|1/8|c.90-175A>T||||||
HiC_scaffold_4	32329408	A	T	8532.73	ANN=T|upstream_gene_variant|MODIFIER|AJ_009506|AJ_009506|transcript|AJ_009506-T1|protein_coding||c.-4168T>A|||||3161|,T|intergenic_region|MODIFIER|AJ_009506-AJ_009507|AJ_009506-AJ_009507|intergenic_region|AJ_009506-AJ_009507|||n.32329408A>T||||||
HiC_scaffold_6	2598541	T	C	4436.65	ANN=C|upstream_gene_variant|MODIFIER|AJ_012155|AJ_012155|transcript|AJ_012155-T1|protein_coding||c.-4351A>G|||||4351|,C|intergenic_region|MODIFIER|AJ_012155-AJ_012156|AJ_012155-AJ_012156|intergenic_region|AJ_012155-AJ_012156|||n.2598541T>C||||||
HiC_scaffold_6	3089100	C	G	5261.14	ANN=G|intergenic_region|MODIFIER|AJ_012176-AJ_012177|AJ_012176-AJ_012177|intergenic_region|AJ_012176-AJ_012177|||n.3089100C>G||||||
HiC_scaffold_7	26674936	C	T	5240.21	ANN=T|intergenic_region|MODIFIER|AJ_015473-AJ_015474|AJ_015473-AJ_015474|intergenic_region|AJ_015473-AJ_015474|||n.26674936C>T||||||
HiC_scaffold_8	12491903	C	G	6806.1	ANN=G|intergenic_region|MODIFIER|AJ_016332-AJ_016333|AJ_016332-AJ_016333|intergenic_region|AJ_016332-AJ_016333|||n.12491903C>G||||||
HiC_scaffold_8	12493132	C	T	6323.34	ANN=T|intergenic_region|MODIFIER|AJ_016332-AJ_016333|AJ_016332-AJ_016333|intergenic_region|AJ_016332-AJ_016333|||n.12493132C>T||||||
HiC_scaffold_9	5713934	C	G	3744.5	ANN=G|missense_variant|MODERATE|AJ_017590|AJ_017590|transcript|AJ_017590-T1|protein_coding|5/6|c.584G>C|p.Ser195Thr|584/1917|584/1917|195/638||,G|downstream_gene_variant|MODIFIER|AJ_017589|AJ_017589|transcript|AJ_017589-T1|protein_coding||c.*3693C>G|||||3519|
HiC_scaffold_9	13718698	A	T	7211.58	ANN=T|downstream_gene_variant|MODIFIER|AJ_018083|AJ_018083|transcript|AJ_018083-T1|protein_coding||c.*4326T>A|||||4326|,T|intron_variant|MODIFIER|AJ_018082|AJ_018082|transcript|AJ_018082-T1|protein_coding|4/5|c.538-270A>T||||||
HiC_scaffold_9	13719086	A	G	2879.52	ANN=G|missense_variant|MODERATE|AJ_018082|AJ_018082|transcript|AJ_018082-T1|protein_coding|5/6|c.656A>G|p.Asn219Ser|656/900|656/900|219/299||,G|downstream_gene_variant|MODIFIER|AJ_018083|AJ_018083|transcript|AJ_018083-T1|protein_coding||c.*3938T>C|||||3938|
HiC_scaffold_9	25464225	A	C	4209.39	ANN=C|upstream_gene_variant|MODIFIER|AJ_018887|AJ_018887|transcript|AJ_018887-T1|protein_coding||c.-821A>C|||||821|,C|intergenic_region|MODIFIER|AJ_018886-AJ_018887|AJ_018886-AJ_018887|intergenic_region|AJ_018886-AJ_018887|||n.25464225A>C||||||
HiC_scaffold_9	25466977	A	C	3613.11	ANN=C|intron_variant|MODIFIER|AJ_018887|AJ_018887|transcript|AJ_018887-T1|protein_coding|3/10|c.465-76A>C||||||
HiC_scaffold_9	25467025	T	G	3857.27	ANN=G|intron_variant|MODIFIER|AJ_018887|AJ_018887|transcript|AJ_018887-T1|protein_coding|3/10|c.465-28T>G||||||
HiC_scaffold_9	25478634	C	A	3492.01	ANN=A|downstream_gene_variant|MODIFIER|AJ_018887|AJ_018887|transcript|AJ_018887-T1|protein_coding||c.*5188C>A|||||2269|,A|intron_variant|MODIFIER|AJ_018888|AJ_018888|transcript|AJ_018888-T1|protein_coding|4/5|c.516-19G>T||||||
HiC_scaffold_10	8166075	C	A	6233.13	ANN=A|intergenic_region|MODIFIER|AJ_019410-AJ_019411|AJ_019410-AJ_019411|intergenic_region|AJ_019410-AJ_019411|||n.8166075C>A||||||
HiC_scaffold_10	9366365	C	A	5174.57	ANN=A|intergenic_region|MODIFIER|AJ_019468-AJ_019469|AJ_019468-AJ_019469|intergenic_region|AJ_019468-AJ_019469|||n.9366365C>A||||||
HiC_scaffold_11	22855063	C	T	5688.04	ANN=T|intron_variant|MODIFIER|AJ_021971|AJ_021971|transcript|AJ_021971-T1|protein_coding|2/2|c.-178-796C>T||||||
HiC_scaffold_12	2252270	G	A	3489.91	ANN=A|intergenic_region|MODIFIER|AJ_022209-AJ_022210|AJ_022209-AJ_022210|intergenic_region|AJ_022209-AJ_022210|||n.2252270G>A||||||
HiC_scaffold_12	26952535	C	T	4480.93	ANN=T|downstream_gene_variant|MODIFIER|AJ_023374|AJ_023374|transcript|AJ_023374-T1|protein_coding||c.*666G>A|||||82|,T|intergenic_region|MODIFIER|AJ_023373-AJ_023374|AJ_023373-AJ_023374|intergenic_region|AJ_023373-AJ_023374|||n.26952535C>T||||||
HiC_scaffold_12	43542212	A	G	5248.39	ANN=G|downstream_gene_variant|MODIFIER|AJ_024022|AJ_024022|transcript|AJ_024022-T1|protein_coding||c.*89A>G|||||89|,G|intergenic_region|MODIFIER|AJ_024022-AJ_024023|AJ_024022-AJ_024023|intergenic_region|AJ_024022-AJ_024023|||n.43542212A>G||||||
HiC_scaffold_16	8695201	G	A	4187.26	ANN=A|synonymous_variant|LOW|AJ_028791|AJ_028791|transcript|AJ_028791-T1|protein_coding|5/5|c.387G>A|p.Glu129Glu|387/588|387/588|129/195||,A|downstream_gene_variant|MODIFIER|AJ_028790|AJ_028790|transcript|AJ_028790-T1|protein_coding||c.*2579G>A|||||2579|
HiC_scaffold_17	21241324	T	G	6166.11	ANN=G|downstream_gene_variant|MODIFIER|AJ_030910|AJ_030910|transcript|AJ_030910-T1|protein_coding||c.*1375T>G|||||1375|,G|intergenic_region|MODIFIER|AJ_030910-AJ_030911|AJ_030910-AJ_030911|intergenic_region|AJ_030910-AJ_030911|||n.21241324T>G||||||
HiC_scaffold_17	21250508	G	A	5149.69	ANN=A|intron_variant|MODIFIER|AJ_030911|AJ_030911|transcript|AJ_030911-T1|protein_coding|3/8|c.286+153G>A||||||
HiC_scaffold_17	21269547	C	T	7322.48	ANN=T|intergenic_region|MODIFIER|AJ_030911-AJ_030912|AJ_030911-AJ_030912|intergenic_region|AJ_030911-AJ_030912|||n.21269547C>T||||||
HiC_scaffold_17	38300629	T	G	5675.49	ANN=G|missense_variant|MODERATE|AJ_031977|AJ_031977|transcript|AJ_031977-T1|protein_coding|1/1|c.494A>C|p.Tyr165Ser|494/636|494/636|165/211||,G|upstream_gene_variant|MODIFIER|AJ_031975|AJ_031975|transcript|AJ_031975-T1|protein_coding||c.-1476A>C|||||1476|WARNING_TRANSCRIPT_INCOMPLETE,G|upstream_gene_variant|MODIFIER|AJ_031976|AJ_031976|transcript|AJ_031976-T1|protein_coding||c.-973A>C|||||973|WAR…
HiC_scaffold_17	38300757	T	C	5647.34	ANN=C|synonymous_variant|LOW|AJ_031977|AJ_031977|transcript|AJ_031977-T1|protein_coding|1/1|c.366A>G|p.Leu122Leu|366/636|366/636|122/211||,C|upstream_gene_variant|MODIFIER|AJ_031975|AJ_031975|transcript|AJ_031975-T1|protein_coding||c.-1604A>G|||||1604|WARNING_TRANSCRIPT_INCOMPLETE,C|upstream_gene_variant|MODIFIER|AJ_031976|AJ_031976|transcript|AJ_031976-T1|protein_coding||c.-1101A>G|||||1101|WARN…
HiC_scaffold_17	38300786	T	G	6072.35	ANN=G|missense_variant|MODERATE|AJ_031977|AJ_031977|transcript|AJ_031977-T1|protein_coding|1/1|c.337A>C|p.Lys113Gln|337/636|337/636|113/211||,G|upstream_gene_variant|MODIFIER|AJ_031975|AJ_031975|transcript|AJ_031975-T1|protein_coding||c.-1633A>C|||||1633|WARNING_TRANSCRIPT_INCOMPLETE,G|upstream_gene_variant|MODIFIER|AJ_031976|AJ_031976|transcript|AJ_031976-T1|protein_coding||c.-1130A>C|||||1130|W…
HiC_scaffold_17	38300794	T	G	6533.9	ANN=G|missense_variant|MODERATE|AJ_031977|AJ_031977|transcript|AJ_031977-T1|protein_coding|1/1|c.329A>C|p.His110Pro|329/636|329/636|110/211||,G|upstream_gene_variant|MODIFIER|AJ_031975|AJ_031975|transcript|AJ_031975-T1|protein_coding||c.-1641A>C|||||1641|WARNING_TRANSCRIPT_INCOMPLETE,G|upstream_gene_variant|MODIFIER|AJ_031976|AJ_031976|transcript|AJ_031976-T1|protein_coding||c.-1138A>C|||||1138|W…
HiC_scaffold_17	40277636	C	A	6310.81	ANN=A|upstream_gene_variant|MODIFIER|AJ_032110|AJ_032110|transcript|AJ_032110-T1|protein_coding||c.-1943G>T|||||1943|,A|intergenic_region|MODIFIER|AJ_032110-AJ_032111|AJ_032110-AJ_032111|intergenic_region|AJ_032110-AJ_032111|||n.40277636C>A||||||
HiC_scaffold_17	40289998	A	T	3846.7	ANN=T|intron_variant|MODIFIER|AJ_032111|AJ_032111|transcript|AJ_032111-T1|protein_coding|5/12|c.631-38T>A||||||
HiC_scaffold_17	40290073	T	A	5565.45	ANN=A|intron_variant|MODIFIER|AJ_032111|AJ_032111|transcript|AJ_032111-T1|protein_coding|5/12|c.630+90A>T||||||
HiC_scaffold_17	40292978	G	A	5830.16	ANN=A|upstream_gene_variant|MODIFIER|AJ_032111|AJ_032111|transcript|AJ_032111-T1|protein_coding||c.-798C>T|||||695|,A|intergenic_region|MODIFIER|AJ_032111-AJ_032112|AJ_032111-AJ_032112|intergenic_region|AJ_032111-AJ_032112|||n.40292978G>A||||||
HiC_scaffold_18	2619305	A	G	5763.29	ANN=G|downstream_gene_variant|MODIFIER|AJ_032342|AJ_032342|transcript|AJ_032342-T1|protein_coding||c.*2499T>C|||||2499|,G|intergenic_region|MODIFIER|AJ_032341-AJ_032342|AJ_032341-AJ_032342|intergenic_region|AJ_032341-AJ_032342|||n.2619305A>G||||||
HiC_scaffold_18	24255395	T	C	5344.56	ANN=C|intergenic_region|MODIFIER|AJ_033550-AJ_033551|AJ_033550-AJ_033551|intergenic_region|AJ_033550-AJ_033551|||n.24255395T>C||||||
HiC_scaffold_18	27840859	A	G	3887.15	ANN=G|intron_variant|MODIFIER|AJ_033701|AJ_033701|transcript|AJ_033701-T1|protein_coding|1/1|c.4-414A>G||||||
HiC_scaffold_18	27840895	T	C	4885.63	ANN=C|intron_variant|MODIFIER|AJ_033701|AJ_033701|transcript|AJ_033701-T1|protein_coding|1/1|c.4-378T>C||||||
HiC_scaffold_18	27841363	C	A	4906.08	ANN=A|missense_variant|MODERATE|AJ_033701|AJ_033701|transcript|AJ_033701-T1|protein_coding|2/2|c.94C>A|p.Pro32Thr|190/837|94/741|32/246||
HiC_scaffold_18	33452027	G	C	28535.4	ANN=C|intron_variant|MODIFIER|AJ_033967|AJ_033967|transcript|AJ_033967-T1|protein_coding|1/1|c.79-929C>G||||||
HiC_scaffold_18	33577588	C	G	4856.05	ANN=G|3_prime_UTR_variant|MODIFIER|AJ_033975|AJ_033975|transcript|AJ_033975-T1|protein_coding|2/2|c.*31C>G|||||31|
HiC_scaffold_18	33669891	A	G	5921.04	ANN=G|intergenic_region|MODIFIER|AJ_033978-AJ_033979|AJ_033978-AJ_033979|intergenic_region|AJ_033978-AJ_033979|||n.33669891A>G||||||
HiC_scaffold_18	33669956	C	G	5860.17	ANN=G|intergenic_region|MODIFIER|AJ_033978-AJ_033979|AJ_033978-AJ_033979|intergenic_region|AJ_033978-AJ_033979|||n.33669956C>G||||||
HiC_scaffold_18	33851812	G	T	5529.29	ANN=T|intergenic_region|MODIFIER|AJ_033988-AJ_033989|AJ_033988-AJ_033989|intergenic_region|AJ_033988-AJ_033989|||n.33851812G>T||||||
HiC_scaffold_18	34164855	A	T	6410.26	ANN=T|intergenic_region|MODIFIER|AJ_034011-AJ_034012|AJ_034011-AJ_034012|intergenic_region|AJ_034011-AJ_034012|||n.34164855A>T||||||
HiC_scaffold_18	34164860	C	T	6501.35	ANN=T|intergenic_region|MODIFIER|AJ_034011-AJ_034012|AJ_034011-AJ_034012|intergenic_region|AJ_034011-AJ_034012|||n.34164860C>T||||||
HiC_scaffold_18	34164876	A	T	5898.09	ANN=T|intergenic_region|MODIFIER|AJ_034011-AJ_034012|AJ_034011-AJ_034012|intergenic_region|AJ_034011-AJ_034012|||n.34164876A>T||||||
HiC_scaffold_18	36755314	A	T	5711.91	ANN=T|intron_variant|MODIFIER|AJ_034120|AJ_034120|transcript|AJ_034120-T1|protein_coding|9/14|c.862+342A>T||||||
HiC_scaffold_18	36755525	G	A	5219.95	ANN=A|intron_variant|MODIFIER|AJ_034120|AJ_034120|transcript|AJ_034120-T1|protein_coding|9/14|c.863-476G>A||||||
HiC_scaffold_18	44916051	G	A	3662.21	ANN=A|downstream_gene_variant|MODIFIER|AJ_034425|AJ_034425|transcript|AJ_034425-T1|protein_coding||c.*4348G>A|||||4348|,A|downstream_gene_variant|MODIFIER|AJ_034426|AJ_034426|transcript|AJ_034426-T1|protein_coding||c.*3671G>A|||||3671|,A|intergenic_region|MODIFIER|AJ_034426-AJ_034427|AJ_034426-AJ_034427|intergenic_region|AJ_034426-AJ_034427|||n.44916051G>A||||||
HiC_scaffold_18	47399623	A	G	6701.36	ANN=G|upstream_gene_variant|MODIFIER|AJ_034546|AJ_034546|transcript|AJ_034546-T1|protein_coding||c.-1813A>G|||||1813|,G|intergenic_region|MODIFIER|AJ_034545-AJ_034546|AJ_034545-AJ_034546|intergenic_region|AJ_034545-AJ_034546|||n.47399623A>G||||||
HiC_scaffold_18	47399722	A	G	7100.38	ANN=G|upstream_gene_variant|MODIFIER|AJ_034546|AJ_034546|transcript|AJ_034546-T1|protein_coding||c.-1714A>G|||||1714|,G|intergenic_region|MODIFIER|AJ_034545-AJ_034546|AJ_034545-AJ_034546|intergenic_region|AJ_034545-AJ_034546|||n.47399722A>G||||||
HiC_scaffold_18	47404975	G	C	4476.23	ANN=C|downstream_gene_variant|MODIFIER|AJ_034546|AJ_034546|transcript|AJ_034546-T1|protein_coding||c.*443G>C|||||443|,C|intergenic_region|MODIFIER|AJ_034546-AJ_034547|AJ_034546-AJ_034547|intergenic_region|AJ_034546-AJ_034547|||n.47404975G>C||||||
HiC_scaffold_18	53143611	G	T	4048.99	ANN=T|intron_variant|MODIFIER|AJ_034862|AJ_034862|transcript|AJ_034862-T1|protein_coding|4/8|c.504+698C>A||||||
HiC_scaffold_18	59995371	C	G	3723.72	ANN=G|intergenic_region|MODIFIER|AJ_035089-AJ_035090|AJ_035089-AJ_035090|intergenic_region|AJ_035089-AJ_035090|||n.59995371C>G||||||
HiC_scaffold_19	24713891	T	A	7016.35	ANN=A|stop_gained|HIGH|AJ_036483|AJ_036483|transcript|AJ_036483-T1|protein_coding|2/2|c.472A>T|p.Lys158*|472/1632|472/1632|158/543||
HiC_scaffold_19	24714061	T	G	5192.24	ANN=G|missense_variant|MODERATE|AJ_036483|AJ_036483|transcript|AJ_036483-T1|protein_coding|2/2|c.302A>C|p.Lys101Thr|302/1632|302/1632|101/543||
HiC_scaffold_19	24714106	A	G	5329.59	ANN=G|missense_variant|MODERATE|AJ_036483|AJ_036483|transcript|AJ_036483-T1|protein_coding|2/2|c.257T>C|p.Phe86Ser|257/1632|257/1632|86/543||
HiC_scaffold_19	24714108	T	A	7669.39	ANN=A|synonymous_variant|LOW|AJ_036483|AJ_036483|transcript|AJ_036483-T1|protein_coding|2/2|c.255A>T|p.Leu85Leu|255/1632|255/1632|85/543||
HiC_scaffold_19	24714112	G	A	5449.53	ANN=A|missense_variant|MODERATE|AJ_036483|AJ_036483|transcript|AJ_036483-T1|protein_coding|2/2|c.251C>T|p.Thr84Ile|251/1632|251/1632|84/543||
HiC_scaffold_19	24714122	A	G	5657.58	ANN=G|missense_variant|MODERATE|AJ_036483|AJ_036483|transcript|AJ_036483-T1|protein_coding|2/2|c.241T>C|p.Phe81Leu|241/1632|241/1632|81/543||
HiC_scaffold_19	30491312	C	A	4464.19	ANN=A|synonymous_variant|LOW|AJ_046821|AJ_046821|transcript|AJ_046821-T1|protein_coding|1/1|c.477C>A|p.Thr159Thr|886/3200|477/1623|159/540||
HiC_scaffold_21	8438267	G	A	4104.12	ANN=A|intergenic_region|MODIFIER|AJ_040160-AJ_040161|AJ_040160-AJ_040161|intergenic_region|AJ_040160-AJ_040161|||n.8438267G>A||||||
HiC_scaffold_21	24068556	C	T	5889.59	ANN=T|upstream_gene_variant|MODIFIER|AJ_041005|AJ_041005|transcript|AJ_041005-T1|protein_coding||c.-2306C>T|||||2306|,T|downstream_gene_variant|MODIFIER|AJ_041003|AJ_041003|transcript|AJ_041003-T1|protein_coding||c.*3710C>T|||||3710|,T|downstream_gene_variant|MODIFIER|AJ_041004|AJ_041004|transcript|AJ_041004-T1|protein_coding||c.*1554C>T|||||1554|,T|intergenic_region|MODIFIER|AJ_041004-AJ_041005|…
HiC_scaffold_21	24133655	G	C	4400.94	ANN=C|downstream_gene_variant|MODIFIER|AJ_041012|AJ_041012|transcript|AJ_041012-T1|protein_coding||c.*777G>C|||||777|,C|intergenic_region|MODIFIER|AJ_041012-AJ_041013|AJ_041012-AJ_041013|intergenic_region|AJ_041012-AJ_041013|||n.24133655G>C||||||
HiC_scaffold_21	24133664	G	C	4434.35	ANN=C|downstream_gene_variant|MODIFIER|AJ_041012|AJ_041012|transcript|AJ_041012-T1|protein_coding||c.*786G>C|||||786|,C|intergenic_region|MODIFIER|AJ_041012-AJ_041013|AJ_041012-AJ_041013|intergenic_region|AJ_041012-AJ_041013|||n.24133664G>C||||||
HiC_scaffold_21	24171576	T	C	5255.22	ANN=C|intergenic_region|MODIFIER|AJ_041014-AJ_041015|AJ_041014-AJ_041015|intergenic_region|AJ_041014-AJ_041015|||n.24171576T>C||||||
HiC_scaffold_22	17615237	A	C	4207.43	ANN=C|intergenic_region|MODIFIER|AJ_042834-AJ_042835|AJ_042834-AJ_042835|intergenic_region|AJ_042834-AJ_042835|||n.17615237A>C||||||
HiC_scaffold_22	17618409	T	A	7096.65	ANN=A|intergenic_region|MODIFIER|AJ_042834-AJ_042835|AJ_042834-AJ_042835|intergenic_region|AJ_042834-AJ_042835|||n.17618409T>A||||||
HiC_scaffold_22	17619317	T	A	8529.16	ANN=A|intergenic_region|MODIFIER|AJ_042834-AJ_042835|AJ_042834-AJ_042835|intergenic_region|AJ_042834-AJ_042835|||n.17619317T>A||||||
HiC_scaffold_22	17636641	T	C	6828.73	ANN=C|intergenic_region|MODIFIER|AJ_042834-AJ_042835|AJ_042834-AJ_042835|intergenic_region|AJ_042834-AJ_042835|||n.17636641T>C||||||
HiC_scaffold_22	34783387	G	C	3593	ANN=C|missense_variant|MODERATE|AJ_043880|AJ_043880|transcript|AJ_043880-T1|protein_coding|1/1|c.416G>C|p.Arg139Thr|416/1222|416/849|139/282||
HiC_scaffold_23	9096807	T	G	5232.13	ANN=G|intergenic_region|MODIFIER|AJ_044530-AJ_044531|AJ_044530-AJ_044531|intergenic_region|AJ_044530-AJ_044531|||n.9096807T>G||||||
