# Supplementary material for: Identification of sex determination locus in sea cucumber Apostichopus japonicus using genome-wide association study
Source: BMC Genomics. 2022 May 23;23:391. doi: 10.1186/s12864-022-08632-3 (PMC9128100; doi:10.1186/s12864-022-08632-3)
Supplement: Supplementary file 9 — Additional File 9. [file 12864_2022_8632_MOESM9_ESM.csv]

Supplemental Table 8.
Distribution of sex-specific SNPs.
Chromosome	Length	Variants	Percentage
1	53,495,391	13	1.50%
2	35,282,792	11	1.27%
3	33,752,859	7	0.81%
4	40,937,496	373	43.12%
5	31,743,047	14	1.62%
6	30,731,138	16	1.85%
7	29,060,481	30	3.47%
8	26,200,458	19	2.20%
9	26,461,550	30	3.47%
10	25,331,306	31	3.58%
11	25,377,166	34	3.93%
12	46,389,794	24	2.77%
13	24,296,288	3	0.35%
14	24,484,211	5	0.58%
15	22,434,368	3	0.35%
16	24,615,717	7	0.81%
17	42,812,915	54	6.24%
18	60,396,741	91	10.52%
19	40,549,580	21	2.43%
20	37,935,277	8	0.92%
21	40,518,953	17	1.97%
22	36,278,054	43	4.97%
23	36,137,433	11	1.27%
