# Supplementary material for: Identification of sex determination locus in sea cucumber Apostichopus japonicus using genome-wide association study
Source: BMC Genomics. 2022 May 23;23:391. doi: 10.1186/s12864-022-08632-3 (PMC9128100; doi:10.1186/s12864-022-08632-3)
Supplement: Supplementary file 10 — Additional File 10. [file 12864_2022_8632_MOESM10_ESM.csv]

Supplemental Table 9.
Annotation results of sex-specific SNPs.
Impact of SNP Effect	SNP Effect	SNP Region	No.
HIGH	Stop_gained	SPLICE_SITE_REGION	3
	Stop_lost		1
MODERATE	Missense_variant	EXON	64
LOW	Synonymous_variant	EXON	33
	Splice_region_variant	EXON	3
MODIFIER	upstream_gene_variant	UPSTREAM	204
	intergenic_region_variant	INTERGENIC	575
	downstream_gene_variant	DOWNSTREAM	217
	intron_variant	INTRON	202
	3_prime_UTR_variant	UTR_3_PRIME	12
	5_prime_UTR_variant	UTR_5_PRIME	8
