# Supplementary material for: Identification of sex determination locus in sea cucumber Apostichopus japonicus using genome-wide association study
Source: BMC Genomics. 2022 May 23;23:391. doi: 10.1186/s12864-022-08632-3 (PMC9128100; doi:10.1186/s12864-022-08632-3)
Supplement: Supplementary file 11 — Additional File 11. [file 12864_2022_8632_MOESM11_ESM.csv]

Supplemental Table 10.
Distribution of sex-specific SNPs on chromosome 4.
CHROM	BINSTART	SNPCOUNT	VARIANTS/KB	Percentage
4	0	12	0.0048	3.22%
4	2500000	2	0.0008	0.54%
4	5000000	0	0	0.00%
4	7500000	7	0.0028	1.88%
4	10000000	2	0.0008	0.54%
4	12500000	9	0.0036	2.41%
4	15000000	89	0.0356	23.86%
4	17500000	48	0.0192	12.87%
4	20000000	136	0.0544	36.46%
4	22500000	18	0.0072	4.83%
4	25000000	0	0	0.00%
4	27500000	19	0.0076	5.09%
4	30000000	28	0.0112	7.51%
4	32500000	0	0	0.00%
4	35000000	0	0	0.00%
4	37500000	1	0.0004	0.27%
4	40000000	2	0.0008	0.54%
