# Supplementary material for: Identification of sex determination locus in sea cucumber Apostichopus japonicus using genome-wide association study
Source: BMC Genomics. 2022 May 23;23:391. doi: 10.1186/s12864-022-08632-3 (PMC9128100; doi:10.1186/s12864-022-08632-3)
Supplement: Supplementary file 12 — Additional File 12. [file 12864_2022_8632_MOESM12_ESM.csv]

Supplemental Table 11.
Detail of DEGs.
id	log2FoldChange	pvalue	padj	direction	Female_rep1	Female_rep2	Female_rep3	Male_rep1	Male_rep2	Male_rep3
AJ_031887	-18.0559083	2.73E-52	4.43E-51	down	11473.474	9174.256	8411.718	0	0.108	0
AJ_042576	-17.56933257	1.12E-49	1.72E-48	down	3059.225	2495.774	3156.739	0	0	0
AJ_042575	-15.92371715	4.97E-41	6.14E-40	down	1701.95	1442.289	1994.338	0	0	0
AJ_042578	-15.85597559	1.22E-40	1.49E-39	down	1889.434	1588.417	2290.972	0	0	0
AJ_031886	-15.37331648	3.46E-61	6.81E-60	down	14186.572	11638.446	10770.789	0.646	0.177	0
AJ_042577	-15.16010969	2.45E-37	2.70E-36	down	1222.103	998.322	1377.315	0	0	0
AJ_005626	-15.09294371	6.59E-49	9.89E-48	down	770.844	694.914	734.844	0.028	0	0.031
AJ_020048	-15.08908795	3.87E-37	4.23E-36	down	1192.808	1090.311	963.971	0	0	0
AJ_005633	-14.97411481	1.38E-36	1.49E-35	down	430.361	375.492	347.417	0	0	0
AJ_020582	-14.73489152	1.71E-35	1.77E-34	down	204.26	172.244	193.158	0	0	0
AJ_035937	-14.50779337	1.73E-34	1.75E-33	down	195.788	173.608	190.483	0	0	0
AJ_001285	-14.48717078	2.43E-34	2.44E-33	down	988.694	814.062	857.538	0	0	0
AJ_010417	-14.46508053	1.53E-107	6.82E-106	down	7275.236	6228.853	6293.809	0.155	0.382	0.347
AJ_012898	-14.30633697	2.64E-33	2.56E-32	down	800.576	864.139	1207.893	0	0	0
AJ_032376	-14.27783214	2.24E-33	2.18E-32	down	1130.402	1088.123	1360.525	0	0	0
AJ_006008	14.19628049	3.69E-33	3.57E-32	up	0	0	0	1315.645	1314.343	1327.549
AJ_020583	-14.15769335	7.92E-33	7.57E-32	down	291.848	238.399	231.994	0	0	0
AJ_036379	-14.0068561	9.51E-62	1.90E-60	down	1466.341	1115.572	1227.222	0.136	0.084	0
AJ_005628	-13.98157381	5.01E-32	4.67E-31	down	512.95	407.142	400.368	0	0	0
AJ_041984	-13.97387081	9.24E-62	1.85E-60	down	3251.95	2661.065	2888.292	0.161	0.397	0
AJ_004736	-13.76893566	9.27E-41	1.13E-39	down	857.991	1066.053	1175.775	0.098	0	0.11
AJ_023515	-13.5691863	2.22E-30	1.97E-29	down	78.132	74.743	75.943	0	0	0
AJ_026397	-13.55506569	1.54E-110	7.24E-109	down	2115.379	1527.547	1900.104	0.068	0.251	0.152
AJ_031143	-13.52780744	3.70E-30	3.26E-29	down	35.168	31.772	36.643	0	0	0
AJ_043125	-13.20720434	1.05E-28	8.81E-28	down	520.741	572.621	388.745	0	0.158	0
AJ_005354	-13.1893218	6.22E-55	1.08E-53	down	1162.477	1450.515	1620.166	0	0.164	0.299
AJ_001907	-13.17532226	1.47E-138	1.08E-136	down	3305.879	2722.529	2789.829	0.105	0.649	0.236
AJ_006007	13.13909702	1.32E-28	1.10E-27	up	0	0	0	1405.1	1334.81	1346.519
AJ_002515	-13.13003873	1.62E-28	1.35E-27	down	56.336	52.612	52.341	0	0	0
AJ_023703	-13.10250455	3.22E-28	2.64E-27	down	284.618	314.485	201.982	0	0.092	0
AJ_011864	12.92104858	1.12E-27	9.06E-27	up	0	0	0	285.088	248.403	261.412
AJ_015881	12.90238272	1.32E-27	1.06E-26	up	0	0	0	289.053	258.862	258.607
AJ_026610	12.84520611	7.42E-36	7.80E-35	up	0.107	0.114	0	588.969	510.284	574.658
AJ_014720	12.53635421	6.45E-50	9.92E-49	up	0.968	0	0	2306.61	1839.369	1950.411
AJ_039382	-12.53604834	4.60E-26	3.51E-25	down	287.956	247.431	264.999	0	0	0
AJ_037078	12.53275263	4.02E-26	3.07E-25	up	0	0.148	0	348.954	285.981	313.796
AJ_039282	-12.5261751	5.55E-26	4.22E-25	down	138.709	115.705	110.991	0	0	0
AJ_004223	-12.51002666	5.71E-26	4.34E-25	down	100.266	95.295	109.305	0	0	0
AJ_026220	12.48698994	5.65E-26	4.29E-25	up	0	0.283	0	633.206	557.196	567.228
AJ_008009	-12.48111624	5.86E-26	4.44E-25	down	80.63	80.459	81.074	0.035	0	0
AJ_043248	-12.47911003	7.20E-26	5.45E-25	down	89.579	86.12	81.526	0	0	0
AJ_005634	-12.41919548	1.10E-25	8.25E-25	down	499.513	462.796	436.878	0.209	0	0
AJ_008537	-12.39661302	1.57E-25	1.17E-24	down	48.127	53	44.817	0	0	0
AJ_011026	-12.33861623	2.68E-25	1.98E-24	down	89.022	87.806	77.331	0	0	0
AJ_004633	12.30485506	3.12E-25	2.29E-24	up	0	0	0	402.465	419.613	368.673
AJ_018816	12.29279892	3.96E-25	2.90E-24	up	0	0.346	0	729.648	588.851	557.012
AJ_026599	12.23641546	5.52E-25	4.02E-24	up	0	0	0	203.936	220.262	204.708
AJ_030942	12.22331732	2.16E-32	2.04E-31	up	0.288	0.306	0	1145.048	968.07	811.343
AJ_029837	-12.20926654	1.06E-24	7.66E-24	down	57.603	44.623	56.127	0	0	0
AJ_012897	-12.19602095	2.77E-131	1.82E-129	down	805.973	835.749	1033.214	0.336	0.069	0.126
AJ_014721	12.19009939	2.30E-32	2.17E-31	up	0.119	0.126	0	443.235	358.214	374.882
AJ_026154	-12.18453598	1.77E-24	1.26E-23	down	55.176	57.592	89.106	0	0.044	0
AJ_015794	12.1630693	1.13E-24	8.13E-24	up	0	0	0	319.984	284.695	287.165
AJ_012422	12.13276933	1.49E-24	1.06E-23	up	0	0	0	213.68	195.598	185.676
AJ_011330	-12.10022262	4.53E-24	3.17E-23	down	47.715	51.026	78.493	0	0	0
AJ_018055	-12.09104911	2.52E-24	1.79E-23	down	236.71	208.332	222.339	0	0	0
AJ_011666	12.08307889	6.40E-32	5.95E-31	up	0	0.182	0	282.611	258.389	250.032
AJ_027329	-12.0749951	2.79E-24	1.97E-23	down	64.761	62.884	58.476	0	0	0
AJ_026602	12.06756011	1.22E-46	1.74E-45	up	0.413	0	0	606.807	600.669	674.428
AJ_039383	-12.05797192	3.52E-24	2.47E-23	down	208.323	165.078	221.305	0	0	0.128
AJ_039117	12.05107216	2.91E-24	2.05E-23	up	0	0.285	0	473.171	445.232	387.731
AJ_023516	-12.03389282	4.06E-24	2.85E-23	down	191.166	177.642	173.749	0	0	0
AJ_030946	12.02051015	3.87E-24	2.71E-23	up	0	0	0.372	454.302	558.319	450.722
AJ_007385	11.98883981	4.93E-24	3.44E-23	up	0	0	0	262.484	258.124	275.435
AJ_037522	11.94767826	8.82E-46	1.23E-44	up	0.127	0.27	0	559.422	523.408	518.886
AJ_042873	11.94650719	2.75E-31	2.50E-30	up	0	0.154	0.176	412.96	387.164	415.706
AJ_019440	-11.94591084	9.15E-24	6.31E-23	down	26.818	23.777	26.303	0	0	0
AJ_005754	11.94395972	6.92E-24	4.80E-23	up	0	0.21	0	319.827	278.271	297.342
AJ_022916	-11.93522734	1.23E-23	8.48E-23	down	179.822	141.524	135.677	0	0	0
AJ_013198	11.93413559	8.54E-24	5.90E-23	up	0	0.178	0	275.179	259.553	216.042
AJ_042899	11.92557076	9.06E-24	6.26E-23	up	0	0	0	136.79	125.71	120.683
AJ_038953	-11.92421271	1.38E-23	9.41E-23	down	57.372	60.685	43.168	0	0	0
AJ_022539	11.91192724	1.85E-267	7.23E-265	up	0.933	2.372	1.13	6535.009	5580.987	4653.879
AJ_005996	11.87415099	3.16E-73	8.00E-72	up	0	0.858	0.245	1436.785	1312.948	1283.61
AJ_010220	11.86411249	3.44E-45	4.71E-44	up	0.788	0	0.477	1547.693	1492.875	1640.022
AJ_018663	-11.86084146	2.53E-23	1.71E-22	down	121.663	102.774	84.365	0	0	0
AJ_034330	-11.86077161	3.94E-23	2.64E-22	down	87.736	63.725	49.045	0	0	0
AJ_030944	11.84917868	2.57E-23	1.74E-22	up	0	0.282	0	472.258	347.896	302.255
AJ_010353	11.84409906	1.76E-23	1.20E-22	up	0	0	0	124.64	137.874	136.326
AJ_005627	-11.82100222	2.85E-23	1.92E-22	down	228.98	203.124	190.39	0	0	0
AJ_022917	-11.81564616	2.82E-23	1.90E-22	down	184.07	173.04	161.465	0	0	0
AJ_004936	11.80000227	2.60E-23	1.76E-22	up	0	0	0	134.504	123.982	130.727
AJ_018555	11.79937961	2.71E-23	1.83E-22	up	0	0	0	326.754	289.481	324.121
AJ_026607	11.7960847	1.61E-30	1.43E-29	up	0	0.243	0	284.757	275.479	304.188
AJ_018001	-11.77674875	4.33E-23	2.89E-22	down	61.018	50.312	57.686	0	0	0
AJ_001347	11.75121087	4.32E-23	2.89E-22	up	0	0	0	408.777	342.047	385.644
AJ_015843	-11.75070885	4.87E-23	3.25E-22	down	47.319	45.262	48.829	0	0	0
AJ_001196	-11.73677256	8.10E-23	5.36E-22	down	46.12	43.67	30.694	0	0	0
AJ_006661	11.71760342	5.71E-23	3.80E-22	up	0	0	0	117.087	99.906	115.793
AJ_026601	11.71575473	3.91E-30	3.44E-29	up	0	0.381	0	413.805	420.066	451.193
AJ_024320	11.68900244	6.88E-23	4.56E-22	up	0	0	0	276.978	284.232	253.656
AJ_026153	-11.6464614	1.77E-22	1.16E-21	down	81.409	82.296	128.556	0	0	0.084
AJ_004343	11.64491079	1.01E-22	6.65E-22	up	0	0	0	135.581	124.638	122.29
AJ_003829	11.62250844	1.23E-22	8.06E-22	up	0	0.739	0	940.727	733.539	842.302
AJ_003668	11.6204341	1.08E-22	7.14E-22	up	0.645	0	0	805.929	801.892	718.731
AJ_002450	11.60018599	1.36E-22	8.88E-22	up	0.13	0	0	168.838	142.85	150.309
AJ_016525	11.59083025	1.55E-22	1.02E-21	up	0	0.118	0	148.16	121.667	123.665
AJ_034890	-11.55626422	2.05E-22	1.33E-21	down	189.974	199.432	173.598	0	0	0.172
AJ_040485	-11.50986183	1.37E-264	5.11E-262	down	2034.466	2496.534	2453.192	0.479	1.064	0.86
AJ_022793	11.50779497	5.15E-29	4.36E-28	up	0	0.404	0	441.643	366.707	368.435
AJ_015521	11.46995839	7.41E-29	6.23E-28	up	0	1.072	0	1125.411	943.03	977.528
AJ_042871	11.45744548	1.38E-105	5.98E-104	up	0	1.924	0.314	2224.329	2077.274	1890.579
AJ_008007	-11.44651535	7.96E-22	5.08E-21	down	84.874	96.226	113.447	0	0	0
AJ_000609	11.44374108	4.89E-22	3.15E-21	up	0	0.174	0	187.681	162.683	172.126
AJ_044897	-11.429797	9.43E-22	6.00E-21	down	74.177	56.296	64.832	0	0	0
AJ_009457	11.39680085	1.52E-21	9.62E-21	up	0	0	0	226.509	171.188	133.859
AJ_014398	-11.36293082	1.51E-21	9.53E-21	down	45.051	56.55	55.95	0	0	0
AJ_045908	11.36007462	2.31E-28	1.91E-27	up	0	0.573	0	539.615	506.986	461.317
AJ_028934	11.34989657	3.50E-41	4.34E-40	up	0	0.8	0	792.502	667.529	631.165
AJ_044485	-11.32976042	1.35E-21	8.54E-21	down	57.119	64.024	60.421	0.058	0	0
AJ_038333	11.2863897	2.37E-21	1.49E-20	up	0	0	0	94.243	74.799	79.21
AJ_026523	-11.28123095	6.32E-53	1.04E-51	down	520.973	391.645	419.931	0	0	0.531
AJ_044259	11.26658517	1.28E-40	1.56E-39	up	0.095	0.201	0	280.542	238.711	224.524
AJ_044424	11.25577883	2.78E-21	1.74E-20	up	0	0	0	178.936	160.514	190.561
AJ_016038	-11.24538451	3.95E-65	8.48E-64	down	174.821	205.392	227.849	0.044	0	0.198
AJ_033263	-11.23584293	4.46E-21	2.76E-20	down	56.11	49.732	44.522	0	0	0
AJ_044548	11.22548376	5.26E-11	1.82E-10	up	0	3.856	0	3166.109	2967.401	2781.166
AJ_031673	11.218701	2.32E-21	1.45E-20	up	0	0.741	0	647.671	547.969	530.081
AJ_043625	11.21173563	3.90E-21	2.42E-20	up	0	0	0	258.136	227.756	248.282
AJ_043463	-11.20301142	5.29E-21	3.26E-20	down	37.1	35.22	34.122	0	0	0
AJ_031675	11.18936653	2.64E-40	3.19E-39	up	0.549	0.582	0.665	1443.493	1359.672	1281.751
AJ_041713	11.13541003	8.58E-21	5.22E-20	up	0	0	0	58.002	48.985	44.232
AJ_006722	11.10021225	4.12E-27	3.26E-26	up	0	0.857	0	693.288	574.742	615.285
AJ_023348	-11.08989879	1.59E-20	9.59E-20	down	59.392	46.295	50.15	0	0	0
AJ_015669	-11.08823548	1.49E-20	8.97E-20	down	87.561	66.588	57.349	0	0.098	0
AJ_009212	11.08578602	1.11E-20	6.73E-20	up	0	0.327	0	300.198	243.44	224.851
AJ_044191	-11.08534343	2.04E-20	1.22E-19	down	29.266	31.561	43.555	0	0	0
AJ_012424	11.04561133	6.67E-27	5.25E-26	up	0.19	0.201	0	304.698	276.88	269.759
AJ_044560	-11.0450612	2.50E-20	1.49E-19	down	32.056	25.326	34.61	0	0	0
AJ_004393	11.02873013	1.51E-20	9.13E-20	up	0	0	0.334	242.582	210.705	206.708
AJ_006696	11.00749051	1.68E-20	1.01E-19	up	0.267	0	0	221.327	205.925	203.143
AJ_017144	11.00384867	2.26E-20	1.35E-19	up	0	0	0	68.138	63.096	77.221
AJ_016396	11.00315894	7.86E-133	5.34E-131	up	0.374	0.297	0.453	755.11	758.912	729.148
AJ_023283	-10.99345527	3.36E-20	1.99E-19	down	20.296	19.043	16.045	0	0	0
AJ_025440	-10.97437537	3.68E-20	2.18E-19	down	10.895	12.778	12.792	0	0	0
AJ_017111	-10.9594618	4.12E-20	2.43E-19	down	25.048	29.508	25.534	0	0	0
AJ_042745	-10.95129749	6.30E-20	3.69E-19	down	68.009	45.363	62.245	0	0	0
AJ_042146	10.95056351	3.29E-20	1.95E-19	up	0	0	0	72.021	64.44	69.856
AJ_030501	10.93369764	4.55E-20	2.68E-19	up	0	0	0	33.986	28.021	25.528
AJ_024441	10.9059031	1.64E-31	1.50E-30	up	0	0.487	0.07	365.877	332.715	341.862
AJ_000796	10.90362708	2.82E-38	3.20E-37	up	0	0.439	0	293.353	292.409	256.171
AJ_022891	10.89892451	3.23E-38	3.67E-37	up	0	0.206	0.47	437.333	369.034	374.322
AJ_035377	10.89769848	4.64E-20	2.74E-19	up	0	0.175	0	137.305	113.635	110.176
AJ_031303	-10.89512945	6.06E-20	3.55E-19	down	46.043	38.212	32.925	0	0	0.057
AJ_000983	-10.88187425	4.57E-38	5.15E-37	down	75.439	77.994	67.149	0.069	0	0.039
AJ_022794	10.87984831	4.24E-26	3.24E-25	up	0	0.323	0	224.687	187.893	196.184
AJ_002230	-10.87522674	8.41E-20	4.89E-19	down	57.226	53.132	61.347	0	0	0
AJ_004392	10.85492096	5.68E-26	4.31E-25	up	0	0.316	0	218.54	180.91	186.729
AJ_040830	10.85039825	1.65E-49	2.50E-48	up	0	0.597	0.227	539.743	493.472	438.251
AJ_005430	10.82936473	8.60E-20	5.00E-19	up	0	0	0	46.686	43.672	43.644
AJ_036973	-10.82674653	8.51E-20	4.95E-19	down	62.696	59.908	67.111	0	0	0.096
AJ_030940	10.82393067	3.65E-31	3.30E-30	up	0.469	4.75	0.983	4008.25	3531.414	3334.279
AJ_033309	10.82026131	7.51E-23	4.98E-22	up	0.538	2.848	0	2153.204	1810.715	1998.394
AJ_042870	10.81602385	6.48E-19	3.60E-18	up	0	2.317	0.265	1666.105	1468.915	1361.505
AJ_029741	-10.81223283	1.35E-19	7.77E-19	down	18.868	19.624	20.525	0	0	0
AJ_014783	10.80404824	4.72E-20	2.78E-19	up	1.158	31.901	3.207	22399.105	20037.679	20043.265
AJ_019018	-10.79751841	1.14E-19	6.57E-19	down	114.482	96.402	99.762	0	0.177	0
AJ_040332	-10.78964736	1.21E-19	6.98E-19	down	34.873	30.592	28.854	0.044	0	0
AJ_006663	10.78927885	1.17E-19	6.75E-19	up	0	0	0	104.109	100.647	102.158
AJ_000768	10.78856322	4.32E-49	6.49E-48	up	0.148	0.47	0	396.111	373.394	340.778
AJ_009455	10.7818969	1.77E-19	1.02E-18	up	0	0	0	98.732	74.373	68.245
AJ_022516	10.77827064	4.73E-74	1.21E-72	up	1.107	6.807	4.026	7902.652	6312.822	6131.449
AJ_028117	10.77644884	1.42E-19	8.17E-19	up	0	0	0	25.83	24.213	21.412
AJ_025375	10.77471105	3.77E-71	9.24E-70	up	0.077	0.245	0.187	325.234	275.986	259.698
AJ_007959	10.76819784	1.60E-19	9.19E-19	up	0	0	0	31.014	24.835	26.112
AJ_029598	10.75736782	3.91E-48	5.77E-47	up	0	0.897	0	557.361	416.775	579.223
AJ_044459	-10.75704675	2.22E-19	1.27E-18	down	32.216	30.891	27.041	0	0	0
AJ_026190	-10.75518246	2.37E-25	1.75E-24	down	134.134	103.782	103.392	0.175	0	0
AJ_006743	-10.75210554	2.37E-19	1.35E-18	down	40.532	34.653	34.465	0	0	0
AJ_045371	-10.74089913	2.60E-19	1.48E-18	down	67.425	70.729	82.126	0	0	0
AJ_018823	10.73771953	1.31E-28	1.09E-27	up	0.232	3.318	0.703	2613.17	2285.367	2125.065
AJ_014949	-10.73545723	4.00E-19	2.25E-18	down	48.558	30.672	44.252	0	0	0
AJ_041368	-10.73115026	3.74E-19	2.11E-18	down	27.305	18.883	27.2	0	0	0
AJ_030973	10.72242602	2.62E-19	1.49E-18	up	0	0	0	191.33	153.986	137.726
AJ_028471	-10.71825391	2.93E-19	1.66E-18	down	49.989	49.804	45.225	0	0	0
AJ_023419	-10.71802947	5.07E-19	2.83E-18	down	23.015	18.92	13.044	0	0	0
AJ_028937	10.70197426	2.26E-19	1.29E-18	up	0	0.608	0	422.306	340.369	330.174
AJ_038580	10.70012893	2.69E-19	1.53E-18	up	0	0	0	50.868	47.266	40.883
AJ_029593	10.69996366	3.94E-10	1.29E-09	up	0	2.465	0	1412.259	1296.997	1250.103
AJ_016385	10.69223038	2.79E-25	2.06E-24	up	0	0.411	0	246.203	218.623	216.549
AJ_003702	-10.6920804	3.70E-19	2.08E-18	down	60.347	65.192	54.76	0	0	0
AJ_026550	10.6900328	2.27E-19	1.29E-18	up	0	0.191	0	123.855	115.736	101.729
AJ_027096	-10.68506297	3.15E-19	1.79E-18	down	35.59	33.602	25.743	0	0.058	0
AJ_045972	-10.68448567	3.97E-19	2.23E-18	down	23.907	21.21	21.369	0	0	0
AJ_018784	-10.67834581	1.33E-250	4.36E-248	down	435.839	439.652	592.293	0.235	0.181	0.46
AJ_014790	10.67787804	1.69E-20	1.02E-19	up	1.214	14.369	0.981	9845.929	8565.717	7773.933
AJ_041424	-10.66777722	6.90E-13	2.73E-12	down	178.318	45.688	71.833	0	0	0
AJ_044823	-10.6662887	1.23E-18	6.72E-18	down	67.425	34.271	36.964	0	0	0
AJ_045760	-10.65364734	5.71E-19	3.18E-18	down	72.554	59.327	56.09	0	0	0
AJ_041652	-10.65101229	5.47E-19	3.05E-18	down	94.247	86.325	75.453	0	0	0
AJ_002448	10.64874597	3.92E-19	2.20E-18	up	0	0	0	133.207	111.329	118.735
AJ_031319	-10.64740662	5.31E-19	2.96E-18	down	15.221	17.296	14.548	0	0	0
AJ_011940	-10.6369024	5.96E-19	3.32E-18	down	22.747	20.982	18.887	0	0	0
AJ_007960	10.61317782	5.07E-19	2.83E-18	up	0	0	0	49.852	42.621	46.421
AJ_024248	10.61010737	3.84E-19	2.16E-18	up	0	0.272	0	156.786	149.194	153.677
AJ_016715	10.59311157	2.82E-47	4.07E-46	up	0	1.062	0	583.088	569.759	490.05
AJ_010410	-10.58503078	0	0	down	5666.927	5035.315	4967.399	3.891	3.491	2.579
AJ_003912	10.57503333	1.29E-29	1.11E-28	up	3.677	26.11	4.01	16466.915	16459.037	17021.917
AJ_018802	10.57252312	6.72E-19	3.73E-18	up	0	0	0	103.303	96.228	94.746
AJ_039283	-10.55989015	7.34E-19	4.06E-18	down	187.171	159.587	168.27	0	0	0.314
AJ_036964	-10.55488227	1.19E-18	6.53E-18	down	74.905	63.13	62.245	0	0	0
AJ_020788	-10.53671173	1.30E-18	7.11E-18	down	25.201	30.205	27.994	0	0	0
AJ_034321	-10.52680924	1.38E-18	7.56E-18	down	53.832	50.549	49.35	0	0	0
AJ_027038	10.5106703	5.21E-08	1.43E-07	up	0	7.812	0	3700.279	3533.73	3741.896
AJ_004320	10.49709661	4.27E-41	5.28E-40	up	0	0.546	0.312	449.978	397.531	349.749
AJ_002351	-10.4961398	2.71E-18	1.46E-17	down	35.76	22.606	26.039	0	0	0
AJ_016397	10.49388236	1.27E-215	2.44E-213	up	0.08	0.127	0.097	149.027	143.755	134.586
AJ_013655	10.49297347	9.87E-19	5.43E-18	up	0	0	0.351	160.101	148.639	169.85
AJ_018817	10.49185093	3.18E-27	2.53E-26	up	0.124	3.541	0.9	2406.748	2065.554	1887.285
AJ_003669	10.49006836	2.65E-35	2.74E-34	up	0	1.224	0	668.33	584.404	509.967
AJ_035043	10.48618518	1.30E-18	7.14E-18	up	0	0	0	45.807	50.487	47.498
AJ_006009	10.48256238	1.27E-23	8.73E-23	up	0.236	14.483	3.141	9004.24	8122.871	7541.781
AJ_046059	10.48084057	2.84E-46	4.00E-45	up	0	0.558	0	289.539	269.879	239.125
AJ_028936	10.48073916	1.40E-18	7.65E-18	up	0	0	0	207.941	190.823	187.023
AJ_034130	-10.48073306	2.26E-18	1.22E-17	down	40.313	36.133	46.62	0	0	0
AJ_019020	10.47974676	2.15E-34	2.17E-33	up	0.346	4.771	1.469	3274.06	3030.126	2813.382
AJ_016391	10.47829974	0	0	up	0.079	0.238	0.122	210.241	207.642	194.05
AJ_026347	10.47585697	5.19E-21	3.20E-20	up	0.293	4.706	0.532	2741.957	2419.277	2436.171
AJ_002243	-10.47245974	2.21E-18	1.20E-17	down	41.085	41.469	47.418	0	0	0
AJ_031296	-10.46851854	2.18E-18	1.18E-17	down	26.895	27.344	28.613	0	0	0
AJ_029064	10.46219073	1.43E-18	7.80E-18	up	0.34	0	0	209.002	179.202	161.111
AJ_026918	10.45127837	2.00E-77	5.45E-76	up	0	0.481	0.412	443.57	371.585	365.761
AJ_015842	-10.4450786	3.35E-18	1.79E-17	down	37.581	37.352	26.429	0	0	0
AJ_014731	-10.44378938	3.32E-18	1.78E-17	down	142.419	105.729	109.224	0	0	0
AJ_017110	-10.43698472	2.78E-18	1.50E-17	down	16.579	17.155	17.119	0	0	0
AJ_022791	10.43211489	4.52E-24	3.16E-23	up	0.295	0.312	0	324.987	273.524	265.848
AJ_007994	10.43208838	2.10E-18	1.14E-17	up	0	0	0	20.586	18.284	17.982
AJ_044854	10.42533223	4.64E-35	4.77E-34	up	0	1.423	0	697.248	671.091	591.009
AJ_046539	10.4111255	1.56E-108	7.02E-107	up	0.085	0.72	0.103	416.227	406.449	405.517
AJ_039527	-10.40979296	3.47E-18	1.86E-17	down	29.311	31.25	28.714	0	0	0
AJ_007239	10.40819075	8.00E-62	1.60E-60	up	0.337	1.43	0.136	941.765	849.827	759.735
AJ_044016	10.40712517	1.94E-18	1.06E-17	up	0	0.128	0	63.935	67.186	57.359
AJ_024522	-10.40002854	4.09E-18	2.19E-17	down	19.866	16.91	16.519	0	0	0
AJ_005744	-10.39583854	4.25E-18	2.27E-17	down	46.994	38.885	40.504	0	0	0
AJ_018035	-10.39444125	4.17E-18	2.23E-17	down	31.944	27.344	28.927	0	0	0
AJ_001895	-10.3938618	6.80E-18	3.59E-17	down	32.178	20.431	20.025	0	0	0
AJ_010350	10.38589564	2.58E-18	1.39E-17	up	0	0.48	0	266.449	220.431	206.169
AJ_028113	10.38426899	3.22E-18	1.73E-17	up	0	0	0	57.765	57.7	47.201
AJ_039116	10.38296654	7.79E-24	5.40E-23	up	0	0.927	0	434.506	452.939	352.734
AJ_043124	-10.3780033	1.54E-113	7.67E-112	down	582.274	754.119	547.104	0.568	0.14	0.637
AJ_028013	10.37719056	4.21E-18	2.25E-17	up	0	0	0	43.49	31.267	31.243
AJ_036655	10.36791961	4.07E-18	2.18E-17	up	0	0	0.204	109.167	76.166	68.576
AJ_038217	10.36755588	2.97E-18	1.60E-17	up	0	0	0.075	36.256	28.824	28.782
AJ_029687	10.35980079	2.63E-18	1.42E-17	up	0	0	0.47	192.751	199.501	192.027
AJ_025382	10.35874729	1.41E-96	5.18E-95	up	0.062	0.262	0.3	279.709	261.392	236.169
AJ_026609	10.35152347	1.60E-97	5.93E-96	up	0.112	0.715	0.272	459.618	470.647	474.308
AJ_002799	10.34990131	3.24E-18	1.74E-17	up	0	0.074	0	39.264	34.143	31.324
AJ_039693	10.34983929	3.87E-18	2.07E-17	up	0	0	0	83.777	96.216	95.39
AJ_035626	10.34236601	5.27E-56	9.27E-55	up	0	1.657	1.263	1203.968	1241.156	1151.476
AJ_017494	10.34084331	2.00E-34	2.02E-33	up	0.625	0.331	0	484.571	396.388	409.553
AJ_003839	-10.33966203	6.09E-18	3.22E-17	down	22.018	22.619	20.79	0	0	0
AJ_032788	10.33733815	1.72E-85	5.42E-84	up	0.319	0	0.232	259.419	237.058	205.497
AJ_043556	10.3335111	9.72E-24	6.69E-23	up	0.139	0	0.169	131.645	128.509	121.214
AJ_040954	-10.33074972	6.98E-18	3.68E-17	down	54.365	47.526	45.783	0	0	0
AJ_028124	10.3184513	4.91E-18	2.61E-17	up	0	0	0	38.854	43.535	38.827
AJ_003840	-10.31532074	7.56E-18	3.98E-17	down	13.046	14.354	12.184	0	0	0
AJ_022919	-10.31096789	8.40E-18	4.41E-17	down	35.32	32.513	27.883	0	0	0
AJ_030086	10.30335035	4.16E-18	2.22E-17	up	0.057	0	0	27.073	29.328	26.094
AJ_024440	10.29845762	1.44E-23	9.83E-23	up	0	1.032	0	406.176	463.033	434.016
AJ_001346	10.29537519	1.77E-23	1.20E-22	up	0	0.629	0	296.964	248.263	245.557
AJ_005995	10.29228636	1.06E-63	2.22E-62	up	0.93	5.912	3.098	4281.373	4139.281	3684.487
AJ_029063	10.2903538	4.81E-18	2.56E-17	up	0	0.289	0	133.034	140.992	117.782
AJ_042711	10.27045404	7.76E-18	4.08E-17	up	0	0	0	25.24	21.437	20.671
AJ_002703	-10.26923288	6.71E-18	3.54E-17	down	78.266	72.219	71.21	0	0	0.165
AJ_025284	-10.26922463	1.71E-17	8.82E-17	down	33.746	20.248	28.129	0	0	0
AJ_014136	-10.26867654	1.27E-17	6.59E-17	down	14.266	10.713	12.546	0	0	0
AJ_041993	10.2671553	5.38E-18	2.85E-17	up	0	0.257	0	109.086	119.759	113.423
AJ_006737	10.26029743	1.59E-44	2.14E-43	up	0	1.191	0	520.779	457.372	484.621
AJ_014509	10.25692293	4.38E-178	5.25E-176	up	0.469	2.486	2.274	2420.759	2087.765	1598.889
AJ_014932	-10.25374953	1.56E-17	8.07E-17	down	27.265	18.943	22.761	0	0	0
AJ_004322	10.23068379	1.72E-164	1.75E-162	up	0.929	1.406	0	1062.421	944.3	861.226
AJ_011865	10.21131894	4.07E-44	5.44E-43	up	0	0.37	0.423	315.759	269.691	292.893
AJ_023519	-10.20116845	1.90E-17	9.76E-17	down	23.424	27.883	23.45	0	0	0
AJ_001344	10.19926389	6.09E-28	4.95E-27	up	0	0.76	0.109	344.993	323.314	325.776
AJ_036524	10.19895556	4.91E-13	1.96E-12	up	0	0.862	0	362.927	316.499	305.253
AJ_004632	10.19636178	9.87E-18	5.16E-17	up	0	0.377	0	175.313	153.67	149.001
AJ_017403	10.19575932	3.24E-25	2.38E-24	up	0	1.387	0.397	756.956	642.982	625.61
AJ_014513	10.18225433	6.06E-25	4.41E-24	up	0	2.781	0.795	1517.119	1391.79	1112.895
AJ_031641	10.17630012	5.94E-24	4.14E-23	up	3.454	52.056	9.55	26140.993	23441.101	23115.927
AJ_030592	-10.1755881	3.17E-17	1.61E-16	down	9.679	7.084	6.286	0	0	0
AJ_022893	10.17276336	2.41E-33	2.34E-32	up	0.323	0.342	0.391	447.204	354.208	383.956
AJ_004038	-10.17041354	2.68E-17	1.37E-16	down	15.546	13.789	18.172	0	0	0
AJ_001195	-10.16753842	6.59E-23	4.37E-22	down	99.218	102.137	93.109	0.226	0	0
AJ_024692	10.16736608	8.79E-18	4.61E-17	up	0	4.47	0.601	2106.334	1815.48	1715.026
AJ_040058	-10.16555308	1.67E-17	8.64E-17	down	46.999	39.848	35.775	0	0	0.098
AJ_019027	-10.1627143	2.58E-17	1.32E-16	down	14.814	13.066	14.699	0	0	0
AJ_046455	10.16103595	7.34E-240	1.97E-237	up	0.357	0.568	0.794	675.08	581.085	629.675
AJ_007272	10.15944475	4.55E-109	2.08E-107	up	0.593	2.41	0.958	1611.695	1467.18	1341.177
AJ_029539	-10.153162	1.92E-17	9.89E-17	down	21.203	26.946	29.788	0.056	0	0
AJ_033431	10.15068317	1.97E-17	1.01E-16	up	0	0	0	30.727	25.266	25.335
AJ_022525	10.15064059	0	0	up	10.034	16.71	8.685	14923.037	12383.716	12408.352
AJ_032787	10.14494621	3.89E-53	6.46E-52	up	0	0.284	0.081	153.637	130.47	117.997
AJ_000946	10.14024989	5.78E-92	2.00E-90	up	0	1.709	0.977	1074.091	879.392	946.049
AJ_015078	10.13566965	2.21E-17	1.14E-16	up	0	0	0	16.967	14.235	13.669
AJ_036627	10.13139248	2.03E-17	1.04E-16	up	0	0	0	49.96	47.49	49.902
AJ_006662	10.12903111	2.41E-17	1.23E-16	up	0	0	0	97.608	77.335	78.298
AJ_022526	10.10864346	0	0	up	6.328	12.898	4.13	9269.177	8156.609	8181.84
AJ_023923	-10.10820469	4.09E-17	2.07E-16	down	16.939	15.693	13.594	0	0	0
AJ_000630	10.09419481	5.61E-18	2.98E-17	up	0	1.12	0	435.371	388.403	373.635
AJ_028935	10.09396267	2.27E-17	1.16E-16	up	0	0.72	0	303.704	304.674	241.59
AJ_028742	-10.0900482	7.82E-33	7.49E-32	down	77.5	70.507	70.08	0.118	0.073	0
AJ_036630	10.0891099	2.06E-17	1.06E-16	up	0	0	0.09	31.35	29.669	31.488
AJ_028857	10.07471867	6.55E-53	1.08E-51	up	0	0.453	0	156.531	154.922	178.574
AJ_036654	10.07432126	4.21E-32	3.93E-31	up	0	0.244	0	113.224	80.093	69.385
AJ_004667	10.06366463	8.16E-11	2.79E-10	up	0	2.582	0.134	1016.576	925.524	859.268
AJ_011854	-10.06233433	7.02E-17	3.52E-16	down	8.524	8.488	5.823	0	0	0
AJ_032835	10.06121506	2.62E-17	1.34E-16	up	0	0.127	0	51.942	48.579	45.848
AJ_020522	-10.0487379	2.27E-11	8.08E-11	down	69.762	17.72	25.852	0	0	0
AJ_032520	10.0324203	2.25E-52	3.65E-51	up	0.147	0.156	0.536	303.972	262.896	253.621
AJ_041714	10.03238217	6.13E-17	3.08E-16	up	0	0	0	15.682	11.896	10.362
AJ_040476	-10.02617201	8.84E-17	4.40E-16	down	20.038	16.934	13.967	0	0	0
AJ_027458	10.01940657	1.87E-71	4.61E-70	up	0	1.222	1.048	814.085	734.8	676.762
AJ_027010	10.01774243	2.78E-52	4.50E-51	up	0	0.98	0	366.215	319.321	331.646
AJ_038388	-10.01754231	7.72E-17	3.85E-16	down	14.417	15.655	15.753	0	0	0
AJ_015832	10.0021462	6.91E-17	3.47E-16	up	0	0	0	39.319	29.936	28.743
AJ_000769	9.997363541	7.79E-07	1.91E-06	up	0	0.968	0	341.38	312.501	297.3
AJ_031302	-9.996807478	9.03E-17	4.50E-16	down	25.384	26.903	27.232	0	0	0
AJ_026822	9.995371752	8.24E-30	7.17E-29	up	0.279	2.069	0.225	953.369	828.13	772.032
AJ_013200	9.98915514	5.14E-17	2.59E-16	up	0	0.072	0	30.938	24.435	24.09
AJ_044086	-9.987996163	1.09E-16	5.42E-16	down	12.61	11.753	9.537	0	0	0
AJ_026221	9.987716674	4.69E-62	9.42E-61	up	0	0.971	1.11	669.955	634.977	672.696
AJ_038281	9.985143563	7.00E-17	3.51E-16	up	0	0	0	26.499	22.655	20.834
AJ_016386	9.984491314	6.26E-17	3.14E-16	up	0	0	0	109.534	105.307	115.785
AJ_006249	-9.981677283	1.03E-16	5.13E-16	down	42.613	44.455	38.73	0	0	0
AJ_044899	-9.978675394	3.81E-32	3.57E-31	down	70.053	80.041	69.423	0	0	0.215
AJ_024447	9.975875435	5.35E-09	1.59E-08	up	0	0.571	0	194.53	181.434	179.513
AJ_036619	9.975271391	7.28E-17	3.64E-16	up	0	0	0.212	84.919	62.922	53.466
AJ_002592	9.974161843	7.67E-70	1.82E-68	up	0	1.942	0.37	880.283	732.234	667.998
AJ_036658	9.966669685	1.16E-49	1.77E-48	up	0.17	0.06	0.068	132.539	87.81	79.157
AJ_035631	-9.957111143	1.32E-16	6.52E-16	down	25.704	25.193	20.844	0	0	0
AJ_000771	9.950988683	4.97E-23	3.32E-22	up	0.112	3.547	0.811	1589.504	1377.905	1307.909
AJ_030544	9.942885954	7.78E-22	4.97E-21	up	0	0.776	0	216.3	318.213	231.8
AJ_018556	9.934679935	2.80E-15	1.28E-14	up	0.062	0.727	0	267.6	228.261	255.487
AJ_022527	9.932345336	0	0	up	7.42	6.791	7.357	7573.343	6737.912	6338.195
AJ_029061	9.92876393	3.47E-70	8.33E-69	up	0	0.307	0.468	257.498	229.675	213.864
AJ_027583	9.928376446	2.54E-15	1.17E-14	up	0	0.908	0.173	380.291	337.257	300.428
AJ_036628	9.923847869	1.04E-16	5.15E-16	up	0	0	0	98.075	106.37	119.847
AJ_004394	9.919655029	6.06E-22	3.88E-21	up	0	0.614	0.703	413.565	415.847	364.131
AJ_002352	-9.916500913	1.75E-16	8.60E-16	down	48.497	43.174	48.428	0	0	0
AJ_042901	9.915409556	6.29E-32	5.85E-31	up	0	0.695	0	228.598	222.77	221.263
AJ_011667	9.914738684	2.71E-51	4.30E-50	up	0	1.04	0	357.017	317.242	330.563
AJ_008303	9.910060204	3.56E-17	1.81E-16	up	0	1.155	0	392.385	371.708	323.133
AJ_028836	9.90688201	1.75E-41	2.19E-40	up	0	1.279	0	449.392	395.799	384.284
AJ_009914	9.895543344	1.44E-16	7.13E-16	up	0	0	0	95.683	94.553	72.477
AJ_030972	9.894527969	1.31E-14	5.77E-14	up	0.223	3.078	0	1092.324	1029.34	926.321
AJ_028873	-9.889301213	2.30E-16	1.12E-15	down	46.406	39.639	36.512	0	0	0
AJ_014716	9.876289243	3.04E-60	5.88E-59	up	0	1.709	0.977	882.626	764.229	767.643
AJ_029303	-9.87547069	2.73E-16	1.33E-15	down	28.56	22.372	21.569	0	0	0
AJ_005738	-9.865069039	2.55E-16	1.24E-15	down	12.84	14.498	14.542	0	0	0
AJ_007465	-9.861622515	1.61E-16	7.95E-16	down	62.372	59.466	47.658	0	0.184	0
AJ_009429	-9.855100948	2.01E-59	3.79E-58	down	45.416	52.443	57.955	0.074	0.031	0.056
AJ_012423	9.85106096	1.31E-16	6.48E-16	up	0	0.684	0	231.969	251.006	199.743
AJ_003841	-9.850791988	1.57E-16	7.74E-16	down	4.096	3.933	3.733	0.01	0	0
AJ_039115	9.846551606	2.91E-31	2.64E-30	up	0	1.641	0	574.883	480.945	455.916
AJ_040059	-9.845885236	3.91E-16	1.88E-15	down	50.519	40.92	32.36	0	0	0
AJ_035916	-9.837627801	5.81E-16	2.77E-15	down	40.685	48.377	24.051	0	0	0
AJ_002682	9.83365513	2.88E-31	2.62E-30	up	0.561	0.297	0	290.024	283.87	240.84
AJ_045120	9.831978804	1.57E-16	7.72E-16	up	0	0	0.199	64.393	49.927	57.045
AJ_001792	9.827183385	7.57E-60	1.45E-58	up	0	0.82	0.938	535.183	473.164	486.287
AJ_040956	-9.820509789	7.46E-59	1.39E-57	down	284.928	237.771	299.341	0.268	0.66	0
AJ_013060	9.806572817	3.11E-16	1.51E-15	up	0	0	0	31.005	21.99	22.891
AJ_026207	9.805701827	7.25E-41	8.91E-40	up	0	2.025	0.772	838.912	790.117	793.371
AJ_004675	9.805113058	3.38E-17	1.72E-16	up	0.291	4.523	0.353	1556.178	1477.347	1430.794
AJ_003911	9.802100305	3.05E-09	9.26E-09	up	0	3.143	0	952.797	927.605	831.484
AJ_036632	9.802093175	4.08E-17	2.07E-16	up	0	1.101	0	336.36	333.1	292.433
AJ_023640	-9.791594712	4.45E-16	2.13E-15	down	51.152	48.505	48.939	0	0	0
AJ_024463	9.787937007	2.78E-16	1.35E-15	up	0	0	0	52.906	47.129	50.606
AJ_023880	9.783943018	1.06E-130	6.97E-129	up	0.737	5.469	5.36	3153.591	3389.772	3137.224
AJ_002644	-9.780672911	6.49E-16	3.08E-15	down	16.875	11.676	17.239	0	0	0
AJ_004321	9.779967922	1.18E-84	3.66E-83	up	0.191	0.859	0.867	606.177	531.221	491.091
AJ_036631	9.778299997	4.75E-165	4.93E-163	up	0.079	0.925	0.673	506.893	493.18	408.686
AJ_010203	-9.768304968	5.40E-16	2.58E-15	down	9.887	10.289	8.851	0	0	0
AJ_028524	9.765664944	3.52E-16	1.70E-15	up	0	0	0	46.694	47.122	58.117
AJ_042642	9.754364141	6.77E-50	1.04E-48	up	0	0.117	0.533	175.662	166.082	163.734
AJ_033168	-9.751015946	6.19E-16	2.94E-15	down	23.834	27.466	23.275	0	0	0
AJ_034327	-9.7481366	8.11E-16	3.83E-15	down	29.455	21.124	20.397	0	0	0
AJ_035412	-9.745107115	6.46E-16	3.07E-15	down	6.502	6.89	7.485	0	0	0
AJ_009888	-9.742468953	1.33E-15	6.25E-15	down	14.671	10.616	6.989	0	0	0
AJ_033672	-9.741129191	6.54E-16	3.10E-15	down	8.046	9.039	8.678	0	0	0
AJ_011968	9.740135825	4.16E-16	2.00E-15	up	0	0	0	16.497	17.331	14.162
AJ_021251	-9.736315003	7.76E-16	3.67E-15	down	38.779	31.155	29.561	0	0	0
AJ_007386	9.735103683	1.32E-85	4.18E-84	up	0.168	0.621	0	240.157	220.238	221.084
AJ_044893	-9.734654626	7.51E-16	3.56E-15	down	13.446	13.745	10.67	0	0	0
AJ_002449	9.727590354	3.48E-49	5.24E-48	up	0	0.616	0	192.623	167.91	162.071
AJ_020351	9.71927542	1.29E-57	2.35E-56	up	0	4.272	0.977	1662.348	1254.438	1409.098
AJ_003673	9.716357631	4.57E-40	5.46E-39	up	0	2.352	0	696.25	635.921	649.437
AJ_042889	9.711575392	1.78E-76	4.78E-75	up	0	0.322	0.123	127.174	117.004	116.227
AJ_045302	9.69568076	1.51E-101	6.09E-100	up	0.371	3.541	0.45	1270.866	1220.708	1101.434
AJ_008005	-9.694099699	1.55E-15	7.21E-15	down	14.635	10.8	8.014	0	0	0
AJ_002798	9.689090617	6.40E-16	3.04E-15	up	0	0	0	31.621	29.872	24.55
AJ_021630	9.688785869	6.10E-21	3.75E-20	up	0	1.384	0	420.336	373.347	350.372
AJ_002923	9.683290688	5.60E-21	3.45E-20	up	0.201	0.213	0	119.339	117.432	114.714
AJ_000424	-9.681823913	1.06E-15	4.98E-15	down	28.1	25.178	25.075	0	0	0
AJ_002451	9.672161418	8.34E-217	1.63E-214	up	0.31	0.932	0.251	448.185	372.671	385.901
AJ_004761	-9.666124796	1.20E-15	5.65E-15	down	55.08	56.531	64.641	0	0	0
AJ_035548	9.651817323	1.27E-17	6.61E-17	up	0.243	2.58	0	811.772	712.992	689.607
AJ_044044	-9.650801792	1.40E-15	6.53E-15	down	20.126	16.745	19.603	0	0	0
AJ_045325	9.648815306	5.12E-12	1.91E-11	up	0	6.677	0.727	2035.644	1900.396	1800.691
AJ_032773	9.646614087	5.22E-16	2.49E-15	up	0.114	0	0	33.894	34.866	35.653
AJ_000676	9.646229734	5.69E-16	2.71E-15	up	0	0	0.252	69.244	64.745	56.918
AJ_021457	9.643338067	6.27E-127	3.89E-125	up	0.052	0.499	0.254	211.276	204.657	206.692
AJ_002257	-9.638493092	2.26E-15	1.04E-14	down	15.363	12.566	21.856	0	0	0
AJ_024647	9.634944605	4.96E-109	2.26E-107	up	0.774	0.308	0.117	322.16	305.905	351.126
AJ_017533	-9.628469972	1.92E-15	8.91E-15	down	15.439	14.48	10.431	0	0	0
AJ_023281	-9.627404277	2.20E-15	1.02E-14	down	15.656	12.021	19.554	0	0	0
AJ_039345	9.626751304	2.20E-19	1.26E-18	up	0	2.66	0.338	847.236	741.541	713.391
AJ_021029	-9.62433139	1.89E-15	8.79E-15	down	16.666	12.908	17.672	0	0	0
AJ_032728	-9.621761012	3.79E-15	1.72E-14	down	18.576	8.594	16.08	0	0	0
AJ_024582	-9.618487919	3.00E-15	1.37E-14	down	26.682	26.572	14.216	0	0	0
AJ_036618	9.615417645	9.04E-159	8.54E-157	up	0.078	0.373	0.379	234.396	203.755	182.089
AJ_036408	-9.614738309	1.76E-15	8.20E-15	down	37.626	33.42	33.872	0	0	0
AJ_001935	-9.608366968	2.33E-15	1.08E-14	down	14.377	21.082	22.197	0	0	0
AJ_015879	9.597972607	7.89E-16	3.73E-15	up	0	0	0.168	44.472	40.707	37.566
AJ_028267	9.597589643	1.16E-131	7.72E-130	up	0.173	0.368	0.946	386.217	361.156	326.104
AJ_005104	9.595828839	2.62E-92	9.07E-91	up	0.19	1.211	0.692	533.174	517.564	514.892
AJ_015855	-9.592671206	2.85E-15	1.31E-14	down	31.894	22.26	20.425	0	0	0
AJ_029079	9.591001725	7.20E-183	9.17E-181	up	0.406	0.615	0.352	383.606	344.582	317.141
AJ_004247	-9.58236883	2.37E-20	1.42E-19	down	52.038	41.397	42.094	0	0	0.175
AJ_028446	-9.579243275	1.18E-15	5.53E-15	down	28.958	30.69	26.133	0.092	0	0
AJ_020321	-9.578089522	1.81E-15	8.41E-15	down	27.975	21.302	15.954	0	0.086	0
AJ_001693	9.576681759	5.57E-08	1.52E-07	up	0	1.585	0	434.571	389.496	343.295
AJ_028119	9.572593136	1.47E-15	6.85E-15	up	0	0	0	44.337	48.468	37.828
AJ_033007	-9.56836478	3.46E-15	1.58E-14	down	23.23	14.482	17.506	0	0	0
AJ_035929	-9.563418235	2.62E-15	1.20E-14	down	34.856	31.871	29.817	0	0	0
AJ_006720	-9.559740599	2.90E-15	1.33E-14	down	5.442	4.593	4.153	0	0	0
AJ_027021	-9.555810751	1.37E-15	6.42E-15	down	26.358	25.866	24.168	0.083	0	0
AJ_034326	-9.549356187	3.34E-15	1.52E-14	down	36.017	35.235	25.601	0	0	0
AJ_001025	9.544038578	1.83E-15	8.48E-15	up	0	0	0	19.411	18.023	15.262
AJ_025462	-9.543621779	3.02E-15	1.38E-14	down	13.031	11.6	11.685	0	0	0
AJ_023320	9.543612429	8.45E-111	3.98E-109	up	0.109	0.577	0.066	215.968	181.805	161.513
AJ_032056	-9.540075739	4.03E-15	1.83E-14	down	22.022	23.339	14.652	0	0	0
AJ_028007	9.53161227	1.23E-15	5.76E-15	up	0	0.176	0	49.935	44.694	46.425
AJ_009478	9.521525822	2.47E-15	1.14E-14	up	0	0	0	47.233	39.38	32.483
AJ_027863	9.520602085	2.33E-15	1.08E-14	up	0	0	0	16.246	13.123	11.996
AJ_025283	-9.519490292	3.67E-15	1.67E-14	down	29.153	25.644	25.084	0	0	0
AJ_003701	-9.513544495	3.85E-15	1.75E-14	down	88.025	86.856	101.769	0	0	0
AJ_023881	9.502663651	9.02E-16	4.26E-15	up	0.369	9.375	0.893	2813.524	2322.435	2307.065
AJ_047037	-9.502497076	4.87E-15	2.20E-14	down	8.938	6.345	8.202	0	0	0
AJ_026096	9.50017602	2.57E-15	1.18E-14	up	0	0	0	11.237	10.501	8.64
AJ_009994	9.497312636	2.35E-15	1.09E-14	up	0	0	0	26.902	24.289	25.462
AJ_026062	9.4969279	2.85E-15	1.31E-14	up	0	0	0	30.336	26.436	21.447
AJ_013065	9.496548747	2.46E-15	1.14E-14	up	0	0	0	16.487	13.844	14.791
AJ_023531	-9.490604952	9.56E-15	4.23E-14	down	3.072	4.825	6.914	0	0	0
AJ_000551	-9.489016209	4.41E-15	2.00E-14	down	5.325	5.709	5.415	0	0	0
AJ_035634	-9.48827027	5.96E-15	2.68E-14	down	8.517	5.663	8.196	0	0	0
AJ_013070	9.478926228	2.70E-15	1.24E-14	up	0	0	0	22.624	20.222	21.571
AJ_029062	9.474629559	5.97E-128	3.77E-126	up	0.453	0.72	0.686	467.636	428.708	386.605
AJ_041446	-9.471426973	7.95E-15	3.54E-14	down	43.001	69.878	39.604	0	0	0
AJ_018689	-9.469480127	7.36E-15	3.29E-14	down	15.738	9.783	14.487	0	0	0
AJ_038863	-9.460654888	7.21E-15	3.22E-14	down	18.834	20.508	28.765	0	0	0
AJ_027461	9.451509263	5.00E-20	2.95E-19	up	0	0.598	0	144.964	137.317	136.92
AJ_020143	-9.451224852	9.21E-15	4.08E-14	down	5.808	10.897	8.307	0	0	0
AJ_004198	-9.444478232	1.08E-14	4.77E-14	down	16.346	9.171	16.119	0	0	0
AJ_010620	9.442002782	3.08E-176	3.56E-174	up	0.218	1.153	0.352	426.802	388.007	362.774
AJ_018295	-9.439370527	1.52E-28	1.27E-27	down	136.739	99.979	115.843	0	0.185	0.336
AJ_019026	-9.437322698	6.64E-15	2.97E-14	down	16.07	15.895	14.281	0	0	0
AJ_019174	-9.435593477	7.67E-15	3.42E-14	down	14.407	13.243	10.333	0	0	0
AJ_009734	9.42310065	3.22E-11	1.13E-10	up	0	1.608	0	414.174	313.723	344.404
AJ_014389	-9.422638966	7.68E-15	3.42E-14	down	10.976	11.9	9.479	0	0	0
AJ_026098	9.421178628	4.25E-15	1.93E-14	up	0	0	0	23.176	21.033	19.44
AJ_014623	9.42104875	4.65E-15	2.10E-14	up	0	0	0	64.281	48.368	54.831
AJ_025072	9.420857338	8.07E-16	3.81E-15	up	0	1.287	0	313.305	283.728	265.682
AJ_004920	9.419628411	7.38E-55	1.27E-53	up	0	1.048	0.24	311.173	270.951	280.203
AJ_001429	9.410295478	3.40E-10	1.12E-09	up	0	1.219	0	293.694	258.948	251.108
AJ_038214	-9.406406792	9.10E-15	4.04E-14	down	13.559	18.562	15.747	0	0	0
AJ_019080	-9.406117939	9.34E-15	4.14E-14	down	11.798	12.092	8.956	0	0	0
AJ_015587	9.396744486	6.27E-15	2.82E-14	up	0	0	0	20.125	18.352	13.524
AJ_043621	9.392732334	2.65E-15	1.22E-14	up	0	1.445	0	353.17	319.227	277.472
AJ_034339	9.392277008	4.91E-63	1.01E-61	up	0.145	0.077	0.044	64.788	57.658	58.159
AJ_028111	9.386358042	4.00E-15	1.82E-14	up	0	0	0.111	26.011	25.126	19.222
AJ_019125	9.382017542	1.27E-19	7.32E-19	up	0.211	0	0.256	118.687	90.231	90.526
AJ_013075	9.378961655	7.07E-15	3.16E-14	up	0	0	0	34.704	27.621	23.498
AJ_034322	-9.366462755	1.75E-14	7.65E-14	down	41.131	25.362	25.376	0	0	0
AJ_026690	9.356238359	4.44E-15	2.01E-14	up	0	0.414	0	106.548	99.212	87.59
AJ_036660	9.346506556	4.95E-30	4.33E-29	up	0.094	0.861	0.265	308.331	244.553	216.813
AJ_026064	9.344725613	7.72E-15	3.44E-14	up	0	0	0	18.933	15.664	15.291
AJ_021006	-9.343459841	1.48E-14	6.51E-14	down	7.815	10.962	9.192	0	0	0
AJ_021629	9.343395141	9.63E-86	3.06E-84	up	0.184	1.562	0.223	468.224	417.824	383.71
AJ_043038	-9.339970599	1.65E-14	7.20E-14	down	68.296	49.058	66.211	0	0	0
AJ_021895	-9.335977182	3.43E-52	5.53E-51	down	308.724	385.148	459.108	1.315	0	0.295
AJ_025652	9.335946513	8.36E-15	3.72E-14	up	0	0	0	27.567	26.674	21.454
AJ_005253	-9.334581081	1.50E-14	6.57E-14	down	25.439	22.357	27.068	0	0	0
AJ_025981	9.333904983	5.14E-15	2.32E-14	up	0	0.296	0	75.857	65.044	65.108
AJ_024321	9.332650658	2.11E-13	8.62E-13	up	0	1.845	0.151	462.297	412.339	369.579
AJ_042383	-9.332015038	2.21E-99	8.48E-98	down	727.944	627.732	568.154	0.44	0.271	2.219
AJ_023701	-9.326632248	2.82E-14	1.22E-13	down	18.029	10.542	21.095	0	0	0
AJ_019266	-9.324175279	8.27E-53	1.36E-51	down	52.486	42.933	39.753	0.062	0.115	0.035
AJ_045116	9.32354599	5.42E-15	2.44E-14	up	0	0.564	0	133.888	138.532	118.127
AJ_017486	9.294790646	2.97E-19	1.69E-18	up	1.665	0	0	438.3	342.859	326.759
AJ_037159	-9.291395302	2.05E-14	8.92E-14	down	6.887	7.401	8.463	0	0	0
AJ_044896	9.282088991	1.57E-100	6.22E-99	up	0	0.988	0.565	334.821	306.476	284.108
AJ_024648	9.281419696	1.49E-53	2.51E-52	up	0.555	0.147	0.168	183.907	176.634	189.357
AJ_007392	9.280999939	3.37E-44	4.50E-43	up	0.161	0.681	0	210.921	165.791	153.104
AJ_001765	9.271329086	1.65E-61	3.28E-60	up	0.336	0.713	0.204	272.266	257.431	242.04
AJ_020352	9.270952221	1.21E-77	3.32E-76	up	1.29	3.646	0.521	1199.596	1093.546	1040.708
AJ_044915	-9.248412838	4.03E-14	1.73E-13	down	15.186	13.326	8.509	0	0	0
AJ_029313	9.238245929	1.93E-52	3.14E-51	up	0	1.645	0.94	561.823	480.628	450.484
AJ_008012	-9.235443192	4.03E-14	1.73E-13	down	8.509	13.672	8.814	0	0	0
AJ_016136	9.229273472	1.78E-14	7.79E-14	up	0	0	0	15.737	12.337	13.256
AJ_001026	9.228447126	1.17E-14	5.16E-14	up	0.252	0	0	67.405	52.588	52.695
AJ_022918	-9.226672097	3.37E-14	1.45E-13	down	47.449	47.144	38.095	0	0	0
AJ_033388	-9.217100021	4.71E-14	2.00E-13	down	4.696	3.841	2.783	0	0	0
AJ_028108	9.213340799	1.85E-14	8.06E-14	up	0	0	0	28.557	27.7	24.874
AJ_022242	9.210932015	1.15E-14	5.07E-14	up	0	0.667	0	144.494	148.134	134.685
AJ_006999	9.204152806	2.00E-14	8.71E-14	up	0	0	0	34.231	32.479	28.976
AJ_018803	9.200453271	2.02E-14	8.79E-14	up	0	0	0	59.537	54.988	52.253
AJ_028409	9.197433478	5.73E-133	3.91E-131	up	0.693	0.525	0.6	397.657	327.791	323.732
AJ_043039	-9.195117627	8.33E-19	4.60E-18	down	22.854	19.579	20.458	0.095	0	0
AJ_013863	9.193625546	8.90E-68	2.02E-66	up	0.418	0.296	0.507	259.843	224.268	209.689
AJ_023349	-9.190462367	4.33E-14	1.85E-13	down	22.194	18.817	19.499	0	0	0
AJ_045117	9.181608239	6.26E-19	3.48E-18	up	0	0.458	0	94	82.272	89.82
AJ_031674	9.180761989	5.89E-19	3.28E-18	up	0	1.105	0	209.832	221.621	211.261
AJ_017484	-9.173138791	4.97E-14	2.11E-13	down	9.13	9.53	11.232	0	0	0
AJ_019384	9.161814617	4.69E-14	2.00E-13	up	0	0	0	51.36	36.451	26.97
AJ_024575	9.160631771	3.86E-83	1.17E-81	up	0.585	1.063	0.203	386.149	340.743	317.519
AJ_023532	-9.156262357	9.52E-14	3.99E-13	down	9.435	12.652	19.133	0	0	0
AJ_042632	9.150756534	7.13E-60	1.37E-58	up	0	0.263	0.752	188.795	172.46	163.936
AJ_024334	9.149646136	4.90E-51	7.72E-50	up	0.358	1.899	0	499.244	417.026	377.964
AJ_004557	-9.147655078	8.21E-14	3.46E-13	down	9.822	5.997	6.728	0	0	0
AJ_015882	9.144588707	2.84E-75	7.44E-74	up	0.442	0.937	0	285.419	256.497	254.311
AJ_028225	9.1432365	2.03E-59	3.84E-58	up	0	1.886	0.863	544.193	503.158	448.668
AJ_016485	9.142436396	4.09E-14	1.75E-13	up	0	0	0	16.68	16.13	10.802
AJ_028008	9.136974207	4.37E-14	1.86E-13	up	0	0	0	48.604	39.007	29.991
AJ_010061	9.134991976	3.25E-14	1.40E-13	up	0	0.452	0	119.032	64.939	89.848
AJ_026726	9.134544597	9.70E-19	5.34E-18	up	0	0.431	0.492	167.204	174.553	143.759
AJ_012972	9.134282934	8.42E-60	1.61E-58	up	0	0.344	0.295	116.643	106.171	116.793
AJ_045119	9.133186362	4.13E-35	4.26E-34	up	0.43	1.367	0	394.181	303.991	325.572
AJ_035644	-9.13281178	8.37E-14	3.52E-13	down	7.058	8.087	4.855	0	0	0
AJ_002704	-9.130019462	3.49E-14	1.50E-13	down	49.501	36.564	35.993	0	0.221	0
AJ_034131	-9.127491625	2.94E-14	1.27E-13	down	82.562	88.867	91.454	0	0	0.431
AJ_033226	9.123477842	3.46E-14	1.49E-13	up	0	0	0	22.448	20.305	20.527
AJ_026100	9.123383151	4.36E-14	1.86E-13	up	0	0	0	13.961	10.485	9.602
AJ_014437	9.12013728	1.40E-43	1.85E-42	up	0.86	0.304	0.347	290.998	288.491	267.475
AJ_044822	-9.118645616	7.07E-14	2.98E-13	down	26.729	25.18	25.193	0	0	0
AJ_033173	-9.116044818	8.05E-14	3.39E-13	down	19.077	26.184	19.707	0	0	0
AJ_026059	9.115608271	3.77E-14	1.62E-13	up	0	0	0	72.993	78.352	64.601
AJ_036409	-9.114840287	1.24E-13	5.16E-13	down	11.315	16.352	7.894	0	0	0
AJ_036659	9.111539694	1.34E-26	1.04E-25	up	0.178	0.377	0	127.983	100.003	84.854
AJ_032505	9.109716024	2.89E-89	9.57E-88	up	0.631	0.111	0.509	247.017	227.215	204.125
AJ_005440	-9.105322644	1.91E-13	7.86E-13	down	11.787	14.713	27.616	0	0	0
AJ_030025	9.102557261	4.40E-14	1.88E-13	up	0	0	0	16.163	12.448	14.059
AJ_010144	-9.095814538	4.36E-14	1.86E-13	down	10.632	12.614	8.365	0.047	0	0
AJ_035633	-9.078579797	1.12E-13	4.67E-13	down	22.716	17.833	15.973	0	0	0
AJ_028115	9.075847122	4.94E-14	2.10E-13	up	0	0	0	21.193	20.579	18.205
AJ_037560	-9.074098797	1.20E-13	4.98E-13	down	9.659	9.691	6.555	0	0	0
AJ_033395	-9.073376204	1.04E-13	4.36E-13	down	3.163	3.031	2.52	0	0	0
AJ_010219	9.072117541	1.86E-18	1.01E-17	up	1.002	0	0	214.232	181.689	175.915
AJ_015428	9.070024759	1.32E-85	4.18E-84	up	0.025	0.16	0.122	63.787	48.403	45.86
AJ_043247	-9.069714719	1.02E-13	4.27E-13	down	28.761	30.033	26.141	0	0	0
AJ_042521	9.066042878	5.60E-35	5.75E-34	up	0.182	0.58	0	138	131.986	145.003
AJ_036509	9.055008924	5.68E-14	2.40E-13	up	0	0	0	13.547	13.259	11.807
AJ_039770	-9.053386854	1.97E-13	8.07E-13	down	19.102	10.517	19.541	0	0	0
AJ_019520	9.052472952	9.13E-74	2.33E-72	up	0	1.622	0.53	397.341	361.418	350.686
AJ_042520	9.051709491	3.94E-83	1.19E-81	up	8.76	23.645	10.118	7828.441	7100.919	7054.916
AJ_044216	-9.045140492	3.63E-18	1.94E-17	down	24.527	19.119	19.6	0.053	0	0.059
AJ_003812	9.031121103	3.63E-14	1.56E-13	up	0	4.261	0	834.131	674.395	670.088
AJ_019118	9.022867875	4.11E-14	1.76E-13	up	0	0	0.267	43.401	43.799	44.247
AJ_030184	-9.012012712	1.74E-13	7.16E-13	down	9.961	7.477	9.221	0	0	0
AJ_042882	9.011405647	5.27E-14	2.23E-13	up	0	0	0.275	52.738	39.13	42.267
AJ_028268	9.01087686	7.84E-14	3.30E-13	up	0	0	0	82.514	73.168	71.027
AJ_040886	-9.009984241	2.29E-13	9.36E-13	down	2.962	3.523	5.201	0	0	0
AJ_024927	-9.008297313	1.00E-33	9.89E-33	down	24.822	21.31	17.925	0.11	0	0
AJ_042900	9.008031036	9.62E-81	2.80E-79	up	0.099	0.838	0.12	186.362	183.107	170.713
AJ_000941	9.007788757	8.69E-14	3.65E-13	up	0	0	0	10.098	8.674	11.729
AJ_032789	9.005256325	1.55E-93	5.42E-92	up	0.189	0.602	0.459	234.175	200.453	185.483
AJ_000100	-9.001700349	1.88E-13	7.72E-13	down	13.724	11.054	10.2	0	0	0
AJ_011714	-8.999763751	4.67E-42	5.94E-41	down	80.158	87.5	76.752	0.253	0.208	0
AJ_036317	-8.996316191	1.73E-13	7.15E-13	down	22.934	22.027	23.45	0	0	0
AJ_006373	8.99348225	0	0	up	5.448	7.538	3.117	2960.748	2726.841	2452.745
AJ_002514	-8.992334195	7.78E-14	3.28E-13	down	36.78	32.289	32.597	0	0.202	0
AJ_019828	-8.989077256	1.99E-13	8.19E-13	down	110.847	111.4	141.278	0	0	0
AJ_024934	-8.988232514	4.14E-13	1.66E-12	down	27.903	31.597	12.97	0	0	0
AJ_016398	8.986613408	3.37E-13	1.36E-12	up	0	0	0	22.614	46.558	16.208
AJ_026606	8.985095597	1.04E-13	4.36E-13	up	0	0	0	22.063	20.28	27.894
AJ_002699	-8.980235668	2.00E-13	8.20E-13	down	19.869	19.172	16.891	0	0	0
AJ_028962	-8.974668729	8.13E-18	4.27E-17	down	7.971	12.449	11.354	0.028	0.034	0
AJ_015854	-8.970614289	3.73E-13	1.51E-12	down	37.452	75.857	43.369	0	0	0
AJ_002681	8.967664083	1.30E-139	9.71E-138	up	0.569	0.689	0.394	301.356	276.535	242.08
AJ_021507	8.957662715	6.57E-14	2.77E-13	up	0	0.112	0	19.55	21.702	19.025
AJ_020195	-8.953133251	1.77E-56	3.16E-55	down	46.301	42.901	37.167	0.064	0.159	0.036
AJ_024577	-8.949155779	2.90E-13	1.18E-12	down	7.622	6.113	5.242	0	0	0
AJ_047357	8.947204248	8.75E-50	1.34E-48	up	0	0.552	0.126	110.704	108.977	107.786
AJ_043416	8.944285914	7.16E-202	1.15E-199	up	0.953	2.021	0.867	696.887	606.824	563.366
AJ_041988	8.932945715	8.65E-14	3.64E-13	up	0.216	0	0	45.584	40.818	34.369
AJ_027904	8.924874973	1.38E-13	5.72E-13	up	0	0	0	5.766	5.662	6.178
AJ_009502	8.922684148	2.04E-13	8.38E-13	up	0	0	0	30.932	25.758	18.313
AJ_036463	8.92023763	1.53E-13	6.31E-13	up	0	0	0	29.611	24.007	25.745
AJ_039506	8.918875524	3.13E-111	1.49E-109	up	14.428	36.269	19.258	11866.483	10623.991	10508.553
AJ_021005	-8.917892564	3.48E-13	1.40E-12	down	13.747	10.135	12.072	0	0	0
AJ_003745	-8.912349901	3.32E-13	1.34E-12	down	30.059	33.449	26.713	0	0	0
AJ_019428	8.910283473	9.27E-119	5.02E-117	up	0.491	1.91	0.397	493.187	419.722	424.016
AJ_030406	-8.909182772	1.14E-17	5.93E-17	down	56.292	43.56	45.208	0	0.329	0
AJ_006041	-8.908649298	3.92E-13	1.58E-12	down	18.696	21.003	27.641	0	0	0
AJ_039986	-8.902045283	1.55E-13	6.42E-13	down	4.757	5.445	6.399	0	0.035	0
AJ_011601	-8.899997558	1.77E-33	1.73E-32	down	11.94	11.957	11.482	0.016	0.06	0
AJ_043508	8.898772363	1.86E-13	7.66E-13	up	0	0	0	3.827	3.796	4.982
AJ_043256	8.896410891	1.94E-13	7.95E-13	up	0	0	0	10.687	7.923	8.776
AJ_018609	8.880563068	1.13E-13	4.69E-13	up	0.066	0	0	12.901	11.764	11.139
AJ_009889	-8.875486915	1.83E-25	1.36E-24	down	19.226	18.823	17.687	0.035	0	0.078
AJ_019025	-8.875256944	4.37E-13	1.75E-12	down	20.706	17.416	19.517	0	0	0
AJ_034331	-8.868889607	6.74E-13	2.67E-12	down	24.607	14.855	14.721	0	0	0
AJ_030430	-8.867993253	1.92E-40	2.33E-39	down	60.5	50.671	48.714	0.182	0.149	0
AJ_015670	-8.861491472	5.49E-54	9.35E-53	down	104.536	78.101	75.182	0.281	0	0.236
AJ_018340	8.857007919	1.50E-13	6.21E-13	up	0.123	0	0	25.366	21.369	18.281
AJ_040742	-8.856766831	5.93E-13	2.36E-12	down	15.381	11.043	16.535	0	0	0
AJ_044050	8.853460272	2.31E-13	9.43E-13	up	0	0	0	20.127	18.259	20.824
AJ_030345	-8.853411386	5.67E-13	2.26E-12	down	2.75	2.8	3.79	0	0	0
AJ_044192	-8.851350178	5.95E-13	2.37E-12	down	34.225	23.995	32.543	0	0	0
AJ_034522	-8.849554159	9.19E-13	3.61E-12	down	9.886	5.239	5.552	0	0	0
AJ_023641	-8.847896815	6.75E-13	2.67E-12	down	13.667	21.284	13.183	0	0	0
AJ_029760	-8.845896667	5.26E-13	2.10E-12	down	14.663	13.247	13.4	0	0	0
AJ_030228	-8.845246656	1.23E-12	4.79E-12	down	5.632	2.546	6.022	0	0	0
AJ_001345	8.844197247	2.94E-10	9.71E-10	up	0	2.64	0	417.908	367.028	394.399
AJ_021897	-8.843296373	1.80E-17	9.28E-17	down	23.015	26.83	25.395	0.072	0.089	0
AJ_025262	8.842041326	6.74E-38	7.56E-37	up	1.358	3.838	0.274	851.45	805.804	812.87
AJ_000541	-8.837950857	2.68E-13	1.09E-12	down	8.18	5.583	6.834	0.037	0	0
AJ_010182	8.837178831	1.36E-17	7.07E-17	up	0.645	0	0.782	210.811	186.95	229.079
AJ_041409	-8.835970929	7.89E-13	3.11E-12	down	30.473	18.947	19.695	0	0	0
AJ_001788	8.82900194	3.04E-33	2.94E-32	up	0	0.375	1.285	238.614	219.436	225.752
AJ_031042	-8.823832366	7.16E-13	2.83E-12	down	8.04	6.817	9.92	0	0	0
AJ_025458	8.823204674	2.54E-25	1.88E-24	up	0	0.456	0	76.083	65.902	64.616
AJ_034636	-8.819336095	1.17E-12	4.54E-12	down	8.206	4.51	4.297	0	0	0
AJ_033426	8.818250939	2.95E-25	2.18E-24	up	0	0.502	0	84.789	69.256	72.794
AJ_001113	-8.812350386	1.26E-75	3.34E-74	down	199.735	173.176	160.373	0.209	0.646	0.352
AJ_018804	8.808035023	1.75E-13	7.23E-13	up	0	0.511	0	83.122	81.95	82.573
AJ_040649	-8.806470205	1.67E-61	3.32E-60	down	49.864	61.283	64.375	0.043	0.16	0.194
AJ_018707	8.796477634	3.38E-13	1.37E-12	up	0	0	0	30.775	28.22	29.745
AJ_041144	-8.7888529	9.43E-13	3.70E-12	down	1.853	2.899	2.566	0	0	0
AJ_001887	8.782229126	1.02E-32	9.73E-32	up	0	0.616	0	97.701	90.675	83.22
AJ_004636	8.780784738	4.66E-40	5.57E-39	up	0	0.574	0.437	150.971	149.316	121.399
AJ_014763	-8.779737869	9.89E-13	3.87E-12	down	5.949	6.042	8.411	0	0	0
AJ_025685	8.77735252	2.95E-40	3.54E-39	up	0	2.187	0	302.337	348.315	311.445
AJ_012334	8.77267095	4.16E-13	1.67E-12	up	0	0	0	18.096	19.283	15.738
AJ_017487	8.772286631	4.07E-25	2.98E-24	up	0.727	0	0.44	178.8	159.59	167.704
AJ_027996	8.769590972	4.13E-13	1.66E-12	up	0	0	0	48.086	47.449	42.422
AJ_001985	8.766759772	2.70E-13	1.10E-12	up	0	0	0.288	45.383	40.059	33.082
AJ_026524	-8.76581203	4.35E-13	1.75E-12	down	22.849	17.457	15.669	0	0.13	0
AJ_042541	-8.761507914	1.57E-24	1.12E-23	down	15.77	20.07	23.603	0	0.05	0.09
AJ_024408	8.755828043	2.49E-13	1.02E-12	up	0	0	0.885	121.94	123.01	116.725
AJ_016501	-8.75353362	1.02E-12	3.98E-12	down	14.521	13.466	13.826	0	0	0
AJ_006494	-8.740586669	1.49E-12	5.75E-12	down	18.838	12.731	11.911	0	0	0
AJ_024700	8.739100303	1.08E-109	5.05E-108	up	0.216	1.258	0.262	249.744	232.521	251.988
AJ_028534	8.737770102	6.00E-13	2.39E-12	up	0	0	0	13.144	9.32	10.592
AJ_028515	8.732640164	5.63E-13	2.24E-12	up	0	0	0	6.163	5	6.17
AJ_020009	-8.728583083	1.31E-12	5.09E-12	down	31.102	42.701	38.548	0	0	0
AJ_035961	-8.717330819	1.36E-12	5.28E-12	down	7.757	9.829	8.992	0	0	0
AJ_009445	8.714009277	7.61E-13	3.01E-12	up	0	0	0	21.548	28.827	18.403
AJ_040396	-8.705922727	1.49E-12	5.76E-12	down	7.506	6.25	7.147	0	0	0
AJ_000405	-8.705921698	3.58E-46	5.03E-45	down	48.409	40.593	39.601	0.045	0.168	0.102
AJ_028512	8.70590353	7.49E-13	2.96E-12	up	0	0	0	14.461	13.492	10.188
AJ_003578	8.704924034	8.45E-13	3.32E-12	up	0	0	0	27.224	25.028	17.256
AJ_004045	8.704699042	1.73E-21	1.09E-20	up	1.236	2.038	0	488.91	411.052	443.646
AJ_007432	-8.703972129	1.43E-12	5.55E-12	down	8.181	8.336	8.007	0	0	0
AJ_028408	-8.694895516	6.82E-12	2.52E-11	down	11.661	3.409	5.522	0	0	0
AJ_016387	8.694532556	4.87E-17	2.46E-16	up	0	1.793	0	268.906	251.403	223.485
AJ_008514	8.691507739	7.38E-13	2.92E-12	up	0	0	0	9.725	8.365	7.965
AJ_029315	-8.690658065	1.66E-12	6.38E-12	down	8.995	7.693	7.649	0	0	0
AJ_024691	8.6883009	4.41E-13	1.77E-12	up	0	0	0.084	11.954	9.133	11.643
AJ_012652	8.68773202	1.23E-39	1.45E-38	up	0.039	0.084	0.096	27.863	28.702	30.005
AJ_019078	-8.682292909	1.71E-12	6.56E-12	down	8.263	9.472	8.174	0	0	0
AJ_000939	8.680589359	7.77E-13	3.07E-12	up	0	0	0	12.178	10.657	10.428
AJ_017200	-8.677334334	2.00E-12	7.68E-12	down	4.286	3.202	3.236	0	0	0
AJ_022765	-8.671388517	2.11E-16	1.03E-15	down	32.853	24.094	15.447	0	0.193	0
AJ_042888	8.6691755	5.10E-68	1.16E-66	up	0.071	0.451	0.172	94.566	92.552	88.7
AJ_047330	-8.664579169	7.24E-13	2.86E-12	down	16.684	16.224	17.926	0	0.127	0
AJ_027637	-8.659294104	2.53E-12	9.65E-12	down	105.352	84.31	135.488	0	0	0
AJ_008843	8.657523648	9.38E-13	3.68E-12	up	0	0	0	36.149	28.921	32.048
AJ_038517	8.656131188	9.30E-13	3.65E-12	up	0	0	0	24.449	23.408	20.133
AJ_028027	8.654092456	9.07E-13	3.56E-12	up	0	0	0	14.501	12.996	13.922
AJ_045391	8.653596781	8.95E-13	3.52E-12	up	0	0	0	17.825	19.409	18.115
AJ_044571	-8.653245871	2.84E-12	1.08E-11	down	21.11	29.829	37.662	0	0	0
AJ_009498	8.650746075	9.76E-13	3.82E-12	up	0	0	0	35.699	33.101	28.715
AJ_032053	-8.645161594	3.13E-12	1.18E-11	down	18.914	13.877	10.579	0	0	0
AJ_007393	8.640842834	1.55E-23	1.06E-22	up	0	1.653	0.687	322.634	291.369	289.472
AJ_021858	-8.638954076	2.96E-12	1.12E-11	down	3.103	5.298	4.491	0	0	0
AJ_026734	8.638268698	2.54E-46	3.58E-45	up	0.327	1.731	0	263.538	278.929	286.588
AJ_044011	8.63608743	5.93E-13	2.36E-12	up	0	0.158	0	25.099	22.426	20.191
AJ_029946	-8.635768396	1.06E-16	5.29E-16	down	14.525	14.629	14.004	0	0.059	0.054
AJ_003014	-8.635630177	1.03E-12	4.04E-12	down	12.32	8.629	9.997	0.064	0	0
AJ_005329	8.629230095	5.99E-13	2.38E-12	up	0.124	0	0	18.939	20.348	17.008
AJ_000698	8.625113253	1.11E-12	4.34E-12	up	0	0	0	16.516	14.656	15.058
AJ_003746	-8.618858777	3.06E-12	1.16E-11	down	20.36	14.509	16.59	0	0	0
AJ_012806	8.607746465	6.51E-94	2.30E-92	up	0.717	2.337	1.737	662.623	605.89	548.962
AJ_027812	8.607111436	2.07E-15	9.60E-15	up	0.162	0.801	0	135.399	119.636	110.976
AJ_030916	8.605136312	1.36E-12	5.28E-12	up	0	0	0	27.381	33.773	25.885
AJ_030065	8.604820465	1.39E-12	5.40E-12	up	0	0	0	39.568	34.473	46.487
AJ_032783	8.599151696	9.38E-24	6.47E-23	up	0.465	0.246	0	113.259	98.489	74.778
AJ_027907	8.587261858	1.85E-12	7.11E-12	up	0	0	0	12.06	7.631	9.924
AJ_047366	8.586892966	1.41E-119	7.73E-118	up	0.312	1.488	1.135	362.417	353.803	368.439
AJ_041973	8.584098529	8.46E-13	3.32E-12	up	0.157	0	0	24.651	19.77	24.597
AJ_000380	-8.581656419	4.67E-12	1.75E-11	down	32.388	27.344	18.627	0	0	0
AJ_013069	8.576541827	9.70E-13	3.80E-12	up	0	0.135	0	22.265	16.121	17.214
AJ_028026	8.573172044	2.08E-12	7.96E-12	up	0	0	0	16.115	12.824	10.027
AJ_015856	-8.572045578	1.63E-11	5.86E-11	down	22.575	8.789	34.058	0	0	0
AJ_025260	8.570012213	2.62E-31	2.38E-30	up	0	1.808	0	225.601	234.658	228.185
AJ_035128	8.569148826	1.70E-12	6.55E-12	up	0	0	0	19.272	20.454	16.251
AJ_035010	8.567920169	1.46E-12	5.63E-12	up	0.215	0	0	39.367	33.373	20.564
AJ_015388	-8.560089269	2.27E-12	8.67E-12	down	28.044	15.931	17.4	0.134	0	0
AJ_025301	8.55194428	9.80E-13	3.84E-12	up	0	0.667	0	91.2	83.325	95.963
AJ_036062	-8.548487257	4.93E-12	1.84E-11	down	3.985	4.657	5.696	0	0	0
AJ_044449	-8.544896393	5.43E-12	2.02E-11	down	86.002	111.4	69.481	0	0	0
AJ_001797	8.543820185	2.02E-09	6.22E-09	up	0	2.774	0	393.835	335.858	275.603
AJ_011597	-8.538492017	4.99E-12	1.86E-11	down	16.038	18.475	13.943	0	0	0
AJ_022953	-8.537186849	1.78E-23	1.21E-22	down	9.561	9.415	11.007	0.024	0	0.053
AJ_022554	-8.533901029	7.49E-12	2.76E-11	down	8.536	9.395	4.775	0	0	0
AJ_002976	8.53214849	9.22E-38	1.03E-36	up	0	1.154	0	156.344	145.431	125.674
AJ_001238	8.531490182	7.92E-06	1.75E-05	up	0	0	0	5.411	76.336	42.477
AJ_020511	8.530075177	2.36E-12	9.03E-12	up	0	0	0	3.708	2.846	2.878
AJ_028822	8.522347005	1.66E-101	6.68E-100	up	0.201	0.171	0.293	89.131	78.23	68.756
AJ_042673	8.517398078	9.66E-24	6.65E-23	up	0	0.274	0.157	49.518	48.9	52.678
AJ_027450	8.517152756	9.44E-52	1.51E-50	up	0.813	0.861	1.477	401.048	356.579	349.477
AJ_026551	8.512868181	1.98E-51	3.15E-50	up	0.218	0.923	0.528	215.947	198.446	176.788
AJ_026600	8.510485231	1.60E-12	6.16E-12	up	0.748	0	0	101.246	82.52	128.548
AJ_042115	8.51036246	2.90E-12	1.10E-11	up	0	0	0	11.16	11.367	7.87
AJ_005619	-8.508457078	2.62E-44	3.51E-43	down	18.161	18.047	19.446	0.09	0.028	0.025
AJ_003023	-8.504990693	4.53E-16	2.17E-15	down	29.199	21.091	29.85	0	0.24	0
AJ_004923	8.496860109	2.74E-16	1.33E-15	up	0	0.749	0	93.801	78.779	98.338
AJ_021360	8.49534533	2.94E-12	1.12E-11	up	0	0	0	9.261	9.05	7.03
AJ_025447	-8.494691683	7.66E-12	2.82E-11	down	4.513	3.157	4.485	0	0	0
AJ_025548	8.493005178	2.77E-12	1.05E-11	up	0	0	0	55.12	49.291	58.723
AJ_000531	8.488305181	4.33E-12	1.62E-11	up	0	0	0	17.841	10.865	10.629
AJ_015069	8.483677665	3.06E-12	1.16E-11	up	0	0	0	9.541	7.698	8.045
AJ_001231	8.481296456	1.70E-12	6.55E-12	up	0	0.243	0	33.237	34.585	26.076
AJ_038286	-8.479945432	1.08E-11	3.94E-11	down	5.744	3.957	3.016	0	0	0
AJ_030371	8.47781501	4.02E-12	1.51E-11	up	0	0	0	6.652	4.212	4.675
AJ_015071	8.472353795	2.99E-16	1.45E-15	up	0.313	0	0	40.328	39.034	38.631
AJ_002698	-8.472240875	9.31E-12	3.41E-11	down	16.666	15.285	10.487	0	0	0
AJ_009005	-8.471573184	9.01E-12	3.30E-11	down	11.191	7.687	8.539	0	0	0
AJ_028009	8.469099197	4.15E-12	1.56E-11	up	0	0	0	29	21.17	18.584
AJ_030617	8.465649494	3.42E-12	1.29E-11	up	0	0	0	22.903	20.966	18.46
AJ_003168	-8.460572586	0	0	down	3486.674	2166.294	3405.368	7.157	9.563	8.695
AJ_003672	8.457936718	2.11E-09	6.48E-09	up	0	2.2	0	263.359	276.405	212.235
AJ_030282	8.451760259	4.30E-12	1.61E-11	up	0	0	0	25.083	18.431	17.755
AJ_046032	-8.450270998	1.41E-11	5.09E-11	down	11.658	6.481	6.716	0	0	0
AJ_044804	8.4490407	2.04E-12	7.84E-12	up	0	0.235	0	32.492	30.791	25.329
AJ_017893	-8.446520045	6.34E-100	2.47E-98	down	2377.316	1348.953	2225.208	5.213	7.882	3.772
AJ_042562	8.440071041	4.28E-12	1.61E-11	up	0	0	0	20.568	15.642	16.649
AJ_020494	8.427850865	2.17E-12	8.30E-12	up	0	0.143	0	18.24	18.335	16.581
AJ_013656	8.427162336	4.82E-37	5.25E-36	up	0	0.768	0	89.905	81.143	93.65
AJ_037667	-8.426951639	2.33E-11	8.29E-11	down	7.2	3.7	3.041	0	0	0
AJ_017148	8.425965163	4.47E-16	2.14E-15	up	0	0.417	0	48.16	45.204	50.452
AJ_018877	-8.424565602	1.41E-11	5.10E-11	down	2.449	3.139	1.726	0	0	0
AJ_031528	8.42068795	3.59E-77	9.79E-76	up	0.062	0.396	0.302	80.595	81.322	87.594
AJ_028140	-8.418731133	1.40E-11	5.07E-11	down	6.136	4.434	7.267	0	0	0
AJ_019157	-8.413974828	1.43E-11	5.15E-11	down	5.009	3.906	3.092	0	0	0
AJ_021171	8.412281999	2.60E-100	1.02E-98	up	0.277	0.411	0.201	109.662	99.256	91.244
AJ_026066	8.404544966	2.91E-12	1.10E-11	up	0	0.079	0	11.131	9.791	7.907
AJ_026540	8.402708457	2.22E-51	3.53E-50	up	0.176	1.302	0.425	231.495	203.483	192.697
AJ_033221	8.401376401	3.08E-12	1.16E-11	up	0.246	0	0	36.549	25.165	33.416
AJ_028269	8.387831538	4.81E-29	4.07E-28	up	0.118	1.623	0.428	261.942	227.843	216.612
AJ_030012	8.386554755	5.78E-12	2.15E-11	up	0	0	0	7.42	6.076	6.548
AJ_027895	8.385455095	8.41E-12	3.09E-11	up	0	0	0	17.072	9.741	11.331
AJ_044426	-8.375567072	1.78E-11	6.37E-11	down	4.937	7.764	7.141	0	0	0
AJ_007907	8.374279464	6.73E-12	2.49E-11	up	0	0	0	8.009	11.432	10.091
AJ_036861	8.366513675	6.99E-12	2.58E-11	up	0	0	0	8.164	6.713	6.176
AJ_029314	8.365507287	2.58E-17	1.32E-16	up	0	1.667	0.381	245.077	221.623	188.243
AJ_036656	8.362705718	9.33E-12	3.42E-11	up	0	0	0	45.181	35.133	25.701
AJ_005098	8.361484592	6.77E-12	2.51E-11	up	0	0	0	13.063	12.016	10.801
AJ_004922	8.357274576	1.06E-11	3.86E-11	up	0	0	0	33.661	26.097	17.796
AJ_026052	8.356891259	3.89E-12	1.47E-11	up	0	0.079	0	11.122	8.484	8.465
AJ_026060	8.353609574	8.98E-12	3.29E-11	up	0	0	0	14.951	10.23	9.913
AJ_002427	-8.35302038	1.76E-11	6.32E-11	down	8.282	9.452	8.235	0	0	0
AJ_000828	-8.346559801	6.13E-12	2.27E-11	down	20.16	18.06	18.614	0.143	0	0
AJ_027877	8.342296594	1.08E-11	3.93E-11	up	0	0	0	14.846	11.361	8.385
AJ_028410	8.342004054	1.02E-175	1.17E-173	up	0.806	0.949	1.086	325.225	290.824	279.878
AJ_045267	8.337349776	8.20E-12	3.02E-11	up	0	0	0	41.841	34.547	33.737
AJ_015063	8.332588631	1.01E-11	3.70E-11	up	0	0	0	20.464	12.914	16.901
AJ_013388	8.331567931	1.21E-11	4.40E-11	up	0	0	0	10.48	5.917	6.952
AJ_029134	-8.326985266	2.25E-11	8.02E-11	down	24.033	28.467	32.551	0	0	0
AJ_001673	-8.325210137	3.04E-11	1.07E-10	down	2.606	3.989	5.029	0	0	0
AJ_023282	-8.322517426	2.74E-11	9.69E-11	down	14.202	18.564	24.095	0	0	0
AJ_029752	8.318691884	1.09E-11	3.98E-11	up	0	0.441	0	25.563	63.674	63.738
AJ_010637	-8.316526922	6.51E-68	1.48E-66	down	46.529	44.98	43.814	0.188	0.185	0.042
AJ_020816	-8.313036237	3.67E-11	1.29E-10	down	1.79	3.012	1.467	0	0	0
AJ_005753	8.308549198	1.32E-15	6.17E-15	up	1.395	0	0	169.264	139.013	160.438
AJ_025984	8.305707042	2.43E-29	2.08E-28	up	0	0.511	0.584	117.349	101.284	105.635
AJ_023544	-8.304589957	7.55E-22	4.83E-21	down	14.705	19.504	23.614	0.108	0	0.06
AJ_018498	-8.29804696	1.17E-11	4.25E-11	down	18.883	11.096	12.688	0.112	0	0
AJ_033676	-8.293938696	3.75E-11	1.31E-10	down	23.271	23.054	12.874	0	0	0
AJ_034299	8.288926708	1.08E-11	3.93E-11	up	0	0	0	5.702	4.923	5.348
AJ_031307	-8.287824676	2.76E-11	9.77E-11	down	9.923	9.728	9.32	0	0	0
AJ_002446	8.257852138	1.62E-108	7.29E-107	up	0.176	0.186	0.298	70.595	63.291	60.315
AJ_013826	8.257300607	1.63E-11	5.87E-11	up	0	0	0	14.578	9.847	10.38
AJ_020554	-8.256237559	7.58E-11	2.60E-10	down	7.628	4.993	13.05	0	0	0
AJ_026109	8.255540088	1.43E-11	5.15E-11	up	0	0	0	6.64	5.555	5.18
AJ_020320	-8.250164872	3.76E-11	1.32E-10	down	13.2	17.381	15.027	0	0	0
AJ_040881	-8.246815735	0.008144559	0.012460172	down	0	2.624	26.055	0	0	0.087
AJ_027887	8.246137281	1.48E-11	5.34E-11	up	0	0	0	6.812	5.851	5.525
AJ_024998	-8.242384709	5.08E-11	1.76E-10	down	5.066	5.244	2.998	0	0	0
AJ_021462	8.239553029	5.45E-138	3.95E-136	up	0.302	0.512	0.659	146.093	137.525	143.79
AJ_045479	-8.236951298	1.37E-11	4.96E-11	down	128.047	125.578	166.754	1.14	0	0
AJ_038516	8.234177114	9.23E-12	3.38E-11	up	0	0.196	0	25.922	20.68	17.071
AJ_029038	8.232271573	1.58E-54	2.71E-53	up	0.184	0.389	0.223	83.071	80.377	71.114
AJ_001947	-8.230189282	5.70E-11	1.97E-10	down	13.617	17.47	9.119	0	0	0
AJ_001865	-8.228000739	6.21E-11	2.14E-10	down	7.98	4.322	7.521	0	0	0
AJ_014390	-8.223726741	1.67E-11	6.00E-11	down	4.245	2.74	3.607	0.029	0	0
AJ_045511	8.218819595	1.67E-11	5.99E-11	up	0	0	0	8.705	8.351	8.776
AJ_016484	8.214697441	1.02E-11	3.73E-11	up	0	0.128	0	15.099	15.505	10.613
AJ_030354	8.212806596	2.70E-11	9.57E-11	up	0	0	0	15.989	9.193	9.842
AJ_006589	-8.212762453	6.39E-11	2.20E-10	down	16.573	9.58	15.519	0	0	0
AJ_029854	-8.212391634	5.09E-11	1.77E-10	down	4.276	6.043	5.528	0	0	0
AJ_011137	8.212133618	5.71E-22	3.66E-21	up	0.192	0.203	0.232	68.186	58.28	54.656
AJ_044040	-8.211068998	5.83E-11	2.01E-10	down	10.877	6.97	10.116	0	0	0
AJ_013862	8.210416993	2.56E-35	2.65E-34	up	1.138	0.402	0.46	202.981	202.078	191.597
AJ_026050	8.210000425	1.15E-11	4.18E-11	up	0	0.085	0	11.391	8.737	7.031
AJ_045880	8.208648663	1.16E-53	1.96E-52	up	0.227	0.723	0	106.426	92.39	86.206
AJ_034647	8.196564066	1.94E-11	6.92E-11	up	0	0	0	14.74	16.183	15.985
AJ_037831	-8.191381204	0	0	down	811.782	884.568	1135.498	3.265	2.396	3.8
AJ_041298	-8.190575408	5.95E-11	2.05E-10	down	5.357	6.623	7.573	0	0	0
AJ_037067	-8.190379527	5.71E-11	1.97E-10	down	5.954	7.649	6.122	0	0	0
AJ_015068	8.180556386	2.76E-11	9.77E-11	up	0	0	0	7.66	6.713	4.823
AJ_041333	-8.178138403	2.03E-11	7.26E-11	down	4.66	5.81	3.986	0.041	0	0
AJ_015427	8.176144697	3.67E-294	1.93E-291	up	0.755	1.707	1.037	364.35	311.341	313.411
AJ_028823	8.170985041	7.67E-22	4.91E-21	up	0	0.242	0.553	76.121	66.681	67.041
AJ_016233	8.170039334	3.36E-11	1.18E-10	up	0	0	0	21.021	12.031	14.522
AJ_000795	8.169220279	1.29E-111	6.20E-110	up	0.528	2.24	0.64	341.785	322.719	303.667
AJ_032477	8.168003603	4.44E-15	2.01E-14	up	0	0.244	0	26.888	21.151	22.077
AJ_028005	8.166924385	2.53E-11	8.98E-11	up	0	0	0	34.663	27.57	29.427
AJ_008625	-8.163831171	2.22E-21	1.39E-20	down	21.779	27.781	26.235	0.156	0	0.087
AJ_030914	8.158911402	1.28E-11	4.63E-11	up	0	0.173	0	18.543	15.327	19.379
AJ_022874	8.155619101	2.71E-11	9.61E-11	up	0	0	0	13.426	16.375	12.689
AJ_042377	-8.15366165	3.51E-11	1.23E-10	down	48.827	24.109	41.688	0	0.408	0
AJ_001847	8.150238753	1.29E-11	4.69E-11	up	0	0.173	0	15.922	19.399	17.746
AJ_041995	8.149346568	1.26E-11	4.55E-11	up	0	2.187	0	221.582	227.756	222.263
AJ_023289	-8.149152795	7.30E-11	2.50E-10	down	9.692	8.883	9.205	0	0	0
AJ_030026	8.143106222	1.32E-11	4.78E-11	up	0.108	0	0	10.927	11.962	12.254
AJ_044725	-8.141599443	9.40E-15	4.16E-14	down	17.161	14.847	12.45	0	0	0.156
AJ_043802	-8.139973624	0	0	down	885.904	725.167	787.143	2.285	2.497	3.588
AJ_044030	8.138821209	3.70E-34	3.70E-33	up	0.653	2.077	0.792	381.38	289.74	304.937
AJ_005997	8.138721439	1.62E-52	2.64E-51	up	0.683	2.173	0	311.014	253.9	251.19
AJ_012316	8.135745659	2.98E-11	1.05E-10	up	0	0	0	6.493	5.526	5.971
AJ_013343	8.134311387	4.02E-11	1.40E-10	up	0	0	0	15.88	13.693	9.298
AJ_013061	8.133528305	2.92E-11	1.03E-10	up	0	0	0	18.677	20.158	19.994
AJ_026874	-8.126176925	8.82E-11	3.01E-10	down	1.587	1.962	1.987	0	0	0
AJ_045118	8.126169433	2.37E-34	2.39E-33	up	0	0.824	0	80.924	69.516	79.837
AJ_040848	-8.125714586	5.85E-21	3.59E-20	down	131.807	88.57	96.518	0.335	0.825	0
AJ_025370	-8.122226634	9.10E-11	3.10E-10	down	4.639	6.064	5.435	0	0	0
AJ_033228	-8.119335223	1.10E-10	3.72E-10	down	18.06	22.422	13.132	0	0	0
AJ_001235	8.119104287	3.54E-11	1.24E-10	up	0	0	0	14.294	14.572	11.123
AJ_036476	8.113900851	3.41E-11	1.20E-10	up	0	0	0	15.972	18.98	18.349
AJ_003732	-8.110189781	1.03E-10	3.49E-10	down	10.782	15.1	14	0	0	0
AJ_016342	-8.109671154	1.28E-14	5.62E-14	down	34.79	27.22	24.9	0.139	0.172	0
AJ_032747	8.102134143	4.05E-11	1.41E-10	up	0	0	0	12.464	12.527	16.739
AJ_020485	-8.096523083	1.11E-10	3.75E-10	down	9.675	11.159	8.276	0	0	0
AJ_028824	8.089619217	1.03E-75	2.74E-74	up	0.394	1.252	0.955	249.257	229.495	205.233
AJ_009587	8.088058978	5.40E-11	1.87E-10	up	0	0	0	20.163	15.271	11.901
AJ_013446	-8.083053	1.26E-14	5.53E-14	down	16.867	18.027	17.495	0.085	0.105	0
AJ_006710	-8.078156942	1.44E-10	4.84E-10	down	4.025	4.265	6.271	0	0	0
AJ_002591	8.076177531	1.08E-63	2.25E-62	up	1.058	1.683	0	274.295	257.929	224.422
AJ_047011	8.075631019	4.32E-11	1.51E-10	up	0	0	0	3.381	3.764	3.838
AJ_042113	8.074889125	4.38E-11	1.53E-10	up	0	0	0	8.484	8.015	7.49
AJ_031394	-8.069719011	4.13E-11	1.44E-10	down	12.817	10.585	9.077	0	0.122	0
AJ_037891	8.056382958	5.10E-206	8.52E-204	up	1.02	3.553	2.12	644.195	571.642	515.354
AJ_004739	-8.052902083	4.17E-10	1.36E-09	down	10.624	38.603	26.668	0	0	0
AJ_023627	-8.045570484	1.71E-10	5.74E-10	down	28.667	22.786	19.107	0	0	0
AJ_016503	8.038088505	5.58E-11	1.93E-10	up	0	0	0	23.208	21.78	20.368
AJ_044386	8.037111408	6.34E-11	2.18E-10	up	0	0	0	14.57	13.57	10.337
AJ_020665	-8.033257661	1.01E-20	6.14E-20	down	39.982	48.349	47.831	0.153	0	0.343
AJ_013342	8.032805253	1.41E-14	6.20E-14	up	0	0.2	0	20.536	15.406	16.405
AJ_002312	-8.028912171	2.47E-14	1.07E-13	down	23.229	16.182	17.913	0	0.239	0
AJ_020419	-8.016463286	2.20E-10	7.33E-10	down	8.004	5.379	5.441	0	0	0
AJ_029112	-8.010893152	6.08E-11	2.10E-10	down	5.369	4.9	3.705	0	0.055	0
AJ_027342	-8.008951945	2.33E-10	7.74E-10	down	8.639	8.413	5.376	0	0	0
AJ_028521	8.007672745	6.69E-11	2.30E-10	up	0	0	0	29.738	28.15	29.859
AJ_046876	-8.005614823	1.35E-26	1.05E-25	down	24.001	19.574	18.273	0.053	0.066	0.119
AJ_013076	8.004108449	7.11E-11	2.44E-10	up	0	0	0	21.201	18.558	17.896
AJ_006983	8.003678393	7.97E-11	2.73E-10	up	0	0	0	49.048	36.773	35.591
AJ_026041	7.999942766	7.86E-11	2.69E-10	up	0	0	0	6.009	4.792	4.493
AJ_040014	-7.997567461	6.57E-11	2.26E-10	down	8.359	12.266	9.351	0.096	0	0
AJ_022283	7.995704126	8.48E-11	2.90E-10	up	0	0	0	30.183	21.535	22.566
AJ_002313	-7.991379547	8.47E-20	4.93E-19	down	33.52	19.605	18.204	0.083	0	0.186
AJ_038832	-7.991143489	4.39E-10	1.43E-09	down	9.239	3.997	4.57	0	0	0
AJ_028399	7.99098975	2.29E-14	9.93E-14	up	0	0.15	0	15.684	11.941	10.572
AJ_013068	7.987019263	9.53E-11	3.24E-10	up	0	0	0	35.482	22.776	32.077
AJ_015061	7.984906461	8.18E-11	2.80E-10	up	0	0	0	8.944	7.829	7.226
AJ_017054	-7.984050152	1.91E-20	1.15E-19	down	19.664	24.756	23.35	0.079	0	0.177
AJ_020691	-7.97983352	2.65E-10	8.78E-10	down	7.401	6.972	4.983	0	0	0
AJ_007310	7.965441823	1.40E-146	1.13E-144	up	3.333	3.532	3.59	893.22	784.887	878.345
AJ_011270	-7.962130549	6.02E-76	1.60E-74	down	221.842	115.622	125.27	0.423	0.634	0.78
AJ_027997	7.961208616	4.66E-11	1.62E-10	up	0.221	0	0	20.648	24.982	17.404
AJ_042114	7.960556725	4.52E-11	1.57E-10	up	0	0	0.155	11.226	14.506	10.876
AJ_030283	7.957800438	1.28E-10	4.31E-10	up	0	0	0	15.752	9.895	9.978
AJ_027896	7.956784251	1.14E-10	3.86E-10	up	0	0	0	5.687	4.057	3.876
AJ_014622	7.955798806	1.29E-10	4.35E-10	up	0	0	0	13.454	9.957	17.728
AJ_023288	-7.953731675	3.94E-10	1.29E-09	down	7.905	4.422	7.983	0	0	0
AJ_020263	-7.95198377	3.05E-10	1.01E-09	down	4.35	3.586	3.222	0	0	0
AJ_008603	7.946906594	1.84E-10	6.15E-10	up	0	0	0	15.323	7.368	8.737
AJ_015586	7.944504511	3.04E-14	1.31E-13	up	0	0.257	0	24.346	21.831	17.094
AJ_005355	7.940446921	1.03E-10	3.49E-10	up	0	0	0	11.577	12.111	11.833
AJ_010214	-7.937702557	4.37E-10	1.42E-09	down	8.718	8.241	4.569	0	0	0
AJ_029302	7.934052612	1.39E-08	4.00E-08	up	0	1.066	0	90.097	83.32	80.081
AJ_012500	-7.933630164	3.40E-10	1.12E-09	down	3.339	4.53	4.37	0	0	0
AJ_029261	-7.931937006	7.97E-20	4.64E-19	down	108.083	90.899	145.346	0.832	0	0.466
AJ_020000	7.92803282	2.80E-20	1.67E-19	up	0.281	0.149	0	44.192	33.615	30.939
AJ_044930	-7.927587591	5.71E-10	1.84E-09	down	5.592	5.927	11.706	0	0	0
AJ_004222	7.92308679	2.27E-20	1.35E-19	up	0	0.28	0.16	40.063	32.329	29.57
AJ_033125	7.922366039	1.73E-20	1.04E-19	up	0	1.038	0	78.691	93.937	79.948
AJ_008564	7.921795321	5.45E-11	1.89E-10	up	0.128	0	0	10.691	13.469	11.476
AJ_015749	7.920725324	1.36E-10	4.58E-10	up	0	0	0	7.224	5.569	5.147
AJ_003860	-7.919502058	4.08E-10	1.33E-09	down	27.069	19.723	29.729	0	0	0
AJ_000971	7.916635813	3.14E-14	1.35E-13	up	0	0.341	0	30.104	24.951	27.309
AJ_042540	-7.915426519	1.12E-10	3.79E-10	down	7.645	10.75	7.483	0.088	0	0
AJ_008608	7.915216152	2.62E-54	4.48E-53	up	0.777	3.475	2.196	545.979	495.567	471.234
AJ_010875	-7.90994005	4.50E-10	1.46E-09	down	10.034	9.418	6.253	0	0	0
AJ_032234	-7.909674873	9.24E-10	2.93E-09	down	20.137	28.011	8.389	0	0	0
AJ_036651	-7.901967048	7.31E-10	2.34E-09	down	9.59	15.245	5.811	0	0	0
AJ_000099	-7.895716226	7.61E-10	2.43E-09	down	13.669	11.227	5.384	0	0	0
AJ_027913	7.891734063	1.88E-10	6.30E-10	up	0	0	0	14.193	8.667	9.928
AJ_024490	-7.887787291	4.86E-26	3.70E-25	down	73.293	70.362	66.914	0	0.484	0.44
AJ_028958	-7.880444127	6.02E-10	1.93E-09	down	8.6	8.021	13.757	0	0	0
AJ_047236	-7.880341693	1.69E-10	5.68E-10	down	3.973	3.178	5.723	0	0	0.05
AJ_009849	-7.878596269	5.77E-10	1.86E-09	down	1.54	1.774	2.597	0	0	0
AJ_023697	-7.876612568	5.47E-10	1.76E-09	down	10.846	10.798	7.169	0	0	0
AJ_037380	-7.87595124	5.61E-10	1.81E-09	down	5.359	4.706	3.34	0	0	0
AJ_002195	-7.862785659	6.09E-114	3.06E-112	down	87.491	70.733	76.819	0.34	0.315	0.334
AJ_017075	-7.85752362	5.33E-10	1.72E-09	down	2.682	2.646	2.69	0	0	0
AJ_040885	-7.854676104	6.55E-10	2.10E-09	down	8.882	12.999	14.864	0	0	0
AJ_003873	-7.853608633	3.72E-29	3.15E-28	down	31.438	21.931	49.994	0.158	0.098	0.177
AJ_045393	-7.853416248	2.72E-13	1.11E-12	down	7.247	12.977	19.078	0	0.092	0.084
AJ_021425	7.852289814	2.04E-10	6.82E-10	up	0	0	0	6.295	4.745	4.863
AJ_021220	-7.845322101	1.29E-13	5.37E-13	down	18.395	29.622	26.345	0.142	0	0.16
AJ_040390	-7.844773184	6.05E-10	1.94E-09	down	7.092	6.22	7.705	0	0	0
AJ_012988	7.841198035	4.81E-65	1.03E-63	up	0.296	0.235	0.359	74.753	65.408	58.182
AJ_012335	7.837958059	2.09E-10	6.95E-10	up	0	0	0	5.058	4.51	4.169
AJ_040013	-7.834237727	2.53E-10	8.37E-10	down	14.022	10.105	6.797	0	0.138	0
AJ_040276	-7.834210664	6.53E-10	2.09E-09	down	6.093	5.045	5.076	0	0	0
AJ_033585	-7.830404322	7.76E-10	2.47E-09	down	4.509	2.92	3.187	0	0	0
AJ_025684	7.822490593	1.58E-43	2.07E-42	up	0.102	0.431	0.246	60.46	57.088	53.4
AJ_020427	7.814847201	7.66E-14	3.23E-13	up	0	0.71	0	60.551	53.488	45.943
AJ_007993	7.809753852	8.59E-32	7.94E-31	up	0.104	0.22	0.252	44.77	40.633	38.332
AJ_046086	-7.803428552	1.19E-09	3.74E-09	down	9.187	4.868	5.01	0	0	0
AJ_029508	-7.794197038	8.96E-10	2.84E-09	down	1.349	1.165	1.634	0	0	0
AJ_047254	7.794016796	1.15E-10	3.88E-10	up	0.175	0	0	15.353	14.042	15.109
AJ_026123	7.793318356	3.08E-10	1.02E-09	up	0	0	0	3.802	2.624	3.451
AJ_008607	7.792642092	9.53E-14	3.99E-13	up	0.226	0	0.274	38.739	39.624	28.307
AJ_002533	-7.790875156	1.46E-09	4.56E-09	down	0.94	1.927	2.355	0	0	0
AJ_021265	-7.788579688	4.24E-19	2.38E-18	down	29.842	38.874	23.858	0.371	0	0
AJ_010402	-7.787281268	1.13E-09	3.56E-09	down	2.533	2.237	3.964	0	0	0
AJ_010042	7.785756403	6.86E-07	1.69E-06	up	0	0	2.77	207.052	204.933	178.025
AJ_001145	-7.782496072	1.19E-304	7.17E-302	down	2289.293	1252.265	2106.624	7.885	10.306	7.127
AJ_041038	7.78045279	8.50E-14	3.58E-13	up	0	1.151	0	82.931	87.906	82.831
AJ_030353	7.776066162	3.26E-10	1.07E-09	up	0	0	0	10.908	8.809	8.301
AJ_021264	-7.765642586	1.49E-09	4.65E-09	down	16.419	7.955	13.644	0	0	0
AJ_020813	-7.764227521	1.03E-09	3.26E-09	down	6.767	8.666	7.518	0	0	0
AJ_047320	-7.760695565	1.03E-09	3.25E-09	down	1.605	1.701	1.513	0	0	0
AJ_038864	-7.759171862	3.14E-19	1.78E-18	down	23.34	18.179	20.106	0.084	0.103	0.094
AJ_020380	7.758764718	3.32E-10	1.09E-09	up	0	0	0	85.914	93.317	94.911
AJ_038888	-7.75678171	1.12E-09	3.52E-09	down	5.16	4.234	4.034	0	0	0
AJ_033708	-7.756672632	2.89E-10	9.54E-10	down	7.224	9.219	6.789	0	0	0.099
AJ_035632	-7.756071129	1.13E-09	3.54E-09	down	5.761	6.637	7.892	0	0	0
AJ_017311	-7.751308518	1.16E-09	3.65E-09	down	3.06	4.127	4.045	0	0	0
AJ_021045	-7.751142872	2.08E-09	6.39E-09	down	3.516	4.087	1.512	0	0	0
AJ_004197	-7.75095185	1.13E-09	3.57E-09	down	10.144	12.62	12.827	0	0	0
AJ_000360	-7.744210254	9.42E-77	2.54E-75	down	315.386	281.749	238.125	1.477	0.911	1.381
AJ_006606	-7.738464871	3.35E-10	1.10E-09	down	9.6	7.267	9.764	0	0	0.115
AJ_017203	-7.738315626	1.25E-09	3.90E-09	down	4.436	3.761	3.584	0	0	0
AJ_035578	-7.737592083	1.56E-24	1.11E-23	down	12.402	10	8.56	0.096	0.04	0
AJ_036657	7.737543527	3.70E-19	2.08E-18	up	0	0.621	0	56.305	40.979	35.167
AJ_024931	-7.73677619	1.25E-09	3.92E-09	down	13.794	15.161	11.764	0	0	0
AJ_011299	7.731003315	1.55E-19	8.94E-19	up	0	0	2.978	208.588	171.721	175.304
AJ_025933	-7.730040635	5.19E-33	5.00E-32	down	1551.141	546.873	472.838	2.521	4.299	5.156
AJ_047337	7.729841114	4.09E-10	1.33E-09	up	0	0	0	11.333	10.624	9.659
AJ_014256	-7.729438769	2.72E-09	8.30E-09	down	2.674	3.001	6.863	0	0	0
AJ_005749	-7.727927574	7.20E-19	3.99E-18	down	10.32	7.429	9.99	0.116	0	0
AJ_038893	-7.726730115	1.74E-09	5.39E-09	down	3.909	5.634	2.842	0	0	0
AJ_030583	-7.722031683	4.51E-10	1.46E-09	down	3.465	3.934	2.099	0	0	0.041
AJ_035483	7.718724448	5.21E-10	1.69E-09	up	0	0	0	5.634	4.563	7.261
AJ_032734	-7.718470905	7.02E-10	2.24E-09	down	146.203	56.966	125.065	0	1.582	0
AJ_024920	-7.711298872	1.32E-193	1.92E-191	down	191.259	178.682	114.252	0.595	0.95	0.746
AJ_045047	-7.711258207	3.08E-09	9.35E-09	down	2.231	3.04	0.966	0	0	0
AJ_017032	7.71093962	5.97E-115	3.05E-113	up	2.552	1.202	2.749	453.344	450.924	422.119
AJ_033432	7.71052151	9.94E-10	3.14E-09	up	0	0	0	29.928	12.189	15.832
AJ_035662	-7.709269282	5.53E-10	1.78E-09	down	11.54	7.862	5.594	0	0	0.11
AJ_030298	-7.708202326	1.60E-09	4.98E-09	down	2.906	2.124	2.793	0	0	0
AJ_028961	-7.703530169	6.49E-10	2.08E-09	down	5.946	12.828	13.639	0.127	0	0
AJ_018515	-7.701134702	2.21E-09	6.78E-09	down	12.809	9.308	6.209	0	0	0
AJ_011988	-7.699814302	4.00E-10	1.31E-09	down	10.968	12.945	13.896	0	0	0.167
AJ_041946	-7.699503133	2.23E-09	6.85E-09	down	3.302	3.062	1.626	0	0	0
AJ_010179	7.698523456	1.89E-58	3.51E-57	up	0	2.524	6.734	614.559	592.166	550.614
AJ_040564	-7.692845256	6.39E-13	2.54E-12	down	42.755	72.656	92.012	0	0.542	0.493
AJ_029138	-7.691141986	1.91E-09	5.90E-09	down	18.98	14.458	12.219	0	0	0
AJ_023343	-7.689938975	4.14E-10	1.35E-09	down	15.628	14.375	14.293	0.176	0	0
AJ_045396	-7.684871713	2.39E-09	7.33E-09	down	7.372	13.184	15.075	0	0	0
AJ_001807	7.683375778	6.03E-06	1.35E-05	up	0	3.567	0	324.925	116.079	266.1
AJ_005330	7.682667229	1.66E-63	3.44E-62	up	0.403	0.256	0.293	68.439	61.237	63.654
AJ_036878	-7.680335566	3.47E-09	1.05E-08	down	8.109	5.469	14.74	0	0	0
AJ_020144	-7.678681277	5.38E-09	1.60E-08	down	1.331	1.411	4.088	0	0	0
AJ_022671	-7.673955123	3.61E-09	1.09E-08	down	5.069	2.893	1.89	0	0	0
AJ_008011	-7.670759792	1.90E-09	5.87E-09	down	7.888	8.012	9.161	0	0	0
AJ_001209	7.668639506	6.07E-10	1.95E-09	up	0	0	0	14.483	17.026	13.957
AJ_011235	7.666413478	7.98E-57	1.43E-55	up	0.607	0.804	0.184	120.929	111.645	94.2
AJ_006607	-7.664652949	1.96E-09	6.04E-09	down	8.944	8.385	8.755	0	0	0
AJ_040135	-7.664112537	2.23E-09	6.85E-09	down	6.107	9.708	7.4	0	0	0
AJ_034515	-7.659318712	2.68E-09	8.19E-09	down	5.933	3.239	4.358	0	0	0
AJ_005096	7.658142962	6.52E-10	2.09E-09	up	0	0	0	8.054	7.117	8.763
AJ_025877	-7.657753485	2.24E-09	6.88E-09	down	3.516	2.608	2.698	0	0	0
AJ_001267	7.657032411	2.34E-13	9.55E-13	up	0	0	0.159	10.585	9.478	8.178
AJ_030214	-7.656966872	2.48E-09	7.59E-09	down	5.004	3.149	3.6	0	0	0
AJ_045406	-7.655223952	5.77E-10	1.86E-09	down	30.101	31.901	43.426	0	0	0.479
AJ_001023	-7.653808246	4.60E-09	1.38E-08	down	4.114	6.722	2.077	0	0	0
AJ_002300	-7.650903086	9.24E-35	9.41E-34	down	32.695	29.336	23.165	0	0.231	0.21
AJ_027876	7.64932739	1.09E-09	3.43E-09	up	0	0	0	19.002	9.171	12.508
AJ_017232	-7.641563859	5.84E-13	2.33E-12	down	14.456	21.279	18.492	0.12	0	0.134
AJ_043677	7.639788447	3.60E-11	1.26E-10	up	0	1.68	0	112.493	107.854	107.603
AJ_004190	-7.639466362	2.32E-09	7.13E-09	down	11.026	11.685	10.155	0	0	0
AJ_041300	-7.638727504	2.37E-09	7.26E-09	down	2.294	2.071	1.956	0	0	0
AJ_047234	-7.636985555	4.06E-09	1.22E-08	down	1.154	1.712	2.89	0	0	0
AJ_015709	-7.622579559	7.29E-10	2.33E-09	down	3.723	6.028	5.138	0	0	0.069
AJ_027083	7.621408925	3.43E-10	1.12E-09	up	0.092	0	0	7.832	6.191	6.804
AJ_028120	7.617623402	5.49E-19	3.07E-18	up	0	0.336	0	22.703	22.48	20.934
AJ_004803	7.61448112	1.18E-09	3.70E-09	up	0	0	0	36.842	19.71	28.871
AJ_013346	-7.613895316	3.25E-09	9.85E-09	down	4.46	2.897	3.138	0	0	0
AJ_026110	7.604654275	1.03E-09	3.25E-09	up	0	0	0	9.784	9.858	6.8
AJ_003410	-7.604645807	1.66E-23	1.13E-22	down	200.45	130.408	190.003	0.592	0.73	1.327
AJ_043132	-7.598692612	3.03E-09	9.20E-09	down	3.311	3.509	3.177	0	0	0
AJ_024908	7.596306514	1.75E-56	3.13E-55	up	15.705	27.046	7.477	3490.49	3058.617	2951.042
AJ_030284	7.59433163	1.13E-09	3.56E-09	up	0	0	0	11.431	9.038	7.396
AJ_028660	-7.593374922	3.34E-09	1.01E-08	down	45.647	56.791	40.887	0	0	0
AJ_021651	-7.591062237	4.22E-09	1.27E-08	down	2.533	1.491	2.729	0	0	0
AJ_027013	-7.589597004	5.27E-18	2.80E-17	down	14.398	8.435	11.921	0.053	0	0.12
AJ_030015	7.587943425	1.04E-09	3.28E-09	up	0	0	0	6.218	5.007	5.133
AJ_023700	-7.585171907	3.84E-09	1.16E-08	down	8.244	5.501	8.14	0	0	0
AJ_036426	-7.581423184	4.35E-09	1.30E-08	down	38.223	36.458	62.533	0	0	0
AJ_026115	7.58056625	1.35E-09	4.23E-09	up	0	0	0	3.931	4.925	2.756
AJ_022642	-7.580150732	3.46E-09	1.05E-08	down	14.659	13.05	14.212	0	0	0
AJ_036477	7.579892873	1.06E-09	3.34E-09	up	0	0	0	14.204	14.334	12.067
AJ_027865	7.579223018	1.59E-09	4.93E-09	up	0	0	0	9.595	4.763	7.611
AJ_032419	7.578514857	1.07E-09	3.38E-09	up	0	0	0	13.303	12.98	11.133
AJ_029929	7.576595451	5.41E-13	2.16E-12	up	0.078	0.083	0	12.664	8.959	9.921
AJ_004227	7.575677869	4.52E-10	1.47E-09	up	0	0	0.398	22.15	28.046	21.763
AJ_001177	7.573184524	1.17E-09	3.68E-09	up	0	0	0	9.233	11.977	8.747
AJ_036807	-7.570116784	7.48E-12	2.76E-11	down	17.973	37.482	53.75	0.519	0	0
AJ_036760	-7.567847187	2.02E-09	6.22E-09	down	38.701	16.406	15.633	0.308	0	0
AJ_044051	7.56578432	1.27E-09	3.97E-09	up	0	0	0	14.296	12.735	10.02
AJ_000542	-7.564943611	4.45E-09	1.34E-08	down	2.234	3.76	3.344	0	0	0
AJ_000940	7.561916344	1.18E-09	3.69E-09	up	0	0	0	15.26	14.745	17.399
AJ_030350	7.560133315	1.38E-09	4.30E-09	up	0	0	0	4.586	3.573	3.045
AJ_013575	-7.55789366	4.17E-09	1.25E-08	down	1.515	2.088	1.745	0	0	0
AJ_002362	-7.557273638	9.15E-105	3.92E-103	down	109.239	94.284	100.632	0.679	0.838	0.076
AJ_028828	7.553591502	1.30E-09	4.06E-09	up	0	0	0	6.121	4.891	4.93
AJ_041721	7.548797943	1.25E-09	3.91E-09	up	0	0	0	74.62	81.119	78.009
AJ_013652	-7.543940153	4.58E-09	1.37E-08	down	8.727	7.64	10.116	0	0	0
AJ_030066	7.542022174	6.03E-13	2.40E-12	up	0	0.069	0.079	7.733	7.997	10.249
AJ_007449	7.541512024	5.31E-10	1.72E-09	up	0	0	0.18	9.401	11.049	11.339
AJ_036471	7.538817947	5.82E-10	1.87E-09	up	0.091	0	0	7.081	7.054	5.314
AJ_002306	-7.538052981	5.64E-09	1.68E-08	down	11.908	13.63	7.504	0	0	0
AJ_018244	-7.537727414	3.49E-08	9.73E-08	down	7.162	0.863	3.156	0	0	0
AJ_034490	-7.525439771	2.34E-09	7.18E-09	down	20.4	8.903	24.237	0.239	0	0
AJ_002728	-7.513108099	5.31E-09	1.58E-08	down	11.674	11.296	11.686	0	0	0
AJ_016958	-7.4992996	3.05E-23	2.06E-22	down	6.605	7.94	7.091	0.079	0	0.03
AJ_027498	7.495157758	1.02E-12	4.01E-12	up	0	0.749	0	54.805	39.779	40.423
AJ_019905	-7.495110153	0.001040259	0.001790755	down	0.177	0.843	4.928	0	0	0
AJ_044581	-7.480161394	1.95E-09	6.01E-09	down	4.862	9.142	6.462	0	0.115	0
AJ_015777	7.480093947	5.19E-70	1.24E-68	up	2.716	0.411	2.351	330.661	306.814	319.439
AJ_029993	7.479314044	2.52E-09	7.71E-09	up	0	0	0	5.882	10.629	7.67
AJ_028960	-7.477083146	1.64E-09	5.08E-09	down	17.665	24.141	18.591	0.277	0	0
AJ_037156	-7.476561564	6.84E-18	3.61E-17	down	12.608	11.772	11.763	0	0.074	0.134
AJ_046813	-7.475904476	4.25E-08	1.17E-07	down	1.677	0.444	3.455	0	0	0
AJ_025653	7.469305078	3.04E-09	9.23E-09	up	0	0	0	28.009	16.634	15.511
AJ_020335	-7.467956641	8.62E-09	2.53E-08	down	2.213	3.959	3.018	0	0	0
AJ_042719	-7.467350671	2.16E-09	6.66E-09	down	10.863	20.559	18.807	0	0	0.259
AJ_018521	-7.460052863	8.02E-09	2.36E-08	down	2.128	2.819	2.063	0	0	0
AJ_036637	-7.45840723	7.85E-09	2.31E-08	down	11.258	10.44	9.096	0	0	0
AJ_029980	7.458084728	8.86E-10	2.81E-09	up	0.133	0	0	9.756	9.099	7.917
AJ_030261	-7.45403558	4.11E-33	3.97E-32	down	46.736	38.115	38.53	0.207	0.383	0.116
AJ_039514	-7.450119072	2.32E-09	7.12E-09	down	5.756	9.044	10.582	0.118	0	0
AJ_045417	-7.448540398	1.22E-17	6.37E-17	down	18.925	15.67	17.559	0.176	0	0.099
AJ_033169	-7.443048468	1.18E-08	3.43E-08	down	3.457	1.701	2.842	0	0	0
AJ_017261	-7.440952879	1.65E-08	4.71E-08	down	3.236	6.288	2.179	0	0	0
AJ_025300	7.43759127	5.43E-49	8.16E-48	up	0.092	0.147	0.224	28.486	23.776	24.4
AJ_016984	7.424987157	0	0	up	2.322	2.769	2.287	462.669	393.795	387.36
AJ_012045	7.423038604	4.27E-09	1.28E-08	up	0	0	0	7.397	10.264	4.74
AJ_022282	7.422777954	2.75E-09	8.37E-09	up	0	0	0	10.387	11.625	10.57
AJ_017814	-7.422087104	3.93E-93	1.37E-91	down	245.563	265.679	334.395	2.401	1.077	1.224
AJ_025294	7.41952752	1.28E-28	1.07E-27	up	0.503	0.355	0	53.457	50.161	48.408
AJ_006605	-7.417693824	2.93E-09	8.89E-09	down	7.74	6.836	12.246	0.128	0	0
AJ_009317	7.417230385	1.31E-160	1.27E-158	up	1.875	2.71	1.859	383.031	368.473	331.142
AJ_030356	7.416943866	3.16E-09	9.57E-09	up	0	0	0	7.417	5.735	5.462
AJ_011421	7.416447215	1.51E-225	3.34E-223	up	0.824	1.142	1.69	200.418	196.745	203.134
AJ_030531	-7.415542425	1.40E-36	1.50E-35	down	44.013	28.367	38.958	0.165	0.406	0.092
AJ_014644	7.414911458	1.90E-33	1.86E-32	up	0.597	0.632	0.723	123.991	103.785	96.357
AJ_029878	-7.41065456	2.74E-08	7.72E-08	down	5.1	11.128	2.908	0	0	0
AJ_010790	7.409686834	3.12E-09	9.47E-09	up	0	0	0	4.206	3.376	3.594
AJ_029950	-7.408976641	1.49E-17	7.73E-17	down	11.431	13.021	12.429	0	0.079	0.143
AJ_020362	-7.408451897	1.95E-08	5.54E-08	down	68.556	46.875	24.12	0	0	0
AJ_029366	7.407166893	4.18E-09	1.26E-08	up	0	0	0	1.77	0.977	1.659
AJ_018562	-7.402294927	1.24E-08	3.60E-08	down	3.841	4.071	2.631	0	0	0
AJ_037423	-7.402218156	3.44E-08	9.60E-08	down	23.22	5.469	11.725	0	0	0
AJ_004455	7.401826641	1.56E-12	6.04E-12	up	0.285	0	0.345	32.646	32.716	37.182
AJ_024414	7.399331451	3.60E-23	2.42E-22	up	1.63	0	0.658	142.214	121.87	124.973
AJ_028468	-7.398790142	4.96E-12	1.85E-11	down	6.663	5.258	4.123	0.085	0	0
AJ_006619	-7.394469462	1.32E-08	3.82E-08	down	5.065	8.388	6.522	0	0	0
AJ_035462	-7.392793262	2.87E-17	1.46E-16	down	17.2	25.772	24.678	0	0.145	0.264
AJ_038871	-7.392286137	1.17E-08	3.39E-08	down	6.054	6.11	5.939	0	0	0
AJ_021275	7.388725114	5.79E-127	3.61E-125	up	1.395	2.66	4.394	479.762	458.795	406.506
AJ_042362	-7.386384756	1.38E-08	3.99E-08	down	3.738	4.195	5.862	0	0	0
AJ_002229	-7.385036065	2.17E-08	6.16E-08	down	16.468	11.636	5.987	0	0	0
AJ_015429	7.384234255	1.14E-17	5.93E-17	up	0	0.726	0	47.525	37.791	35.887
AJ_026055	7.381906055	3.71E-09	1.12E-08	up	0	0	0	6.738	7.145	5.568
AJ_030623	7.381843394	1.36E-09	4.25E-09	up	0	0	0.062	2.944	3.631	3.267
AJ_017325	7.381594424	2.16E-56	3.85E-55	up	0.168	0.357	0.136	39.683	29.74	39.771
AJ_010323	7.38003816	7.34E-119	3.98E-117	up	1.797	4.081	1.244	446.625	364.297	366.421
AJ_027894	7.376505206	4.95E-09	1.48E-08	up	0	0	0	12.823	7.004	10.066
AJ_002242	-7.374518345	3.34E-09	1.01E-08	down	38.508	25.303	28.933	0	0.567	0
AJ_026057	7.373985467	4.29E-09	1.29E-08	up	0	0	0	8.381	7.43	5.581
AJ_033936	7.373654195	3.84E-09	1.16E-08	up	0	0	0	6.316	6.94	5.538
AJ_001599	7.371550995	3.93E-09	1.18E-08	up	0	0	0	77.149	62.399	66.662
AJ_015382	-7.371272125	7.35E-09	2.17E-08	down	33.895	11.259	15.327	0.302	0	0
AJ_040137	-7.369896388	5.75E-12	2.14E-11	down	14.925	10.937	9.428	0.095	0	0.106
AJ_021003	-7.367032475	2.76E-08	7.77E-08	down	48.115	19.953	60.843	0	0	0
AJ_027290	-7.365501991	1.71E-08	4.88E-08	down	3.335	3.327	5.469	0	0	0
AJ_026113	7.365498718	4.69E-09	1.40E-08	up	0	0	0	2.89	3.314	2.047
AJ_029373	7.356718331	4.73E-09	1.41E-08	up	0	0	0	18.833	28.894	26.786
AJ_017256	-7.356046588	3.17E-08	8.86E-08	down	9.242	11.019	3.267	0	0	0
AJ_045510	7.352141269	4.21E-09	1.27E-08	up	0	0	0	6.559	6.845	6.931
AJ_000622	-7.349554381	6.01E-12	2.23E-11	down	21.396	19.674	28.216	0.188	0	0.21
AJ_015802	-7.348029993	3.76E-09	1.13E-08	down	5.35	3.78	4.052	0	0.082	0
AJ_028829	7.347814651	4.46E-09	1.34E-08	up	0	0	0	21.372	25.833	21.571
AJ_036897	7.347362088	2.40E-12	9.14E-12	up	0	0.182	0.208	19.491	18.22	21.858
AJ_011855	-7.346469047	3.53E-09	1.07E-08	down	9.782	10.886	8.298	0.146	0	0
AJ_018780	7.346319694	1.63E-09	5.07E-09	up	0.748	0	0	43.71	47.312	48.518
AJ_023539	7.343118888	3.49E-72	8.73E-71	up	0.151	0.046	0.131	16.872	17.006	18.186
AJ_042718	-7.342859269	1.66E-08	4.76E-08	down	7.185	5.884	6.728	0	0	0
AJ_009702	-7.338517235	2.56E-08	7.23E-08	down	1.344	1.31	0.586	0	0	0
AJ_030109	-7.333664529	3.79E-09	1.14E-08	down	7.053	7.661	5.983	0	0	0.118
AJ_020032	-7.331275313	4.79E-275	2.03E-272	down	135.558	103.84	87.233	0.588	0.636	0.771
AJ_031531	7.32670899	1.92E-09	5.94E-09	up	0	0.868	0	42.499	54.228	54.235
AJ_009161	-7.325311944	4.52E-08	1.25E-07	down	2.747	2.391	0.713	0	0	0
AJ_008434	7.324700665	5.16E-09	1.54E-08	up	0	0	0	73.355	63.959	62.407
AJ_038457	7.32059378	6.50E-09	1.93E-08	up	0	0	0	14.928	8.782	12.363
AJ_009930	-7.318635378	1.89E-08	5.38E-08	down	9.411	8.976	9.694	0	0	0
AJ_025702	-7.318526443	2.57E-08	7.25E-08	down	6.549	7.572	3.608	0	0	0
AJ_018779	7.317897577	3.22E-12	1.22E-11	up	0.461	0.488	0	51.933	57.617	46.531
AJ_029530	-7.317274484	2.10E-08	5.95E-08	down	5.228	3.614	4.683	0	0	0
AJ_002010	7.316879922	3.07E-12	1.16E-11	up	0.085	0	0.103	8.43	10.522	9.793
AJ_044914	-7.316055499	6.29E-12	2.33E-11	down	23.896	26.793	23.922	0	0	0.463
AJ_010343	-7.314106768	4.92E-09	1.47E-08	down	6.494	8.743	5.105	0.105	0	0
AJ_012985	7.312370982	2.14E-09	6.58E-09	up	0	0	0.403	23.429	18.367	18.704
AJ_021366	7.31201495	8.31E-09	2.44E-08	up	0	0	0	19.268	13.203	9.303
AJ_033229	-7.303850083	5.07E-09	1.51E-08	down	8.247	5.827	5.622	0.102	0	0
AJ_044929	-7.298468667	4.23E-08	1.17E-07	down	6.031	14.204	19.491	0	0	0
AJ_003452	7.297107095	1.04E-08	3.04E-08	up	0	0	0	2.914	1.246	1.83
AJ_021257	-7.293370115	3.46E-08	9.63E-08	down	3.615	6.618	9.161	0	0	0
AJ_024485	-7.285620582	2.37E-08	6.69E-08	down	2.736	2.486	2.369	0	0	0
AJ_038377	-7.278554296	2.59E-08	7.31E-08	down	7.852	7.926	5.891	0	0	0
AJ_036480	7.269072642	4.27E-09	1.28E-08	up	0	0.125	0	8.329	8.532	4.037
AJ_021852	-7.267990083	2.62E-08	7.39E-08	down	1.641	1.739	1.878	0	0	0
AJ_046997	-7.267369242	3.13E-26	2.41E-25	down	24.073	17.177	20.507	0.213	0.088	0.08
AJ_026625	-7.266496135	5.64E-09	1.68E-08	down	72.624	78.993	62.533	0	1.406	0
AJ_015345	-7.265463995	2.27E-07	5.88E-07	down	0.232	0.739	2.394	0	0	0
AJ_011008	-7.26158103	3.31E-08	9.25E-08	down	4.604	2.643	3.719	0	0	0
AJ_003694	-7.261090136	3.62E-08	1.01E-07	down	3.44	1.75	2.668	0	0	0
AJ_027510	7.260321255	1.35E-48	2.01E-47	up	0.456	0.869	0.11	76.372	68.454	73.242
AJ_015067	7.260071007	7.69E-09	2.27E-08	up	0	0	0	6.615	6.918	8.225
AJ_016611	-7.258736078	8.41E-56	1.47E-54	down	58.176	46.507	72.406	0.426	0.315	0.382
AJ_013074	7.258632362	1.34E-08	3.87E-08	up	0	0	0	35.438	17.829	16.734
AJ_017763	7.258359491	4.53E-282	2.11E-279	up	1.72	1.542	2.726	317.301	279.78	289.068
AJ_038833	-7.253055441	4.98E-26	3.79E-25	down	10.921	7.46	8.279	0	0.076	0.104
AJ_043229	-7.252757816	3.02E-08	8.48E-08	down	43.001	45.573	33.872	0	0	0
AJ_017714	7.252393053	2.84E-09	8.64E-09	up	0	0.34	0	18.159	17.683	20.15
AJ_017229	7.252090371	5.27E-27	4.16E-26	up	0.353	1.124	0.428	109.611	93.338	82.736
AJ_043820	7.249528111	8.37E-09	2.46E-08	up	0	0	0	8.249	8.805	6.76
AJ_028004	7.249451894	7.90E-09	2.32E-08	up	0	0	0	7.773	8.218	7.828
AJ_009966	-7.248975261	6.74E-09	1.99E-08	down	1.598	2.453	2.07	0	0.041	0
AJ_020714	-7.248473189	2.34E-40	2.83E-39	down	15.74	14.036	12.099	0.03	0.112	0.136
AJ_026161	7.247205853	1.04E-08	3.02E-08	up	0	0	0	7.979	6.405	4.545
AJ_021509	7.240450178	8.50E-09	2.50E-08	up	0	0	0	3.917	4.338	3.675
AJ_045270	7.239988738	1.30E-08	3.76E-08	up	0	0	0	12.345	6.219	7.215
AJ_001885	-7.238237232	4.87E-08	1.34E-07	down	7.914	3.355	6.522	0	0	0
AJ_025908	7.236856268	8.95E-09	2.62E-08	up	0	0	0	3.847	3.817	4.783
AJ_000154	-7.234621891	4.86E-08	1.34E-07	down	16.361	12.005	6.863	0	0	0
AJ_015106	-7.234344032	4.28E-08	1.18E-07	down	1.907	1.642	3.177	0	0	0
AJ_024519	-7.230965158	4.00E-08	1.11E-07	down	2.966	3.143	5.031	0	0	0
AJ_007087	-7.230548143	1.49E-11	5.38E-11	down	27.643	26.172	20.546	0.44	0	0
AJ_014643	7.22798731	5.24E-103	2.18E-101	up	0.679	1.234	0.47	135.307	110.81	108.145
AJ_016134	-7.225502923	3.60E-08	1.00E-07	down	3.565	3.238	2.674	0	0	0
AJ_016768	7.223660627	6.92E-12	2.56E-11	up	0.154	0.163	0	13.596	18.47	16.896
AJ_025893	7.222909083	4.66E-17	2.36E-16	up	0.053	0.113	0	8.443	8.999	7.967
AJ_030379	7.220774714	9.64E-09	2.82E-08	up	0	0	0	7.474	6.507	7.56
AJ_037407	-7.220760065	4.02E-08	1.11E-07	down	4.379	3.431	2.769	0	0	0
AJ_005001	-7.217199483	6.06E-10	1.94E-09	down	36.249	74.574	84.755	0	0.157	1.141
AJ_015762	7.216587078	5.77E-32	5.37E-31	up	0.956	0	1.158	105.434	102.865	93.952
AJ_028107	7.216023936	9.70E-09	2.84E-08	up	0	0	0	7.979	8.235	7.67
AJ_007378	7.208045989	8.99E-70	2.13E-68	up	1.286	2.727	4.677	443.727	387.585	409.853
AJ_013817	-7.207151443	3.83E-08	1.06E-07	down	5.629	5.966	5.685	0	0	0
AJ_035590	7.207031082	1.67E-37	1.85E-36	up	0.259	1.096	0.235	88.739	72.494	69.069
AJ_045882	7.205993206	1.16E-08	3.37E-08	up	0	0	0	3.313	3.537	2.429
AJ_030883	7.205636339	1.16E-08	3.37E-08	up	0	0	0	6.072	8.341	5.726
AJ_009585	-7.20337485	4.98E-08	1.37E-07	down	1.493	1.286	2.375	0	0	0
AJ_018818	-7.202457999	4.04E-08	1.12E-07	down	2.883	2.597	2.445	0	0	0
AJ_037139	-7.202047914	4.32E-26	3.30E-25	down	16.389	16.741	15.793	0.236	0	0.066
AJ_014771	-7.196843962	9.39E-08	2.51E-07	down	1.127	2.389	4.267	0	0	0
AJ_009497	7.195666132	1.16E-31	1.06E-30	up	0.806	1.709	0	128.872	115.657	131.311
AJ_016774	7.193393334	2.00E-50	3.10E-49	up	0.722	1.53	1.749	200.147	191.655	169.668
AJ_031865	7.193316832	1.19E-08	3.47E-08	up	0	0	0	2.926	2.205	2.674
AJ_003515	-7.189992986	7.15E-08	1.93E-07	down	9.242	10.611	22.4	0	0	0
AJ_006496	-7.189493022	5.59E-08	1.53E-07	down	12.455	6.914	12.938	0	0	0
AJ_004570	-7.189087329	4.68E-08	1.29E-07	down	2.4	3.452	3.532	0	0	0
AJ_012986	7.188435154	5.18E-36	5.47E-35	up	0.115	0.122	0.209	24.051	19.593	18.738
AJ_003731	-7.183716907	6.16E-08	1.68E-07	down	6.205	7.961	3.562	0	0	0
AJ_038183	-7.182129098	1.00E-07	2.68E-07	down	3.225	7.888	2.405	0	0	0
AJ_012175	7.17180797	1.39E-08	4.00E-08	up	0	0	0	20.764	16.464	15.385
AJ_023699	-7.171446269	4.94E-08	1.36E-07	down	10.004	10.045	8.295	0	0	0
AJ_012176	7.167127958	1.47E-08	4.24E-08	up	0	0	0	20.764	14.178	17.464
AJ_006218	-7.166980654	4.60E-48	6.76E-47	down	11.863	13.687	15.242	0.151	0.062	0.056
AJ_042706	7.165898174	1.34E-08	3.87E-08	up	0	0	0	4.818	4.245	4.852
AJ_028931	-7.164704549	1.03E-71	2.55E-70	down	25.513	19.186	20.459	0.126	0.124	0.197
AJ_001431	7.164229989	9.44E-12	3.45E-11	up	0.025	0	0.03	2.706	2.471	2.296
AJ_020473	-7.164080308	8.25E-08	2.22E-07	down	0.781	2.116	1.789	0	0	0
AJ_026061	7.157609864	1.52E-08	4.37E-08	up	0	0	0	9.784	7.021	8.179
AJ_015062	7.155748255	1.72E-08	4.91E-08	up	0	0	0	4.95	3.562	3.053
AJ_032268	7.149888793	1.53E-08	4.39E-08	up	0	0	0	6.202	4.907	5.249
AJ_009323	7.148499115	1.24E-186	1.62E-184	up	2.047	2.854	0.914	304.027	271.025	248.579
AJ_016659	7.146501859	9.86E-55	1.70E-53	up	0.277	0.489	0.336	50.76	49.096	52.973
AJ_017251	-7.146377765	1.20E-08	3.49E-08	down	3.815	3.724	2.798	0	0	0.067
AJ_025894	7.144959355	1.81E-08	5.17E-08	up	0	0	0	7.163	6.872	4.463
AJ_027594	7.141493695	2.37E-168	2.56E-166	up	5.071	5.374	2.169	595.938	583.433	605.073
AJ_015015	-7.141222807	6.73E-08	1.82E-07	down	3.252	5.055	3.153	0	0	0
AJ_025964	7.140571338	2.02E-08	5.76E-08	up	0	0	0	3.23	3.541	5.735
AJ_035572	-7.140343366	6.97E-21	4.26E-20	down	10.567	10.3	8.506	0.092	0.113	0
AJ_012987	7.138714226	6.79E-21	4.16E-20	up	0.461	0	0	29.333	20.759	18.489
AJ_036180	7.138289754	1.43E-62	2.89E-61	up	2.268	1.202	0.344	194.459	167.689	187.735
AJ_000963	7.134479137	2.61E-45	3.58E-44	up	0.607	0.386	0.147	55.396	54.751	52.703
AJ_031521	7.1316812	6.08E-09	1.80E-08	up	0	0.203	0	11.326	11.007	8.468
AJ_021087	-7.128801853	1.38E-07	3.65E-07	down	0.651	1.774	2.479	0	0	0
AJ_021034	-7.12681668	1.74E-07	4.56E-07	down	2.932	9.632	2.842	0	0	0
AJ_044347	-7.125875028	2.69E-11	9.52E-11	down	6.363	5.877	4.957	0	0.134	0
AJ_032456	7.124766856	1.82E-08	5.20E-08	up	0	0	0	22.227	16.344	20.133
AJ_045870	-7.12371953	1.29E-08	3.74E-08	down	34.076	34.051	30.676	0.581	0	0
AJ_032849	7.118354172	2.86E-73	7.24E-72	up	0.3	0.318	0.436	54.716	44.933	42.058
AJ_015993	-7.115263146	6.97E-08	1.88E-07	down	4.794	5.379	4.442	0	0	0
AJ_029681	-7.114561159	1.17E-29	1.01E-28	down	31.811	27.033	23.272	0.262	0.216	0.098
AJ_018428	7.112537144	6.34E-09	1.88E-08	up	0.388	0	0	20.594	18.837	22.057
AJ_013707	-7.110083414	9.06E-08	2.43E-07	down	1.546	1.06	2.094	0	0	0
AJ_009571	-7.109137183	7.85E-08	2.11E-07	down	1.831	1.386	1.268	0	0	0
AJ_025649	7.104820492	2.31E-08	6.55E-08	up	0	0	0	4.64	5.139	3.08
AJ_017891	-7.101150204	1.01E-299	5.66E-297	down	4004.818	2449.476	4227.373	25.515	28.388	22.714
AJ_026049	7.100164977	2.18E-08	6.18E-08	up	0	0	0	7.981	5.597	7.546
AJ_013824	7.093724412	1.24E-08	3.60E-08	up	0	0	0.364	23.618	10.814	12.24
AJ_041332	-7.089772447	1.60E-08	4.60E-08	down	2.315	2.453	1.98	0	0	0.046
AJ_016104	-7.089266285	8.18E-08	2.20E-07	down	5.103	4.507	4.81	0	0	0
AJ_037379	-7.085376716	1.17E-07	3.12E-07	down	0.763	0.506	1.156	0	0	0
AJ_001274	7.083746601	1.73E-11	6.20E-11	up	0.111	0	0.134	11.623	9.612	10.665
AJ_046188	-7.082047375	1.02E-07	2.71E-07	down	2.052	2.02	3.375	0	0	0
AJ_008008	-7.081751596	8.77E-08	2.35E-07	down	13.291	14.915	11.37	0	0	0
AJ_041583	-7.079190605	1.05E-07	2.79E-07	down	2.076	3.457	1.977	0	0	0
AJ_001409	7.074973872	2.54E-08	7.18E-08	up	0	0	0	3.85	3.704	2.677
AJ_037205	-7.068052778	1.51E-07	3.97E-07	down	9.448	4.236	4.404	0	0	0
AJ_028125	7.066816691	2.13E-11	7.59E-11	up	0	0.368	0	17.616	17.51	14.293
AJ_017813	-7.066283111	1.17E-28	9.79E-28	down	101.359	93.099	139.954	0	0.452	2.054
AJ_036484	7.065882932	1.45E-08	4.17E-08	up	0.099	0	0	4.481	7.636	3.107
AJ_007562	7.062298603	9.07E-09	2.66E-08	up	0.074	0	0	3.082	4.453	3.802
AJ_021649	-7.061774528	1.26E-07	3.33E-07	down	1.303	0.658	1.128	0	0	0
AJ_038179	7.06036042	7.62E-71	1.86E-69	up	1.122	2.378	2.719	267.834	267.916	260.598
AJ_041260	-7.059620154	2.28E-07	5.90E-07	down	10.078	2.563	7.328	0	0	0
AJ_002428	-7.055886437	1.72E-07	4.50E-07	down	5.504	1.944	3.891	0	0	0
AJ_028827	7.054610424	4.72E-09	1.41E-08	up	0	0	0.983	43.163	36.288	43.304
AJ_043355	7.05378027	2.80E-08	7.88E-08	up	0	0	0	6.417	4.684	6.021
AJ_008605	7.051856323	3.50E-08	9.76E-08	up	0	0	0	7.906	14.975	14.248
AJ_028039	-7.051827818	1.95E-07	5.08E-07	down	4.876	3.66	1.477	0	0	0
AJ_041143	-7.050468856	1.08E-07	2.88E-07	down	3.007	2.516	2.302	0	0	0
AJ_027888	7.049809067	3.54E-08	9.86E-08	up	0	0	0	5.069	9.155	9.542
AJ_015926	-7.04668423	2.18E-08	6.19E-08	down	6.656	7.576	9.559	0	0	0.165
AJ_026770	7.045945065	3.31E-16	1.60E-15	up	0.205	0	0	9.847	9.235	9.583
AJ_022257	7.043569027	7.42E-43	9.62E-42	up	0.304	0.807	0.369	59.735	55.763	76.458
AJ_007568	7.041406329	3.06E-08	8.58E-08	up	0	0	0	3.476	2.501	3.411
AJ_002950	-7.039634899	1.45E-07	3.82E-07	down	48.115	28.822	25.351	0	0	0
AJ_009622	-7.036981893	4.99E-11	1.73E-10	down	6.843	6.301	6.797	0	0.083	0.075
AJ_004752	7.035942632	2.11E-39	2.47E-38	up	0.228	0.081	0.368	26.728	27.268	30.889
AJ_023165	-7.034463165	5.58E-11	1.93E-10	down	116.58	105.324	115.801	1.14	0	1.278
AJ_031343	-7.03194771	2.66E-33	2.58E-32	down	12.5	9.567	10.94	0.064	0.079	0.107
AJ_025415	7.030707269	1.14E-08	3.32E-08	up	0	0.141	0	8.07	6.343	5.412
AJ_028411	7.028302193	0	0	up	3.439	3.644	3.485	492.766	441.301	417.877
AJ_001700	-7.026740022	1.18E-46	1.68E-45	down	34.749	34.611	32.816	0.416	0.256	0.078
AJ_035591	7.026537422	3.13E-54	5.34E-53	up	0.057	0.424	0.277	38.069	29.762	27.098
AJ_026068	7.024665282	3.28E-08	9.15E-08	up	0	0	0	7.575	7.008	5.664
AJ_034066	-7.01842482	1.48E-07	3.91E-07	down	6.228	3.772	4.313	0	0	0
AJ_001855	7.018313562	0	0	up	10.124	13.239	9.598	1390.148	1417.17	1387.124
AJ_045486	7.018184326	3.44E-08	9.59E-08	up	0	0	0	5.754	6.151	4.446
AJ_005362	-7.017165855	1.79E-07	4.67E-07	down	4.864	2.241	3.075	0	0	0
AJ_000153	-7.016996615	2.79E-08	7.86E-08	down	6.071	7.439	4.368	0	0	0.127
AJ_042116	7.011066212	3.93E-08	1.09E-07	up	0	0	0	9.558	8.724	6.002
AJ_025651	7.010181137	1.17E-08	3.40E-08	up	0	0.104	0	5.452	4.772	4.273
AJ_026104	7.008697559	4.11E-08	1.14E-07	up	0	0	0	2.947	3.392	1.983
AJ_022253	7.008393948	1.24E-23	8.53E-23	up	0	0.624	0.476	50.551	26.557	57.084
AJ_038062	-7.005847421	2.36E-07	6.10E-07	down	1.491	3.292	1.204	0	0	0
AJ_016492	-7.00564011	1.59E-07	4.17E-07	down	1.538	2.668	2.542	0	0	0
AJ_040883	-7.0045734	2.62E-07	6.73E-07	down	1.145	0.747	2.348	0	0	0
AJ_026112	7.004363688	3.49E-08	9.73E-08	up	0	0	0	11.09	11.285	12.748
AJ_009407	-7.0033578	6.14E-07	1.52E-06	down	0.832	5.88	6.724	0	0	0
AJ_034071	-7.003256193	7.40E-11	2.54E-10	down	4.058	5.329	5.986	0	0.065	0.059
AJ_011602	-7.00013848	1.47E-07	3.88E-07	down	2.641	3.66	3.447	0	0	0
AJ_033407	6.9978197	3.65E-08	1.02E-07	up	0	0	0	4.801	5.77	4.97
AJ_008606	6.995163155	1.43E-08	4.13E-08	up	0	0	0.274	10.528	13.985	8.628
AJ_029597	6.99510875	0	0	up	4.942	9.5	5.71	924.562	805.516	786.418
AJ_018579	6.994992499	1.33E-08	3.84E-08	up	0.437	0	0	17.996	20.266	25.738
AJ_008865	-6.992381179	8.24E-11	2.82E-10	down	6.512	9.411	9.685	0	0.109	0.099
AJ_020184	-6.99211645	7.15E-78	1.98E-76	down	26.594	31.508	31.876	0.242	0.256	0.194
AJ_038184	-6.989366033	2.52E-07	6.49E-07	down	2.684	7.587	3.976	0	0	0
AJ_004663	-6.988961808	2.99E-07	7.65E-07	down	17.917	10.634	5.211	0	0	0
AJ_001613	6.988365327	5.05E-281	2.30E-278	up	2.258	2.327	1.292	258.161	246.582	236.696
AJ_013387	6.984339467	4.08E-08	1.13E-07	up	0	0	0	4.255	3.54	4.55
AJ_025272	-6.975796935	1.79E-07	4.69E-07	down	3.739	3.17	4.833	0	0	0
AJ_018019	6.973792823	6.07E-138	4.38E-136	up	2.767	1.38	1.973	279.405	240.449	239.957
AJ_027893	6.967246752	4.57E-08	1.26E-07	up	0	0	0	5.222	3.974	4.485
AJ_021949	-6.966953317	3.63E-08	1.01E-07	down	6.495	5.736	4.154	0	0	0.121
AJ_039773	-6.965014664	2.05E-07	5.32E-07	down	3.662	6.704	5.245	0	0	0
AJ_018569	-6.964730833	2.13E-07	5.53E-07	down	4.714	2.629	4.209	0	0	0
AJ_010185	6.960042243	3.77E-37	4.12E-36	up	0	2.378	4.531	324.702	226.656	241.59
AJ_036743	-6.960001472	2.04E-07	5.30E-07	down	2.504	4.201	3.034	0	0	0
AJ_037914	6.95938019	4.68E-08	1.29E-07	up	0	0	0	3.937	3.353	4.205
AJ_030108	-6.955545595	2.43E-07	6.28E-07	down	2.567	3.809	5.6	0	0	0
AJ_027595	6.953856521	4.76E-176	5.48E-174	up	4.324	6.721	3.144	597.282	555.818	589.419
AJ_038528	-6.951430306	1.00E-10	3.41E-10	down	5.588	7.182	7.204	0	0.087	0.08
AJ_020282	-6.949666993	9.26E-07	2.26E-06	down	7.486	0.85	3.888	0	0	0
AJ_003630	-6.949040143	2.23E-07	5.78E-07	down	11.979	11.719	18.983	0	0	0
AJ_046500	6.948304847	3.64E-55	6.32E-54	up	0.992	0.841	0.722	113.277	96.942	101.813
AJ_037422	-6.94664126	3.86E-15	1.76E-14	down	16.449	22.687	17.203	0.134	0	0.301
AJ_020829	-6.945908066	2.56E-07	6.59E-07	down	2.045	3.501	1.716	0	0	0
AJ_034070	-6.944486544	2.17E-07	5.61E-07	down	1.215	1.288	1.813	0	0	0
AJ_037750	-6.938940847	3.33E-07	8.47E-07	down	3.225	1.424	1.466	0	0	0
AJ_024316	6.936926719	5.84E-08	1.59E-07	up	0	0	0	6.461	8.599	5.53
AJ_007520	-6.936774575	3.24E-123	1.90E-121	down	61.235	88.173	102.024	0.864	0.393	0.714
AJ_037433	6.935535854	6.49E-08	1.76E-07	up	0	0	0	34.195	61.86	42.182
AJ_002729	-6.933834409	2.16E-19	1.24E-18	down	14.408	10.18	12.182	0.133	0.082	0.075
AJ_003580	6.928231031	2.25E-28	1.86E-27	up	0.252	0.4	0.153	40.233	26.386	30.725
AJ_004671	6.927530137	3.40E-105	1.46E-103	up	1.985	4.627	4.329	441.034	447.629	396.368
AJ_009916	6.918841584	2.41E-08	6.82E-08	up	0.314	0	0	14.795	18.71	10.081
AJ_006711	-6.915993037	2.83E-07	7.25E-07	down	4.246	3.807	6.728	0	0	0
AJ_041129	-6.914462954	3.44E-07	8.73E-07	down	1.569	0.831	2.02	0	0	0
AJ_008394	6.914459365	5.89E-11	2.03E-10	up	0	0.061	0.07	5.058	5.433	4.322
AJ_007367	6.913330339	3.40E-210	5.96E-208	up	2.148	2.704	3.905	350.727	322.276	344.65
AJ_045509	6.910653215	6.95E-08	1.88E-07	up	0	0	0	9.799	6.446	9.524
AJ_036508	6.906032711	6.57E-08	1.78E-07	up	0	0	0	15.331	13.447	11.462
AJ_046649	-6.905441756	3.65E-07	9.25E-07	down	1.777	4.472	3.768	0	0	0
AJ_026039	6.903828671	8.03E-08	2.16E-07	up	0	0	0	13.709	11.733	7.53
AJ_001864	-6.90266752	2.68E-19	1.52E-18	down	13.121	10.867	11.625	0	0	0.295
AJ_046906	-6.900907207	3.53E-07	8.97E-07	down	1.181	1.325	0.589	0	0	0
AJ_010404	-6.900907207	3.53E-07	8.97E-07	down	1.466	1.645	0.732	0	0	0
AJ_005642	-6.899701097	3.02E-07	7.71E-07	down	0.63	0.392	0.628	0	0	0
AJ_023642	-6.899531909	4.29E-07	1.08E-06	down	1.412	1.828	3.801	0	0	0
AJ_026725	6.895713013	2.87E-115	1.47E-113	up	0.891	0.944	0.687	110.492	95.107	91.023
AJ_007463	6.894911124	5.96E-179	7.36E-177	up	3.276	3.819	1.787	371.355	367.061	314.013
AJ_002244	-6.894564312	4.06E-07	1.02E-06	down	4.261	6.021	10.9	0	0	0
AJ_037426	-6.893363095	7.28E-28	5.90E-27	down	20.817	21.661	18.194	0.15	0	0.338
AJ_044382	-6.893060258	4.94E-08	1.35E-07	down	11.057	10.547	10.273	0	0.271	0
AJ_020117	-6.885833777	2.97E-07	7.60E-07	down	2.298	1.863	1.802	0	0	0
AJ_014255	-6.885833777	2.97E-07	7.60E-07	down	5.659	4.587	4.438	0	0	0
AJ_012715	-6.885191469	3.11E-07	7.94E-07	down	1.656	1.17	1.226	0	0	0
AJ_003693	-6.884215337	3.37E-07	8.58E-07	down	7.2	12.082	7.271	0	0	0
AJ_045435	-6.882792084	6.92E-15	3.09E-14	down	5.057	4.981	4.182	0	0	0.119
AJ_027298	-6.88118559	3.11E-07	7.94E-07	down	6.646	5.8	4.737	0	0	0
AJ_013247	-6.880045673	3.78E-07	9.57E-07	down	3.807	6.724	8.201	0	0	0
AJ_001846	6.879727902	3.61E-33	3.49E-32	up	0.313	0.663	0.189	44.018	43.021	49.782
AJ_026108	6.878692161	8.99E-08	2.41E-07	up	0	0	0	7.495	4.327	6.616
AJ_018781	6.878287699	4.06E-86	1.29E-84	up	0.216	0.327	0.112	24.782	25.442	26.72
AJ_036061	-6.87528987	3.81E-07	9.65E-07	down	1.285	2.422	2.596	0	0	0
AJ_015105	6.871936268	1.38E-144	1.10E-142	up	2.654	1.094	2.144	214.812	236.216	228.278
AJ_044370	6.871920879	8.17E-08	2.20E-07	up	0	0	0	2.891	4.256	3.66
AJ_000824	6.871638289	8.51E-08	2.28E-07	up	0	0	0	2.525	1.739	2.503
AJ_047279	6.871410877	2.58E-08	7.27E-08	up	0.056	0	0	2.041	2.764	2.739
AJ_005021	6.866042694	9.69E-11	3.30E-10	up	0	0.125	0.143	11.761	7.991	9.477
AJ_043346	6.864606305	8.80E-08	2.36E-07	up	0	0	0	6.238	5.472	4.198
AJ_042539	-6.863170217	1.65E-67	3.72E-66	down	47.898	52.725	54.903	0.295	0.363	0.661
AJ_024480	-6.86251183	6.10E-08	1.66E-07	down	2.517	2.045	2.542	0	0.062	0
AJ_043348	-6.860638676	2.65E-57	4.79E-56	down	82.023	68.359	60.666	0.919	0.85	0
AJ_038290	-6.859845464	7.73E-07	1.90E-06	down	3.512	1.145	1.146	0	0	0
AJ_027207	6.859289978	3.44E-08	9.59E-08	up	0	0.659	0	33.742	18.294	30.355
AJ_040129	6.858653919	2.26E-24	1.61E-23	up	0.156	0.166	0.568	29.936	32.438	34.304
AJ_025645	6.857286311	8.24E-08	2.22E-07	up	0	0	0	11.217	11.352	10.322
AJ_024601	-6.855803603	9.09E-15	4.03E-14	down	7.171	5.591	6.593	0.049	0.121	0
AJ_030764	6.854712528	1.21E-36	1.30E-35	up	0.208	1.546	0	62.006	64.986	77.619
AJ_016771	-6.854615343	7.69E-08	2.07E-07	down	2.032	1.292	2.38	0.04	0	0
AJ_045037	-6.854479975	2.26E-10	7.52E-10	down	2.749	2.757	2.141	0.029	0	0.033
AJ_044976	-6.851859388	3.58E-07	9.09E-07	down	1.831	1.576	1.525	0	0	0
AJ_007050	6.845889912	2.75E-08	7.74E-08	up	0	0	0.105	3.774	3.826	3.826
AJ_015055	6.845726023	1.05E-06	2.54E-06	up	0	0.42	0	18.222	14.901	13.775
AJ_025310	6.844908225	9.81E-08	2.62E-07	up	0	0	0	6.085	9.317	8.471
AJ_044373	6.844756241	1.08E-07	2.87E-07	up	0	0	0	7.816	6.025	4.565
AJ_019117	6.844756241	1.08E-07	2.87E-07	up	0	0	0	6.871	5.297	4.013
AJ_043632	-6.842601334	4.41E-07	1.11E-06	down	2.321	1.892	3.462	0	0	0
AJ_046159	-6.840350185	5.41E-07	1.35E-06	down	1.383	2.799	1.219	0	0	0
AJ_033009	-6.840248481	2.03E-14	8.82E-14	down	10.188	13.181	7.376	0	0	0.265
AJ_020776	-6.839663955	4.35E-07	1.10E-06	down	2.04	3.026	3.707	0	0	0
AJ_012952	6.838549664	1.12E-83	3.43E-82	up	0.67	1.278	0.975	118.465	101.258	106.049
AJ_024566	-6.837400474	4.47E-07	1.12E-06	down	2.237	2.371	1.356	0	0	0
AJ_002942	-6.835548711	4.71E-07	1.18E-06	down	3.138	5.912	5.915	0	0	0
AJ_000113	-6.834720198	6.11E-247	1.83E-244	down	2100.56	1117.172	1749.921	13.45	17.524	11.937
AJ_047081	6.832285426	0	0	up	1.662	2.027	1.482	203.704	188.482	187.158
AJ_010434	-6.830502298	8.82E-07	2.15E-06	down	7.288	2.163	2.826	0	0	0
AJ_012018	6.828121662	1.08E-07	2.88E-07	up	0	0	0	3.654	2.504	2.914
AJ_043724	-6.827960505	3.97E-23	2.66E-22	down	29.848	36.458	30.653	0.453	0.186	0.169
AJ_015994	-6.827631946	1.42E-06	3.38E-06	down	2.776	0.401	2.14	0	0	0
AJ_000381	-6.826362924	7.85E-07	1.93E-06	down	5.897	2.344	2.084	0	0	0
AJ_036414	-6.820602121	4.75E-07	1.19E-06	down	8.517	5.309	7.285	0	0	0
AJ_002532	-6.810284884	8.19E-08	2.20E-07	down	4.347	5.409	5.726	0	0.139	0
AJ_014261	-6.809686703	5.72E-07	1.43E-06	down	6.362	9.739	13.706	0	0	0
AJ_021330	-6.80941661	5.34E-23	3.56E-22	down	77.13	65.625	63.191	0.324	1.199	0.363
AJ_019535	6.809229627	1.60E-92	5.55E-91	up	4.553	4.021	0.46	360.931	358.939	315.184
AJ_025557	6.808856325	1.55E-19	8.94E-19	up	0.148	0	0.538	21.075	23.058	26.602
AJ_005240	-6.804934416	8.28E-08	2.22E-07	down	6.111	7.555	7.097	0	0.187	0
AJ_012878	-6.802546465	5.26E-07	1.32E-06	down	1.134	1.102	1.718	0	0	0
AJ_044690	-6.800662062	4.92E-27	3.89E-26	down	28.177	24.285	24.067	0.304	0.25	0.114
AJ_014975	6.792887995	3.95E-08	1.10E-07	up	0.105	0	0	4.711	3.718	4.93
AJ_001236	6.789790532	1.22E-07	3.22E-07	up	0	0	0	9.871	11.101	10.745
AJ_010003	-6.789217456	1.20E-06	2.88E-06	down	1.97	5.01	1.193	0	0	0
AJ_015772	-6.785777978	8.79E-07	2.15E-06	down	2.167	2.584	0.821	0	0	0
AJ_046587	6.784637647	0	0	up	2.119	2.934	1.656	258.716	239.245	230.642
AJ_000169	6.783367184	1.51E-141	1.15E-139	up	1.911	4.304	3.474	344.513	336.714	354.237
AJ_036940	6.783131357	1.34E-197	2.06E-195	up	1.538	1.875	1.305	178.002	161.115	172.976
AJ_036338	-6.782840194	0.000811411	0.001416457	down	1.111	2.445	21.845	0	0	0.229
AJ_042615	-6.782689277	1.15E-18	6.28E-18	down	72.649	63.322	65.824	0.81	0.999	0
AJ_001441	-6.781391104	5.35E-07	1.34E-06	down	1.069	1.052	1.018	0	0	0
AJ_015796	6.780737768	1.29E-60	2.51E-59	up	2.533	0.671	1.535	177.666	171.399	168.33
AJ_034445	6.780350304	3.90E-64	8.20E-63	up	0.185	0.393	0.449	32.581	37.459	38.481
AJ_045966	6.779965397	4.85E-15	2.19E-14	up	0	0.511	0.292	27.899	28.558	28.062
AJ_030196	6.778357697	1.10E-41	1.38E-40	up	0.296	0.901	1.254	98.124	84.756	78
AJ_014657	6.772575651	1.34E-07	3.53E-07	up	0	0	0	2.189	2.315	2.245
AJ_018824	-6.772394326	4.75E-06	1.08E-05	down	3.946	0.161	2.023	0	0	0
AJ_042944	-6.771769561	6.97E-07	1.72E-06	down	0.554	0.534	0.977	0	0	0
AJ_027500	6.770745807	1.73E-88	5.68E-87	up	1.315	1.916	0.597	128.982	134.913	154.759
AJ_015126	6.768627084	9.32E-48	1.36E-46	up	2.319	3.072	1.405	212.661	251.641	274.552
AJ_022854	6.7677892	2.02E-10	6.73E-10	up	0.72	0	0	31.563	28.867	22.634
AJ_015729	6.765939111	2.11E-10	7.03E-10	up	0	0	0.284	10.631	10.007	6.589
AJ_020711	-6.765577075	2.49E-53	4.16E-52	down	15.037	12.758	13.588	0.207	0.128	0.029
AJ_017890	-6.763696408	1.96E-301	1.13E-298	down	5571.954	3307.302	5114.534	39.979	47.715	39.19
AJ_018843	6.761228883	0	0	up	16.671	13.391	13.068	1697.022	1507.668	1394.233
AJ_010204	-6.76066063	1.31E-07	3.45E-07	down	2.164	2.294	1.224	0	0.053	0
AJ_033746	-6.760220558	1.02E-06	2.46E-06	down	2.517	8.003	6.609	0	0	0
AJ_008499	-6.760063748	1.19E-132	8.07E-131	down	23.546	25.102	24.757	0.249	0.287	0.13
AJ_021689	6.758929957	5.51E-08	1.51E-07	up	0	0	0.792	28.048	19.22	33.639
AJ_040342	-6.757790607	7.17E-07	1.77E-06	down	4.222	7.457	7.39	0	0	0
AJ_025644	6.751863918	2.14E-07	5.54E-07	up	0	0	0	10.695	7.269	5.14
AJ_044346	-6.748649232	1.93E-07	5.03E-07	down	6.712	7.572	2.624	0.129	0	0
AJ_008346	6.748125784	4.88E-08	1.34E-07	up	0	0	0.517	18.821	15.372	18.255
AJ_033102	6.747921909	2.09E-07	5.44E-07	up	0	0	0	5.424	2.8	5.092
AJ_025878	-6.74647999	1.33E-109	6.19E-108	down	80.553	54.801	62.859	0.771	0.535	0.486
AJ_005183	-6.746183984	1.44E-07	3.78E-07	down	3.741	5.617	2.834	0	0	0.104
AJ_029164	6.744332417	2.20E-10	7.33E-10	up	0.391	0.414	0	33.107	25.019	30.591
AJ_030399	-6.743457081	6.96E-07	1.72E-06	down	1.94	1.508	1.724	0	0	0
AJ_013249	-6.742770183	7.36E-07	1.81E-06	down	5.292	3.506	4.409	0	0	0
AJ_017404	6.741252572	3.33E-98	1.26E-96	up	0.443	0.564	1.504	88.942	78.984	85.096
AJ_002622	-6.737648925	7.43E-07	1.83E-06	down	8.783	6.4	6.652	0	0	0
AJ_028167	-6.737029919	1.40E-07	3.70E-07	down	7.74	4.723	5.685	0.14	0	0
AJ_011311	-6.733691135	2.25E-22	1.46E-21	down	7.852	7.794	6.722	0.037	0	0.167
AJ_026056	6.73219278	1.98E-07	5.14E-07	up	0	0	0	4.675	5.606	3.349
AJ_014965	6.730894631	4.17E-14	1.78E-13	up	0	0.222	0	10.926	5.195	7.389
AJ_013276	-6.729991892	8.57E-07	2.10E-06	down	1.035	1.554	0.836	0	0	0
AJ_010051	6.726249533	1.00E-30	8.94E-30	up	0.364	1.544	0.883	115.788	91.37	79.177
AJ_021648	-6.725154785	8.72E-07	2.13E-06	down	0.192	0.294	0.363	0	0	0
AJ_026097	6.725113023	2.13E-07	5.53E-07	up	0	0	0	4.301	3.065	2.572
AJ_044544	6.720915235	1.85E-07	4.84E-07	up	0	0	0	5.129	4.662	4.238
AJ_020692	-6.718486142	1.11E-06	2.68E-06	down	8.6	12.62	4.81	0	0	0
AJ_028535	6.716650826	1.97E-07	5.12E-07	up	0	0	0	17.153	20.535	14.71
AJ_000201	-6.715445029	9.90E-07	2.40E-06	down	1.582	3.352	2.875	0	0	0
AJ_026106	6.714148325	1.98E-07	5.14E-07	up	0	0	0	5.886	6.638	4.903
AJ_005309	6.713757392	2.31E-74	5.96E-73	up	2.165	1.53	3.498	239.531	255.894	230.488
AJ_024711	-6.713406502	1.42E-06	3.39E-06	down	1.407	2.486	0.711	0	0	0
AJ_020709	-6.713256595	1.87E-07	4.89E-07	down	1.14	1.208	2.253	0.036	0	0
AJ_006120	6.711942578	2.07E-46	2.92E-45	up	1.062	0.675	0.772	95.872	72.795	91.04
AJ_014262	-6.711134577	8.59E-07	2.10E-06	down	10.034	7.595	10.422	0	0	0
AJ_047238	-6.710256273	3.05E-18	1.64E-17	down	8.576	8.996	7.211	0.052	0.129	0.059
AJ_000111	6.709624814	5.79E-08	1.58E-07	up	0	0	0.142	4.536	4.648	4.852
AJ_015763	6.704995299	2.85E-10	9.42E-10	up	0	0	0.287	10.376	7.052	8.866
AJ_036731	-6.703776685	1.26E-06	3.02E-06	down	0.904	1.198	2.328	0	0	0
AJ_015644	6.700669445	2.76E-10	9.13E-10	up	0.442	0.469	0	29.017	33.187	35.499
AJ_039745	-6.700137906	1.42E-06	3.39E-06	down	0.678	2.052	1.056	0	0	0
AJ_002593	6.698739479	9.32E-177	1.09E-174	up	8.165	6.576	4.749	753.606	620.083	636.96
AJ_028618	-6.698012267	2.14E-06	5.02E-06	down	4.82	5.108	1.031	0	0	0
AJ_041838	6.697701614	2.97E-10	9.78E-10	up	0.182	0	0	7.11	5.891	7
AJ_024462	6.697283264	2.26E-07	5.85E-07	up	0	0	0	3.052	3.346	2.282
AJ_028732	-6.696788455	9.40E-07	2.29E-06	down	5.48	7.259	4.98	0	0	0
AJ_046934	-6.694702879	3.20E-21	2.00E-20	down	23.42	13.73	20.531	0.396	0.122	0
AJ_019385	-6.692219113	2.90E-07	7.42E-07	down	11.5	3.75	6.789	0.176	0	0
AJ_029389	-6.69075185	1.01E-06	2.45E-06	down	2.531	3.096	1.888	0	0	0
AJ_037540	-6.68859782	1.05E-06	2.53E-06	down	4.368	3.472	2.647	0	0	0
AJ_002412	-6.687233016	1.16E-06	2.79E-06	down	14.4	24.8	30.539	0	0	0
AJ_040134	6.686951118	2.32E-07	5.99E-07	up	0	0	0	14.173	11.488	15.44
AJ_045419	-6.684923969	1.06E-06	2.58E-06	down	9.01	8.681	13.896	0	0	0
AJ_040136	-6.681880097	7.79E-10	2.48E-09	down	8.441	7.427	6.176	0.095	0.117	0
AJ_024827	-6.677991931	1.90E-06	4.49E-06	down	5.231	1.764	2.017	0	0	0
AJ_022258	6.676333277	3.62E-10	1.18E-09	up	0	0.531	0.607	29.879	45.33	34.178
AJ_011009	-6.676252946	1.50E-06	3.57E-06	down	5.096	2.025	5.018	0	0	0
AJ_015045	-6.674018514	6.08E-30	5.31E-29	down	20.649	20.16	19.564	0.149	0.092	0.335
AJ_000192	-6.673409342	1.04E-06	2.52E-06	down	9.242	8.979	11.2	0	0	0
AJ_024538	-6.673409342	1.04E-06	2.52E-06	down	3.347	3.252	4.056	0	0	0
AJ_000616	-6.669930768	9.39E-14	3.94E-13	down	20.446	18.573	27.923	0.194	0	0.434
AJ_007220	-6.66950061	1.10E-06	2.65E-06	down	0.918	1.362	1.224	0	0	0
AJ_041261	-6.668047678	1.05E-06	2.54E-06	down	8.846	9.375	9.827	0	0	0
AJ_027496	6.665105481	1.34E-265	5.07E-263	up	1.082	2.465	1.311	169.1	153.038	160.383
AJ_004366	6.664389477	3.01E-07	7.68E-07	up	0	0	0	4.715	3.069	5.287
AJ_040856	6.655431763	3.30E-07	8.42E-07	up	0	0	0	4.058	7.717	5.12
AJ_024535	6.654767913	7.93E-08	2.14E-07	up	0.335	0	0	13.789	12.078	12.774
AJ_027501	6.65173599	1.46E-117	7.72E-116	up	7.372	2.734	2.233	416.786	413.757	425.248
AJ_010305	-6.651045495	1.09E-13	4.56E-13	down	6.912	7.073	10.398	0	0.088	0.159
AJ_009580	-6.649735212	6.10E-07	1.52E-06	down	4.105	24.236	14.923	0	0.431	0
AJ_019012	-6.648039742	1.41E-06	3.38E-06	down	3.445	2.147	1.964	0	0	0
AJ_021123	-6.647206555	1.54E-06	3.66E-06	down	2.277	1.206	1.226	0	0	0
AJ_012670	-6.646047557	2.03E-07	5.27E-07	down	1.239	1.373	1.502	0	0	0.038
AJ_008242	6.644107282	1.76E-103	7.43E-102	up	1.452	1.958	0.48	141.126	121.256	128.607
AJ_018426	-6.640160293	2.83E-07	7.25E-07	down	2.216	4.362	4.987	0.094	0	0
AJ_027502	6.637381935	5.86E-105	2.52E-103	up	0.979	1.614	1.055	122.95	137.566	95.972
AJ_006618	-6.631175947	1.66E-06	3.94E-06	down	4.838	2.393	4.69	0	0	0
AJ_037954	-6.629966368	1.44E-06	3.43E-06	down	5.066	8.352	7.504	0	0	0
AJ_005256	-6.62698156	1.37E-06	3.29E-06	down	3.993	3.255	4.094	0	0	0
AJ_006955	-6.624418913	1.52E-06	3.62E-06	down	1.793	3.167	2.414	0	0	0
AJ_047167	6.623993516	3.40E-50	5.25E-49	up	0.302	0.961	0.733	62.933	61.165	66.127
AJ_002216	6.62372387	3.00E-66	6.62E-65	up	0.865	3.361	1.048	192.045	160.32	159.839
AJ_006568	-6.621167336	2.97E-06	6.88E-06	down	5.072	2.559	1.171	0	0	0
AJ_011869	-6.619105625	2.31E-07	5.98E-07	down	2.417	2.562	2.547	0	0.077	0
AJ_033668	-6.618169197	7.51E-06	1.66E-05	down	1.177	4.631	0.407	0	0	0
AJ_036629	6.614803741	1.71E-22	1.11E-21	up	0.224	0.238	0.816	41.881	35.319	39.765
AJ_028470	-6.613832621	2.01E-06	4.74E-06	down	0.919	2.192	1.114	0	0	0
AJ_020557	-6.611549038	1.87E-06	4.42E-06	down	4.788	5.074	9.67	0	0	0
AJ_015128	6.609279559	4.14E-267	1.59E-264	up	2.473	3.564	4.795	343.11	328.464	349.452
AJ_031683	6.60738817	2.42E-49	3.66E-48	up	0.659	0.2	0.342	34.987	39.76	42.322
AJ_028361	-6.606530721	1.85E-06	4.37E-06	down	0.956	1.392	2.027	0	0	0
AJ_036470	6.606235499	1.30E-07	3.43E-07	up	0.561	0	0	26.761	21.043	14.63
AJ_025650	6.605428538	3.76E-07	9.52E-07	up	0	0	0	2.798	2.196	3.138
AJ_043369	6.604685294	1.58E-113	7.85E-112	up	1.369	2.466	0.995	173.06	136.835	155.537
AJ_037209	-6.603637174	2.57E-06	5.99E-06	down	1.97	6.262	6.206	0	0	0
AJ_025648	6.598801132	5.32E-07	1.33E-06	up	0	0	0	5.487	2.501	3.344
AJ_013685	-6.596044773	3.50E-37	3.84E-36	down	19.35	11.441	13.247	0.202	0.05	0.182
AJ_010564	-6.595849684	2.62E-06	6.10E-06	down	10.902	3.851	11.45	0	0	0
AJ_028920	-6.59527871	3.19E-06	7.36E-06	down	4.108	1.088	4.044	0	0	0
AJ_033219	6.593771572	5.11E-10	1.65E-09	up	0	0	0.5	14.895	13.969	13.667
AJ_009114	6.593192985	5.98E-10	1.92E-09	up	0.28	0.297	0	21.409	17.536	18.382
AJ_046296	6.591928006	5.20E-07	1.30E-06	up	0	0	0	1.275	2.814	2.333
AJ_027282	6.590740183	3.92E-07	9.90E-07	up	0	0	0	2.252	2.983	2.712
AJ_019294	-6.59054574	2.05E-06	4.82E-06	down	1.663	0.881	1.728	0	0	0
AJ_042589	-6.59015687	4.68E-06	1.06E-05	down	1.306	4.546	0.904	0	0	0
AJ_041996	6.585412429	4.18E-07	1.05E-06	up	0	0	0	39.392	45.551	31.752
AJ_016289	-6.584225677	1.01E-38	1.17E-37	down	65.651	50.897	47.983	0.914	0.188	0.513
AJ_038642	-6.584103739	2.93E-06	6.79E-06	down	7.221	6.696	2.188	0	0	0
AJ_017764	6.583774367	5.27E-160	5.04E-158	up	0.926	1.192	1.203	104.912	104.096	101.371
AJ_033671	-6.579376489	2.81E-06	6.52E-06	down	3.6	11.446	6.544	0	0	0
AJ_026117	6.57903226	4.67E-07	1.17E-06	up	0	0	0	5.151	3.335	3.61
AJ_009562	-6.576659096	2.62E-06	6.10E-06	down	1.663	0.622	1.186	0	0	0
AJ_031838	-6.576513674	5.59E-07	1.40E-06	down	2.053	5.512	1.99	0.082	0	0
AJ_013137	-6.574146864	5.02E-06	1.13E-05	down	4.468	0.71	2.707	0	0	0
AJ_011253	6.57162129	9.90E-60	1.89E-58	up	3.175	1.683	1.443	213.297	200.309	186.901
AJ_024928	-6.571377697	2.57E-06	6.00E-06	down	0.536	0.811	1.392	0	0	0
AJ_005556	-6.571310325	3.38E-07	8.61E-07	down	1.446	0.931	1.189	0	0	0.035
AJ_042571	-6.570773462	1.15E-28	9.58E-28	down	10.705	10.856	13.067	0.138	0.113	0.103
AJ_027244	-6.566998053	4.78E-21	2.96E-20	down	5.28	5.036	6.59	0.063	0.039	0.071
AJ_005369	-6.564651411	2.35E-06	5.50E-06	down	1.406	2.384	1.193	0	0	0
AJ_045868	-6.562197898	2.52E-06	5.88E-06	down	5.975	4.03	9.215	0	0	0
AJ_038189	-6.562179345	3.56E-07	9.04E-07	down	3.969	5.609	3.436	0	0.139	0
AJ_032174	6.560291137	4.69E-22	3.02E-21	up	1.098	0	1.996	101.493	84.399	89.587
AJ_026047	6.558584125	4.82E-07	1.21E-06	up	0	0	0	6.299	5.772	4.642
AJ_036316	-6.558549136	1.04E-53	1.76E-52	down	24.375	28.952	28.758	0.274	0.271	0.308
AJ_033670	-6.55848382	2.33E-06	5.45E-06	down	2.359	3.437	4.645	0	0	0
AJ_045421	-6.558445235	1.81E-09	5.60E-09	down	11.437	12.121	10.315	0	0	0.356
AJ_015113	-6.555448469	2.51E-06	5.85E-06	down	2.17	1.342	2.849	0	0	0
AJ_033310	6.554324788	4.81E-07	1.21E-06	up	0	0	0	14.948	11.93	13.805
AJ_024567	-6.553777209	6.49E-06	1.45E-05	down	0.375	0.132	0.958	0	0	0
AJ_026191	-6.550162381	2.24E-06	5.25E-06	down	1.785	1.548	2.36	0	0	0
AJ_014866	-6.548110762	2.67E-09	8.15E-09	down	1.993	3.168	3.881	0.042	0.052	0
AJ_021368	6.545452507	1.51E-07	3.98E-07	up	0.179	0	0	7.266	5.272	6.591
AJ_012903	-6.543597931	3.93E-07	9.92E-07	down	2.261	3.101	3.707	0.079	0	0
AJ_022564	6.543398762	8.34E-10	2.65E-09	up	0.05	0.053	0	3.515	3.454	2.907
AJ_020801	-6.542759231	2.41E-06	5.63E-06	down	4.09	2.668	4.194	0	0	0
AJ_005257	-6.541646426	2.29E-13	9.35E-13	down	11.592	12.475	9.726	0	0.262	0.119
AJ_024488	-6.540810532	2.51E-06	5.85E-06	down	1.128	2.092	1.709	0	0	0
AJ_038790	-6.539194514	2.26E-06	5.29E-06	down	2.899	3.687	3.513	0	0	0
AJ_029465	6.539073169	0	0	up	6.528	7.248	6.498	627.279	598.775	623.312
AJ_032594	6.538942354	6.61E-07	1.64E-06	up	0	0	0	7.102	9.594	14.412
AJ_037028	-6.536545125	2.69E-16	1.31E-15	down	6.609	11.045	14.17	0.227	0	0.085
AJ_026071	6.535364036	5.54E-07	1.38E-06	up	0	0	0	4.978	3.722	5.075
AJ_038581	6.529905928	1.61E-33	1.58E-32	up	0.062	0.263	0.225	15.536	17.793	15.473
AJ_006767	-6.528985861	3.84E-07	9.72E-07	down	13.187	12.153	13.201	0	0	0.383
AJ_030191	-6.527621249	3.47E-06	7.97E-06	down	3.797	1.42	2.436	0	0	0
AJ_020512	6.527607802	5.67E-07	1.41E-06	up	0	0	0	2.329	2.257	2.985
AJ_002414	-6.523028596	3.47E-06	7.98E-06	down	10.8	20.985	30.539	0	0	0
AJ_018829	6.522578211	0	0	up	11.941	17.901	13.196	1425.554	1262.9	1182.585
AJ_025292	6.520263134	7.25E-07	1.79E-06	up	0	0	0	2.154	1.613	3.192
AJ_010435	-6.517889407	5.01E-06	1.13E-05	down	1.352	4.776	1.638	0	0	0
AJ_038514	6.517719219	5.99E-07	1.49E-06	up	0	0	0	12.31	9.378	10.963
AJ_046033	-6.517350275	2.91E-06	6.76E-06	down	11.057	7.812	6.253	0	0	0
AJ_027811	6.51717323	1.22E-167	1.31E-165	up	0.911	0.966	0.872	89.38	81.528	76.211
AJ_024491	-6.515193091	1.36E-50	2.11E-49	down	137.203	95.809	112.947	0.716	1.471	1.605
AJ_011229	-6.514428942	3.18E-06	7.34E-06	down	1.302	1.881	0.861	0	0	0
AJ_026069	6.51334531	6.47E-07	1.60E-06	up	0	0	0	7.92	5.303	7.106
AJ_024224	-6.512069471	3.11E-06	7.18E-06	down	1.368	1.243	0.711	0	0	0
AJ_036898	6.51192492	9.03E-07	2.20E-06	up	0	0	0	12.31	5.176	7.53
AJ_039795	-6.507965457	2.88E-06	6.69E-06	down	0.592	0.697	0.957	0	0	0
AJ_029852	6.507811783	6.48E-07	1.60E-06	up	0	0	0	1.73	2.578	2.182
AJ_004614	-6.505242258	1.34E-31	1.23E-30	down	57.488	51.384	60.854	0.62	0.255	0.927
AJ_038513	6.502694838	1.93E-07	5.02E-07	up	0.186	0	0	7.111	7.126	5.108
AJ_031067	6.50226647	6.45E-193	9.07E-191	up	17.2	17.47	16.502	1677.255	1465.126	1408.798
AJ_038548	-6.501758392	6.02E-09	1.79E-08	down	15.124	5.972	15.094	0.177	0.218	0
AJ_013867	6.501726966	1.46E-09	4.53E-09	up	0	0.41	0	15.906	10.378	10.729
AJ_037427	-6.498952805	6.22E-07	1.54E-06	down	23.22	22.786	10.422	0	0.633	0
AJ_027918	6.490505907	7.16E-07	1.77E-06	up	0	0	0	4.34	4.218	3.097
AJ_040120	6.490028302	3.70E-48	5.46E-47	up	0.231	0.327	0.467	28.705	29.448	30.386
AJ_028052	6.489983427	7.90E-07	1.94E-06	up	0	0	0	0.534	0.781	0.444
AJ_037104	-6.487349357	3.02E-06	6.99E-06	down	1.337	1.181	1.216	0	0	0
AJ_031606	-6.486765114	6.16E-09	1.83E-08	down	19.133	14.747	36.536	0.346	0.427	0
AJ_031925	-6.486713143	5.62E-07	1.40E-06	down	2.645	4.858	4.06	0	0.13	0
AJ_023830	-6.486530514	3.15E-06	7.27E-06	down	2.669	1.958	2.239	0	0	0
AJ_030372	6.483169179	7.89E-07	1.94E-06	up	0	0	0	10.452	8.595	6.512
AJ_026040	6.478481584	2.16E-07	5.61E-07	up	0	0.215	0	7.27	7.921	5.571
AJ_018024	-6.478030098	1.35E-05	2.90E-05	down	1.334	1.957	0.124	0	0	0
AJ_030179	6.477221705	8.51E-07	2.08E-06	up	0	0	0	1.226	0.875	0.724
AJ_026033	6.476209471	1.25E-06	3.00E-06	up	0	0	0	1.89	5.661	4.39
AJ_037207	-6.475888765	3.47E-06	7.98E-06	down	7.372	9.233	5.685	0	0	0
AJ_028890	-6.474859794	6.78E-06	1.51E-05	down	4.854	1.083	2.477	0	0	0
AJ_015542	-6.472495606	3.83E-06	8.76E-06	down	6.85	4.356	3.874	0	0	0
AJ_017114	-6.47237553	5.70E-07	1.42E-06	down	13.249	19.214	12.676	0	0	0.466
AJ_037539	-6.471564924	4.16E-06	9.47E-06	down	3.484	1.846	1.847	0	0	0
AJ_033225	6.469568948	9.33E-07	2.27E-06	up	0	0	0	12.114	6.461	9.913
AJ_028458	6.468784705	1.67E-57	3.03E-56	up	1.647	0.291	2.661	129.649	139.723	119.327
AJ_037769	-6.468115463	2.12E-30	1.88E-29	down	52.693	35.879	42.35	0.163	1.004	0.365
AJ_044931	-6.466241829	6.74E-07	1.67E-06	down	2.17	3.705	1.899	0	0	0.081
AJ_008438	6.466233196	8.15E-65	1.74E-63	up	6.488	7.675	2.743	541.088	496.691	433.329
AJ_033223	6.465909574	1.24E-22	8.12E-22	up	0.814	0.138	0.237	36.181	33.799	34.716
AJ_017216	-6.463819438	1.08E-05	2.36E-05	down	0.261	2.354	1.741	0	0	0
AJ_003949	-6.463488385	5.72E-07	1.42E-06	down	6.307	5.165	6.948	0	0.211	0
AJ_046317	-6.462894606	7.32E-07	1.80E-06	down	2.305	4.071	1.862	0	0.094	0
AJ_043996	-6.460916009	0	0	down	676.599	572.178	584.322	7.324	7.287	5.804
AJ_011234	6.460094754	3.65E-62	7.36E-61	up	2.394	1.973	0.322	160.698	129.923	130.046
AJ_033224	6.45907522	2.91E-22	1.89E-21	up	0.574	0.081	0.139	25.628	21.581	22.9
AJ_010191	6.457844031	6.98E-102	2.84E-100	up	1.964	1.387	1.785	158.691	137.593	146.662
AJ_006485	6.457253586	5.07E-153	4.51E-151	up	1.761	5.039	3.415	307.438	308.209	256.432
AJ_032813	6.454286532	2.49E-07	6.41E-07	up	0	0.536	0	18.707	13.397	18.61
AJ_045484	-6.453901687	5.53E-06	1.24E-05	down	30.961	30.469	10.72	0	0	0
AJ_017736	6.450456914	2.75E-07	7.04E-07	up	0	0.15	0	6.071	4.264	3.782
AJ_035636	-6.450307036	3.79E-06	8.68E-06	down	2.037	2.638	2.743	0	0	0
AJ_017628	-6.450116086	7.06E-07	1.74E-06	down	6.648	4.697	8.824	0	0.233	0
AJ_016302	-6.448382833	1.29E-06	3.08E-06	down	1.963	0.49	1.19	0.034	0	0
AJ_016692	6.447982841	1.10E-06	2.65E-06	up	0	0	0	6.82	3.451	4.706
AJ_020397	6.447432495	5.46E-226	1.23E-223	up	11.169	7.812	6.226	833.332	669.465	679.053
AJ_046235	6.446176114	1.13E-06	2.72E-06	up	0	0	0	12.114	10.096	5.875
AJ_042486	6.445189608	3.80E-80	1.10E-78	up	1.22	1.663	1.268	127.468	117.212	110.068
AJ_007273	6.441571388	9.10E-222	1.97E-219	up	3.028	5.648	2.936	352.688	331.387	308.51
AJ_046316	-6.438581557	4.53E-06	1.03E-05	down	0.876	1.626	1.062	0	0	0
AJ_009376	-6.438544061	1.00E-05	2.19E-05	down	4.553	4.504	0.736	0	0	0
AJ_025736	6.434126819	2.77E-07	7.09E-07	up	0	0	0.127	3.941	3.703	2.736
AJ_033227	-6.432947469	5.56E-06	1.25E-05	down	1.531	3.708	1.855	0	0	0
AJ_036385	6.432274703	1.30E-06	3.11E-06	up	0	0	0	4.572	2.751	2.126
AJ_018046	-6.43224981	1.63E-05	3.48E-05	down	1.339	1.856	0.125	0	0	0
AJ_046554	6.431374319	3.36E-21	2.09E-20	up	0.223	0	0.405	17.203	18.352	15.643
AJ_045877	-6.431138955	1.57E-16	7.72E-16	down	12.726	14.596	13.309	0.104	0	0.35
AJ_022981	-6.428524165	1.03E-05	2.25E-05	down	1.734	9.191	3.153	0	0	0
AJ_003735	-6.427086062	7.29E-06	1.62E-05	down	1.086	3.454	1.316	0	0	0
AJ_022402	6.426444113	4.35E-21	2.69E-20	up	0.276	0.097	0.111	15.123	14.057	12.72
AJ_020827	-6.424683507	5.35E-06	1.20E-05	down	1.728	2.355	3.89	0	0	0
AJ_019383	6.424479993	2.18E-66	4.84E-65	up	0.328	1.159	0.662	64.68	56.215	58.57
AJ_013658	6.423581121	9.92E-07	2.41E-06	up	0	0	0	2.374	2.719	2.092
AJ_006074	-6.421689776	7.87E-74	2.01E-72	down	29.397	27.857	26.824	0.289	0.305	0.37
AJ_025022	-6.419856232	7.28E-07	1.79E-06	down	2.275	2.201	1.678	0	0	0.066
AJ_001808	6.419018261	1.03E-06	2.50E-06	up	0	0	0	8.17	8.398	6.414
AJ_008439	6.418741825	5.46E-188	7.26E-186	up	8.203	5.364	2.749	519.815	462.574	414.972
AJ_044691	-6.417807367	5.13E-44	6.83E-43	down	23.875	19.691	23.216	0.172	0.354	0.258
AJ_026131	6.417467699	1.02E-06	2.47E-06	up	0	0	0	4.639	4.578	3.815
AJ_044801	-6.405103969	5.40E-06	1.22E-05	down	1.147	2.083	1.985	0	0	0
AJ_022196	-6.403285233	4.93E-06	1.11E-05	down	2.764	3.255	3.722	0	0	0
AJ_035050	6.400377971	1.24E-06	2.99E-06	up	0	0	0	4.414	2.8	3.253
AJ_017685	-6.399238227	8.79E-07	2.15E-06	down	9.612	8.042	13.487	0	0.372	0
AJ_008515	6.398810071	3.21E-07	8.18E-07	up	0	0.145	0	4.747	4.846	3.672
AJ_030366	6.397002129	2.86E-24	2.02E-23	up	0.202	0.107	0	10.108	9.341	7.613
AJ_026118	-6.396824771	5.08E-06	1.14E-05	down	3.466	4.489	4.2	0	0	0
AJ_030400	-6.395955847	5.01E-06	1.13E-05	down	4.095	4.34	4.467	0	0	0
AJ_022636	6.395644917	6.57E-21	4.03E-20	up	2.716	0.959	1.097	129.58	127.197	147.739
AJ_017127	6.394770501	3.14E-07	8.02E-07	up	0	0.643	0	21	19.203	18.272
AJ_044077	-6.394751599	1.28E-19	7.39E-19	down	31.035	44.78	30.813	0.446	0.825	0
AJ_024075	6.393515388	1.10E-87	3.55E-86	up	3.329	2.646	1.681	240.908	189.185	211.902
AJ_002157	-6.393316381	8.40E-07	2.06E-06	down	11.392	13.494	16.242	0	0	0.448
AJ_037317	-6.393106668	3.26E-23	2.19E-22	down	15.214	21.941	16.536	0.094	0.346	0.21
AJ_030173	6.393020911	2.36E-56	4.19E-55	up	0.396	1.891	0.961	88.188	93.319	84.051
AJ_027328	-6.38902182	3.50E-39	4.07E-38	down	24.677	20.481	16.454	0.236	0.292	0.199
AJ_033972	6.387261368	3.13E-13	1.27E-12	up	0	2.159	0	60.741	56.44	63.576
AJ_027508	6.386579718	1.40E-08	4.03E-08	up	1.665	0	0	16.38	64.898	66.799
AJ_018027	-6.384956257	1.99E-05	4.22E-05	down	1.334	1.74	0.124	0	0	0
AJ_030452	6.384058672	3.77E-07	9.53E-07	up	0	2.279	0	76.938	50.612	77.654
AJ_009949	6.383419505	1.21E-06	2.90E-06	up	0	0	0	8.393	9.202	8.018
AJ_004887	-6.382921895	5.71E-06	1.28E-05	down	4.195	5.335	3.559	0	0	0
AJ_022471	6.380660692	2.16E-69	5.06E-68	up	3.739	0.793	3.172	213.643	203	212.58
AJ_033447	6.374789788	6.18E-20	3.62E-19	up	0.211	0.67	0.51	54.516	43.382	13.383
AJ_026747	-6.374359012	9.01E-07	2.20E-06	down	7.723	7.068	6.381	0	0.258	0
AJ_046309	6.372702177	3.15E-132	2.12E-130	up	1.37	2.904	2.951	212.704	181.735	182.847
AJ_034228	-6.371654123	7.29E-06	1.62E-05	down	3.668	2.073	1.778	0	0	0
AJ_021898	-6.367087053	2.40E-12	9.14E-12	down	22.575	31.738	22.333	0.824	0	0
AJ_013344	-6.366775645	7.33E-06	1.62E-05	down	1.539	1.38	0.717	0	0	0
AJ_004191	-6.365622482	1.06E-06	2.57E-06	down	3.194	2.214	1.936	0	0.09	0
AJ_000964	6.364340088	1.19E-53	2.00E-52	up	0.265	1.406	0.482	66.93	54.841	51.991
AJ_011368	6.363741773	1.35E-06	3.24E-06	up	0	0	0	1.465	1.607	1.339
AJ_004122	-6.362929389	1.46E-53	2.46E-52	down	100.066	69.492	83.607	1.02	1.258	0.763
AJ_017318	6.362852588	2.61E-34	2.62E-33	up	0.117	0.433	0	17.283	15.141	13.259
AJ_044358	-6.359986188	0	0	down	1037.462	872.313	907.965	12.111	12.481	9.079
AJ_027507	6.357422971	1.67E-49	2.53E-48	up	2.503	2.273	0.867	181.88	175.42	107.604
AJ_016923	6.356557657	3.51E-81	1.03E-79	up	1.269	2.092	0.342	94.68	120.516	90.526
AJ_013093	-6.350388146	1.16E-05	2.51E-05	down	3.487	2.71	0.845	0	0	0
AJ_041588	6.348494177	3.42E-14	1.47E-13	up	0.421	0.893	0.255	57.154	51.594	17.468
AJ_038958	-6.34799487	6.60E-06	1.47E-05	down	1.518	1.787	1.839	0	0	0
AJ_022894	6.346921652	1.48E-06	3.52E-06	up	0	0	0	5.314	6.281	6.207
AJ_027873	6.3461125	1.62E-06	3.84E-06	up	0	0	0	3.936	2.795	2.809
AJ_036383	-6.344453764	8.09E-06	1.78E-05	down	4.328	2.117	3.631	0	0	0
AJ_041508	6.343586426	5.52E-13	2.20E-12	up	0.215	0.456	0	21.158	16.133	18.119
AJ_042434	-6.342672279	2.43E-12	9.26E-12	down	9.24	6.629	7.407	0.085	0	0.19
AJ_040565	-6.341356094	1.64E-22	1.07E-21	down	36.47	37.829	53.129	0.694	0.285	0.519
AJ_003288	-6.3395387	6.27E-45	8.53E-44	down	42.039	31.974	43.154	0.393	0.485	0.551
AJ_003415	-6.335733318	1.01E-05	2.21E-05	down	9.798	3.461	6.332	0	0	0
AJ_011364	-6.33539477	7.91E-06	1.75E-05	down	0.99	1.705	1.05	0	0	0
AJ_034632	6.333962414	6.81E-24	4.73E-23	up	0.071	0.037	0.128	7.07	5.554	5.521
AJ_003207	-6.327632345	8.45E-06	1.86E-05	down	4.3	6.583	3.474	0	0	0
AJ_024907	6.326384043	0	0	up	34.713	50.014	33.085	3463.286	2946.751	2839.911
AJ_019218	-6.325006563	7.65E-33	7.33E-32	down	13.579	13.24	10.908	0.185	0.114	0.156
AJ_007035	6.324059987	1.44E-51	2.30E-50	up	0.151	1.283	0.917	63.265	56.772	60.423
AJ_038750	-6.321378535	1.05E-05	2.29E-05	down	3.719	7.39	2.817	0	0	0
AJ_001658	-6.321366648	9.59E-06	2.10E-05	down	0.609	0.969	1.477	0	0	0
AJ_001186	-6.321091051	4.28E-208	7.40E-206	down	1586.8	848.503	1378.96	14.59	18.881	13.591
AJ_006296	-6.319641524	6.45E-36	6.79E-35	down	52.024	44.377	40.595	0.303	0.747	0.679
AJ_014654	6.318389119	1.98E-06	4.66E-06	up	0	0	0	3.146	2.868	4.755
AJ_009664	-6.317169793	1.22E-05	2.64E-05	down	1.847	0.712	2.442	0	0	0
AJ_001178	6.317165849	2.27E-20	1.36E-19	up	0	0.303	0.231	14.082	12.256	14.009
AJ_032570	-6.316511353	1.08E-08	3.14E-08	down	9.382	12.868	7.691	0	0.406	0
AJ_034068	-6.314241166	2.43E-12	9.27E-12	down	4.843	5.226	4.162	0	0.065	0.118
AJ_026162	6.3086409	1.93E-06	4.55E-06	up	0	0	0	7.027	5.081	6.794
AJ_039553	-6.307639622	1.22E-05	2.64E-05	down	2.606	1.657	0.842	0	0	0
AJ_036427	-6.306413563	1.67E-05	3.56E-05	down	3.73	8.401	1.695	0	0	0
AJ_004893	-6.306312321	9.01E-06	1.98E-05	down	4.753	7.196	8.228	0	0	0
AJ_036757	-6.305358866	1.45E-05	3.11E-05	down	7.132	3.112	2.034	0	0	0
AJ_033924	-6.305337513	8.70E-06	1.91E-05	down	1.404	1.674	2.127	0	0	0
AJ_002016	-6.303109231	1.63E-06	3.87E-06	down	1.788	1.768	3.322	0	0	0.08
AJ_027511	6.29998804	2.79E-185	3.60E-183	up	1.235	0.841	1.229	93.036	81.434	80.383
AJ_018507	-6.295096413	1.38E-06	3.29E-06	down	3.083	3.439	2.753	0	0	0.109
AJ_036883	-6.29504174	1.28E-15	6.02E-15	down	2.374	2.984	3.266	0	0.118	0
AJ_035658	-6.293845586	1.17E-05	2.53E-05	down	1.098	0.448	0.921	0	0	0
AJ_024933	-6.291447962	9.30E-06	2.04E-05	down	4.439	6.468	5.379	0	0	0
AJ_012658	6.290610752	1.17E-30	1.05E-29	up	0.108	0.115	0.787	21.033	25.306	26.12
AJ_014422	-6.287173193	1.37E-05	2.94E-05	down	2.825	8.981	4.793	0	0	0
AJ_017210	-6.287173193	1.37E-05	2.94E-05	down	2.016	6.409	3.42	0	0	0
AJ_035585	6.287024077	6.80E-09	2.01E-08	up	0	0.278	0	5.482	6.375	9.924
AJ_038168	-6.284439628	1.01E-05	2.20E-05	down	3.508	5.577	3.72	0	0	0
AJ_033433	6.28375234	2.09E-06	4.91E-06	up	0	0	0	10.565	11.898	12.878
AJ_044081	6.282013669	2.22E-06	5.21E-06	up	0	0	0	8.909	9.49	12.715
AJ_026620	-6.281127821	1.53E-06	3.64E-06	down	1.395	1.971	1.915	0	0	0.062
AJ_033428	6.280477032	3.42E-06	7.87E-06	up	0	0	0	7.386	12.147	4.142
AJ_031927	-6.276399064	1.35E-05	2.90E-05	down	2.202	2.001	4.957	0	0	0
AJ_011362	-6.276073513	1.50E-06	3.57E-06	down	0.844	0.895	0.91	0.028	0	0
AJ_019636	-6.275739507	2.66E-15	1.22E-14	down	20.834	12.837	17.028	0	0.178	0.486
AJ_007723	-6.273750013	5.70E-19	3.18E-18	down	8.998	7.694	10.037	0.122	0.15	0.068
AJ_014505	6.272138654	1.56E-52	2.54E-51	up	0.754	1.119	0.549	71.359	56.828	57.118
AJ_001717	6.269856862	1.83E-16	8.98E-16	up	0	0.614	2.108	65.7	58.005	67.087
AJ_025643	6.268648916	2.37E-06	5.55E-06	up	0	0	0	3.162	2.47	2.364
AJ_039907	-6.268363444	1.31E-25	9.75E-25	down	16.412	19.605	14.833	0.166	0.409	0.093
AJ_011716	6.267100629	3.43E-05	7.06E-05	up	0	0.483	0	14.261	10.931	10.815
AJ_001273	6.266946131	2.46E-06	5.75E-06	up	0	0	0	4.437	3.355	3.05
AJ_018047	-6.2668883	1.90E-06	4.49E-06	down	1.537	2.578	3.103	0.076	0	0
AJ_034067	-6.266509534	1.58E-05	3.37E-05	down	2.346	0.994	3.411	0	0	0
AJ_044574	-6.266356942	1.21E-05	2.62E-05	down	26.164	23.107	13.211	0	0	0
AJ_034477	-6.259851031	1.54E-08	4.43E-08	down	5.257	8.667	6.371	0	0.143	0.13
AJ_039231	-6.258879556	1.43E-05	3.06E-05	down	4.33	4.207	1.749	0	0	0
AJ_020980	-6.253800195	1.94E-05	4.10E-05	down	2.552	4.507	1.031	0	0	0
AJ_040128	6.251015199	7.10E-27	5.58E-26	up	0.153	0.162	0.925	29.501	31.558	25.834
AJ_032179	-6.250314124	1.70E-05	3.63E-05	down	1.007	3.468	2.745	0	0	0
AJ_034891	6.24983838	2.83E-06	6.56E-06	up	0	0	0	2.192	3.155	3.825
AJ_043453	-6.249178675	1.03E-41	1.29E-40	down	17.401	17.05	16.313	0.147	0.423	0.11
AJ_020555	-6.248699611	0.096819567	0.124547438	ns	4.638	0	3.513	0	0	0
AJ_001984	6.244803599	2.66E-06	6.20E-06	up	0	0	0	2.512	3.099	2.23
AJ_026054	6.244661177	2.63E-06	6.12E-06	up	0	0	0	6.399	7.893	8.543
AJ_043320	6.243970517	2.33E-23	1.58E-22	up	0	2.124	1.214	76.191	77.024	89.13
AJ_001174	6.243288813	4.98E-23	3.32E-22	up	0.096	0.506	0	17.211	15.465	13.294
AJ_040675	-6.240033602	2.42E-18	1.31E-17	down	8.289	7.797	10.171	0.309	0	0
AJ_010060	6.235441144	3.06E-06	7.08E-06	up	0	0	0	3.432	5.715	3.657
AJ_014033	6.231721778	9.24E-20	5.36E-19	up	0.498	0.176	0.201	23.354	22.58	20.197
AJ_018025	-6.230951288	2.04E-06	4.81E-06	down	1.793	2.443	2.793	0.076	0	0
AJ_018026	-6.230420049	2.01E-06	4.72E-06	down	1.921	2.307	2.793	0.076	0	0
AJ_032936	6.228649852	8.49E-07	2.08E-06	up	0.246	0	0	7.621	5.061	8.382
AJ_037520	-6.22568369	2.67E-06	6.21E-06	down	2.234	5.682	4.331	0.133	0	0
AJ_020501	6.223214929	3.25E-06	7.49E-06	up	0	0	0	2.514	3.101	1.805
AJ_046834	-6.222355144	1.37E-05	2.95E-05	down	1.072	1.136	0.779	0	0	0
AJ_044572	-6.222355144	1.37E-05	2.95E-05	down	7.939	8.413	5.772	0	0	0
AJ_022646	6.221133307	8.24E-49	1.24E-47	up	4.81	2.591	1.625	253.367	215.748	196.37
AJ_038401	-6.221022867	0	0	down	92.192	118.553	86.416	1.096	1.492	1.331
AJ_035533	6.220443815	7.90E-07	1.94E-06	up	0	0	0.197	3.883	5.269	4.79
AJ_026939	6.219510038	8.39E-07	2.06E-06	up	0	0.08	0	1.672	2.23	2.585
AJ_024088	6.219122874	3.71E-06	8.50E-06	up	0	0	0	0.552	1.039	0.554
AJ_012656	6.218532888	1.16E-26	9.08E-26	up	0.274	0.291	1.663	47.309	49.67	55.808
AJ_027107	-6.217617379	1.80E-05	3.81E-05	down	1.788	3.79	1.548	0	0	0
AJ_027161	6.216277979	9.16E-37	9.89E-36	up	0.102	0.76	0.248	26.257	28.244	26.364
AJ_002401	-6.215611281	1.75E-05	3.72E-05	down	12.6	11.446	26.176	0	0	0
AJ_005417	-6.213890303	1.56E-05	3.34E-05	down	6.922	6.669	3.813	0	0	0
AJ_010213	-6.212862324	1.60E-05	3.42E-05	down	2.217	1.762	1.119	0	0	0
AJ_027813	-6.210634717	8.10E-118	4.33E-116	down	61.343	67.874	63.351	1.093	0.639	0.774
AJ_003861	-6.209596984	1.47E-07	3.87E-07	down	6.335	2.919	18.693	0	0.405	0
AJ_031002	-6.209390756	6.38E-11	2.20E-10	down	1.5	3.757	5.039	0	0	0.137
AJ_047139	6.209046429	3.47E-06	7.96E-06	up	0	0	0	3.459	3.09	2.14
AJ_020468	-6.208970496	2.03E-08	5.78E-08	down	2.848	4.064	4.116	0	0.081	0.073
AJ_028473	-6.20808236	1.91E-05	4.05E-05	down	1.416	2.167	0.763	0	0	0
AJ_033068	-6.205322635	2.06E-05	4.36E-05	down	2.048	0.868	2.73	0	0	0
AJ_039001	-6.204398537	2.75E-06	6.40E-06	down	2.029	3.84	1.932	0	0.107	0
AJ_029707	-6.203715452	3.06E-06	7.08E-06	down	46.441	21.094	50.92	1.319	0	0
AJ_046203	-6.202951761	2.05E-05	4.33E-05	down	4.848	2.936	1.679	0	0	0
AJ_030362	6.202501111	1.05E-08	3.07E-08	up	0	0.093	0.107	5.924	4.591	3.234
AJ_019162	6.201884787	3.52E-06	8.07E-06	up	0	0	0	4.991	3.693	3.358
AJ_015710	-6.200128315	2.67E-06	6.22E-06	down	3.583	2.089	3.908	0.107	0	0
AJ_024454	6.200041424	3.50E-06	8.04E-06	up	0	0	0	10.258	6.981	8.331
AJ_011777	-6.199978127	1.41E-43	1.86E-42	down	77.075	67.148	66.49	0.584	0.721	1.529
AJ_031681	-6.199197779	2.37E-06	5.54E-06	down	6.337	8.635	9.325	0	0	0.303
AJ_026421	6.199127063	3.44E-06	7.91E-06	up	0	0	0	1.115	1.307	1.626
AJ_005327	6.196001223	4.40E-41	5.44E-40	up	0.782	2.071	2.369	148.048	102.088	115.305
AJ_017605	6.195976473	8.87E-07	2.16E-06	up	0.344	0	0	8.617	11.135	9.203
AJ_035175	6.195903041	9.66E-07	2.35E-06	up	0	0.223	0	4.522	5.888	7.325
AJ_008871	-6.189894523	2.69E-18	1.45E-17	down	14.148	20.644	16.151	0	0.452	0.274
AJ_023698	-6.18952216	2.37E-06	5.54E-06	down	5.562	5.239	5.617	0.184	0	0
AJ_023905	-6.18952216	2.37E-06	5.54E-06	down	4.863	4.581	4.911	0.161	0	0
AJ_005325	6.187763297	7.16E-96	2.60E-94	up	1.352	0.537	0.819	66.372	63.031	66.69
AJ_005380	6.186589152	8.58E-256	2.92E-253	up	3.873	2.526	3.683	272.642	228.151	219.033
AJ_007704	-6.186223805	2.41E-06	5.63E-06	down	10.083	11.315	10.063	0.354	0	0
AJ_003581	6.185955181	1.75E-22	1.14E-21	up	0.259	0	1.571	47.014	40.821	33.125
AJ_022243	-6.184263637	1.61E-05	3.44E-05	down	2.97	3.541	3.599	0	0	0
AJ_041883	-6.184054294	3.63E-05	7.46E-05	down	6.161	3.265	0.933	0	0	0
AJ_030365	6.183113845	2.81E-12	1.07E-11	up	0.101	0.214	0	9.172	6.699	7.444
AJ_045573	-6.182379676	2.94E-08	8.24E-08	down	2.147	3.675	2.301	0.049	0.061	0
AJ_028168	-6.181965482	3.33E-06	7.67E-06	down	6.548	2.776	4.444	0	0	0.175
AJ_015317	-6.18189161	2.48E-06	5.79E-06	down	0.97	1.028	0.849	0	0.04	0
AJ_023184	-6.181281146	1.81E-05	3.84E-05	down	6.17	3.567	5.438	0	0	0
AJ_046739	-6.180455872	3.03E-06	7.01E-06	down	1.776	3.475	1.987	0.081	0	0
AJ_027495	6.180309246	0	0	up	4.257	5.679	5.248	372.718	345.468	357.55
AJ_028440	-6.179777597	2.17E-05	4.58E-05	down	0.789	2.174	1.339	0	0	0
AJ_005287	-6.177752225	1.78E-05	3.79E-05	down	1.511	2.517	1.832	0	0	0
AJ_002397	-6.177752225	1.78E-05	3.79E-05	down	12.6	20.985	15.27	0	0	0
AJ_015131	6.176074431	9.50E-82	2.81E-80	up	0.685	1.141	0.831	58.572	61.657	67.913
AJ_019348	6.173369434	4.25E-06	9.66E-06	up	0	0	0	9.526	10.394	6.163
AJ_034219	-6.172815026	4.08E-06	9.29E-06	down	0.634	0.874	1.844	0	0.047	0
AJ_015705	6.171937815	3.65E-26	2.80E-25	up	0.144	0.764	0.175	23.554	26.826	26.897
AJ_014629	6.17146514	3.88E-06	8.87E-06	up	0	0	0	2.925	3.031	2.362
AJ_003609	-6.168101812	3.70E-08	1.03E-07	down	3.695	1.86	3.47	0	0.136	0
AJ_016708	6.166540926	5.07E-06	1.14E-05	up	0	0	0	4.491	2.444	2.37
AJ_040119	6.163194353	4.42E-26	3.37E-25	up	0	1.764	0.807	59.168	63.184	55.221
AJ_030812	-6.161505737	2.96E-05	6.15E-05	down	1.184	0.334	0.574	0	0	0
AJ_029853	6.160918804	2.87E-12	1.09E-11	up	0	0	0.249	6.098	4.947	4.681
AJ_046094	-6.160354105	2.51E-05	5.24E-05	down	1.712	1.296	3.556	0	0	0
AJ_006984	6.155804764	3.16E-59	5.93E-58	up	1.402	0.135	0.926	64.058	54.268	55.221
AJ_033545	-6.154667213	2.18E-70	5.25E-69	down	80.531	62.658	54.084	0.982	0.606	1.101
AJ_001695	-6.154437109	2.41E-05	5.05E-05	down	0.309	0.525	0.825	0	0	0
AJ_022306	-6.154027686	2.90E-06	6.72E-06	down	3.081	3.877	3.033	0	0.142	0
AJ_021410	-6.152216153	2.30E-05	4.84E-05	down	2.23	2.025	4.246	0	0	0
AJ_027889	6.145967736	6.01E-06	1.35E-05	up	0	0	0	1.933	3.668	4.835
AJ_031660	-6.145334663	2.24E-05	4.71E-05	down	0.404	0.57	0.815	0	0	0
AJ_004452	-6.144247444	2.20E-05	4.62E-05	down	0.905	0.959	1.567	0	0	0
AJ_024008	-6.142135158	2.97E-05	6.17E-05	down	2.468	2.615	0.816	0	0	0
AJ_028680	-6.139908162	2.80E-05	5.82E-05	down	0.232	0.677	0.633	0	0	0
AJ_034197	-6.139908162	2.80E-05	5.82E-05	down	0.543	1.583	1.481	0	0	0
AJ_005840	-6.138660728	2.45E-05	5.13E-05	down	0.389	0.824	0.848	0	0	0
AJ_001407	6.13743429	4.69E-06	1.06E-05	up	0	0	0	2.778	2.109	2.517
AJ_034781	6.13743429	4.69E-06	1.06E-05	up	0	0	0	7.845	5.954	7.106
AJ_022560	6.135850993	6.62E-06	1.47E-05	up	0	0	0	16.077	6.799	8.757
AJ_004558	-6.135465282	6.77E-15	3.03E-14	down	17.105	17.524	19.693	0.17	0.419	0.191
AJ_010216	-6.135350057	2.17E-05	4.58E-05	down	3.058	2.836	4.169	0	0	0
AJ_043639	6.135007936	5.75E-06	1.29E-05	up	0	0	0	1.833	2.355	1.113
AJ_010764	-6.133673732	4.55E-17	2.30E-16	down	23.455	11.6	17.596	0.4	0.329	0
AJ_043874	-6.132491277	2.85E-05	5.93E-05	down	23.327	8.99	23.129	0	0	0
AJ_017877	-6.130729193	4.57E-05	9.28E-05	down	2.787	0.454	2.338	0	0	0
AJ_008541	6.125487383	1.61E-06	3.82E-06	up	0	0	0.158	4.519	2.21	3.67
AJ_014257	-6.124472088	2.62E-05	5.46E-05	down	7.884	3.798	6.948	0	0	0
AJ_041994	6.124055027	9.80E-26	7.38E-25	up	0.992	1.578	1.203	93.806	80.299	82.964
AJ_037666	-6.123998116	3.23E-05	6.67E-05	down	2.457	8.464	5.211	0	0	0
AJ_033010	-6.123273343	1.79E-14	7.80E-14	down	8.222	11.418	7.044	0.085	0	0.284
AJ_025905	-6.122640867	8.65E-136	6.00E-134	down	105.552	83.091	78.983	1.868	0.832	0.989
AJ_010737	6.122104814	7.78E-06	1.72E-05	up	0	0	0	5.524	3.309	1.947
AJ_005808	-6.120690621	4.12E-06	9.39E-06	down	10.989	5.57	7.527	0	0	0.32
AJ_009437	6.118928109	1.70E-38	1.94E-37	up	0.181	0.256	0.292	17.911	16.192	14.883
AJ_039017	-6.11762042	2.36E-05	4.95E-05	down	2.234	1.657	1.895	0	0	0
AJ_003725	6.117345587	1.37E-06	3.27E-06	up	0.425	0	0	12.175	9.073	12.516
AJ_016162	-6.114893034	3.10E-05	6.42E-05	down	2.224	6.129	3.234	0	0	0
AJ_025371	-6.113734638	1.02E-17	5.32E-17	down	13.753	13.728	10.078	0.095	0.471	0
AJ_025646	6.113360744	5.82E-06	1.30E-05	up	0	0	0	9.275	12.48	7.092
AJ_046176	-6.112983207	2.94E-104	1.25E-102	down	64.453	53.862	54.982	0.639	1.146	0.716
AJ_003639	-6.112865125	2.57E-05	5.36E-05	down	1.4	2.332	1.454	0	0	0
AJ_034204	6.112287206	1.55E-06	3.69E-06	up	0.397	0	0	11.6	7.3	12.478
AJ_034450	6.109586444	1.03E-25	7.73E-25	up	0.232	0	0.211	9.555	10.205	10.094
AJ_019869	-6.108546429	2.13E-11	7.60E-11	down	1.116	1.521	1.095	0	0.02	0.036
AJ_000749	-6.107766625	7.10E-11	2.44E-10	down	24.795	22.727	45.478	1.199	0	0
AJ_029032	-6.106289495	3.69E-05	7.57E-05	down	0.751	1.392	2.729	0	0	0
AJ_036932	6.103532542	5.93E-06	1.33E-05	up	0	0	0	1.917	1.991	2.942
AJ_036332	-6.103238045	7.61E-05	0.00015075	down	0.123	1.439	1.646	0	0	0
AJ_024525	6.101207743	8.93E-35	9.09E-34	up	1.064	4.51	0	126.909	140.097	119.906
AJ_042904	6.10093565	1.39E-06	3.32E-06	up	0	0.749	0	18.971	17.68	18.911
AJ_046011	-6.100621182	2.80E-05	5.82E-05	down	0.714	0.55	0.393	0	0	0
AJ_017921	6.100009604	6.29E-06	1.40E-05	up	0	0	0	3.348	3.335	2.022
AJ_032794	6.099234998	7.01E-76	1.86E-74	up	1.304	1.974	1.806	130.434	108.945	99.676
AJ_037859	6.09616179	6.45E-06	1.44E-05	up	0	0	0	6.792	6.206	3.95
AJ_029791	-6.094914852	5.60E-06	1.26E-05	down	7.2	5.087	2.545	0	0.221	0
AJ_006721	-6.093526453	4.36E-27	3.45E-26	down	9.553	11.57	10.336	0.153	0.063	0.228
AJ_046090	6.092085284	9.47E-51	1.48E-49	up	0.438	0.649	0.318	33.194	30.642	31.138
AJ_030567	6.091235618	6.97E-06	1.55E-05	up	0	0	0	2.922	4.324	5.898
AJ_032892	6.090259459	6.05E-06	1.35E-05	up	0	0	0	2.12	1.569	1.997
AJ_022931	-6.090017995	3.56E-05	7.31E-05	down	2.61	1.49	0.973	0	0	0
AJ_031832	-6.088806899	5.29E-06	1.19E-05	down	1.302	3.01	1.578	0.071	0	0
AJ_010705	-6.085129515	4.54E-06	1.03E-05	down	0.773	0.656	1.124	0	0.038	0
AJ_009446	6.084015007	1.75E-06	4.14E-06	up	0	0.288	0	8.909	5.394	6.721
AJ_001146	6.082585654	7.71E-22	4.93E-21	up	0.07	0.372	0	10.746	8.871	10.551
AJ_015308	-6.08088908	1.64E-14	7.17E-14	down	5.552	4.673	4.749	0.049	0.18	0
AJ_007687	-6.076759192	2.67E-11	9.46E-11	down	8.732	9.465	8.899	0.237	0.146	0
AJ_017019	6.073802355	0	0	up	12.231	12.423	9.727	844.156	760.312	673.811
AJ_033721	-6.071878773	3.38E-05	6.96E-05	down	0.516	1.094	1.001	0	0	0
AJ_041704	6.071555715	2.70E-295	1.45E-292	up	3.818	7.013	4.549	341.223	338.124	333.001
AJ_015679	6.069013078	5.54E-28	4.51E-27	up	1.114	1.18	0.9	82.584	67.18	61.577
AJ_012463	-6.068732592	8.26E-21	5.04E-20	down	5.292	5.227	5.903	0.036	0.133	0.08
AJ_001200	6.067880149	2.02E-08	5.74E-08	up	0	1.42	0	33.973	27.607	33.616
AJ_033218	6.067574656	9.36E-12	3.43E-11	up	0.166	0.352	0	13.26	9.154	12.873
AJ_041170	6.067400729	5.20E-46	7.27E-45	up	0.319	0.188	0	12.362	10.452	12.323
AJ_042538	-6.065875964	3.23E-106	1.41E-104	down	32.925	36.501	40.856	0.398	0.803	0.446
AJ_001277	6.0640472	0.000482252	0.000867323	up	0	0	0.806	20.326	15.662	16.465
AJ_014479	-6.063544034	9.77E-08	2.61E-07	down	55.135	42.701	92.514	2.529	0	0
AJ_035484	6.061888274	1.64E-05	3.49E-05	up	0	0	0	2.316	12.653	7.051
AJ_023828	6.06134245	6.94E-06	1.54E-05	up	0	0	0	0.687	0.848	0.624
AJ_004362	6.061231224	6.81E-06	1.51E-05	up	0	0	0	2.707	3.339	3.355
AJ_033422	6.060128971	7.57E-06	1.67E-05	up	0	0	0	5.481	3.38	4.964
AJ_043141	-6.058804516	6.74E-30	5.88E-29	down	22.755	24.116	25.838	0.321	0.395	0.36
AJ_029198	-6.057967317	6.04E-06	1.35E-05	down	1.255	2.513	3.042	0	0.103	0
AJ_001798	6.056705401	3.42E-71	8.40E-70	up	1.843	1.116	3.829	156.546	141.379	131.889
AJ_026194	-6.055934171	5.35E-06	1.20E-05	down	1.251	1.547	2.274	0	0	0.07
AJ_008628	-6.053221355	5.02E-14	2.13E-13	down	5.832	9.658	6.332	0.072	0	0.244
AJ_009546	-6.053030257	7.26E-05	0.00014416	down	1.22	0.37	2.746	0	0	0
AJ_033842	-6.052145034	3.28E-05	6.76E-05	down	5.225	6.23	4.749	0	0	0
AJ_035681	-6.051994983	2.68E-41	3.32E-40	down	27.497	25.359	24.191	0.394	0.583	0.177
AJ_038452	6.049577385	7.69E-06	1.70E-05	up	0	0	0	4.553	4.268	3.063
AJ_035735	6.047780024	1.90E-06	4.48E-06	up	0.056	0	0	1.41	1.656	1.204
AJ_038229	6.046895053	9.86E-12	3.60E-11	up	1.01	0	0	26.494	21.538	22.508
AJ_005434	6.045862928	5.74E-261	2.07E-258	up	6.207	6.981	9.518	541.036	471.821	444.573
AJ_046308	6.045838814	2.38E-130	1.56E-128	up	1.872	3.034	1.067	141.707	118.333	132.111
AJ_016943	-6.04582155	7.36E-100	2.85E-98	down	26.475	24.853	25.656	0.194	0.342	0.622
AJ_020451	-6.04288221	0.103646744	0.132614117	ns	0	0.582	0.554	0	0	0
AJ_030827	-6.041792957	6.20E-06	1.38E-05	down	9.234	11.513	5.266	0	0.4	0
AJ_017297	6.036909663	4.80E-55	8.31E-54	up	1.348	1.224	0.933	78.431	81.159	68.511
AJ_045879	-6.035404318	7.20E-06	1.60E-05	down	0.794	1.31	2.139	0	0.065	0
AJ_030171	6.033849893	5.12E-34	5.10E-33	up	0.184	0.389	1.558	43.37	38.094	47.041
AJ_044093	-6.033087321	4.19E-05	8.55E-05	down	1.618	1.543	0.784	0	0	0
AJ_015356	-6.031389246	7.86E-06	1.73E-05	down	5.187	5.787	1.985	0	0	0.183
AJ_040098	-6.030777996	3.98E-11	1.39E-10	down	1.063	1.009	0.858	0.013	0.016	0.015
AJ_040096	-6.027394944	5.62E-05	0.000113115	down	14.844	29.216	7.71	0	0	0
AJ_042390	-6.026600329	8.33E-06	1.83E-05	down	37.595	16.406	50.92	0	0	1.479
AJ_022182	6.025797508	9.10E-06	2.00E-05	up	0	0	0	0.618	1.095	0.779
AJ_024002	-6.024233019	5.10E-05	0.000103123	down	2	2.12	0.727	0	0	0
AJ_002492	-6.024233019	5.10E-05	0.000103123	down	0.723	0.766	0.263	0	0	0
AJ_042854	6.020562849	8.50E-06	1.87E-05	up	0	0	0	5.487	4.414	5.351
AJ_012147	6.019870704	9.58E-33	9.12E-32	up	0.609	0.323	0.123	24.111	27.349	18.343
AJ_014426	6.019493411	1.86E-21	1.17E-20	up	0.349	1.848	0	48.034	44.628	51.07
AJ_011906	6.015364533	1.21E-05	2.61E-05	up	0	0	0	5.971	15.297	8.242
AJ_002022	-6.01490194	7.70E-08	2.08E-07	down	2.478	3.311	3.655	0.064	0.079	0
AJ_042592	-6.014594765	4.93E-05	9.99E-05	down	1.653	0.778	2.003	0	0	0
AJ_024083	6.013851425	1.06E-05	2.31E-05	up	0	0	0	4.425	5.706	2.707
AJ_002605	-6.013330835	6.44E-06	1.44E-05	down	30.206	22.008	36.605	1.126	0	0
AJ_018530	6.013316905	2.20E-06	5.16E-06	up	0.145	0	0	3.121	4.063	3.597
AJ_017053	-6.01230943	7.24E-17	3.62E-16	down	21.413	24.553	30.203	0.837	0	0.235
AJ_029485	6.012198182	2.95E-71	7.27E-70	up	1.951	4.481	1.576	175.536	162.922	173.362
AJ_020464	-6.011220922	7.26E-05	0.000144153	down	7.986	5.208	1.489	0	0	0
AJ_012529	-6.010675386	0.108339143	0.138019458	ns	0	2.098	1.12	0	0	0
AJ_035233	-6.009216584	4.22E-05	8.60E-05	down	1.96	2.769	3.166	0	0	0
AJ_000457	-6.007282481	0	0	down	319.128	265.751	315.593	4.884	4.863	3.992
AJ_046470	-6.005220315	8.05E-11	2.75E-10	down	4.002	2.481	3.294	0.045	0	0.101
AJ_028109	6.004160922	1.08E-05	2.35E-05	up	0	0	0	6.068	3.208	4.375
AJ_002417	-6.001891139	4.76E-05	9.65E-05	down	9	19.077	15.27	0	0	0
AJ_017113	-5.998386767	1.34E-34	1.36E-33	down	16.164	18.559	14.44	0.309	0.229	0.208
AJ_028659	-5.995590408	7.15E-05	0.000142126	down	0.205	0.942	0.497	0	0	0
AJ_038838	5.991001597	1.04E-05	2.27E-05	up	0	0	0	3.557	2.48	3.642
AJ_036474	5.990025819	1.10E-05	2.38E-05	up	0	0	0	1.534	2.144	2.752
AJ_006973	5.988908651	5.91E-15	2.65E-14	up	0	0.47	0.538	20.105	19.415	20.47
AJ_047048	5.98859153	1.29E-05	2.79E-05	up	0	0	0	3.025	1.777	4.2
AJ_025906	5.988274069	1.13E-05	2.45E-05	up	0	0	0	2.385	3.082	1.656
AJ_004334	5.985073052	1.69E-62	3.43E-61	up	5.4	4.451	3.636	326.719	274.985	243.998
AJ_014196	-5.98507234	6.10E-05	0.000122312	down	9.242	3.265	5.6	0	0	0
AJ_032150	-5.984320782	4.98E-46	6.98E-45	down	17.636	33.524	20.58	0.445	0.137	0.499
AJ_006370	-5.983132951	7.34E-06	1.62E-05	down	5.203	6.434	8.408	0.259	0	0
AJ_016001	-5.982108627	1.20E-05	2.61E-05	down	0.504	0.915	1.919	0	0	0.048
AJ_031667	-5.981209322	4.89E-05	9.91E-05	down	0.322	0.384	0.244	0	0	0
AJ_036464	5.980287167	9.34E-15	4.14E-14	up	0.519	0.55	0	25.981	21.936	21.332
AJ_009954	5.979661737	1.09E-05	2.36E-05	up	0	0	0	2.978	3.061	4.268
AJ_012304	-5.978861236	5.08E-05	0.000102732	down	1.779	1.32	1.078	0	0	0
AJ_045874	5.978506206	1.24E-05	2.68E-05	up	0	0	0	3.747	1.98	2.551
AJ_001007	-5.975523549	8.09E-06	1.78E-05	down	8.323	15.877	14.12	0	0.612	0
AJ_014867	-5.973439564	5.87E-05	0.000117957	down	1.852	3.085	1.283	0	0	0
AJ_036397	-5.971203926	5.59E-05	0.000112465	down	1.262	1.337	0.68	0	0	0
AJ_033639	5.971118745	4.43E-24	3.10E-23	up	0.327	0.692	1.583	52.786	42.764	57.23
AJ_028684	-5.970010184	5.68E-05	0.000114353	down	1.073	0.91	0.52	0	0	0
AJ_003579	5.969441635	1.12E-05	2.44E-05	up	0	0	0	12.108	9.957	9.053
AJ_022482	-5.968817525	2.47E-05	5.18E-05	down	0.444	1.884	4.488	0.088	0	0
AJ_024751	5.964646688	5.93E-08	1.62E-07	up	0	1.318	0	32.629	16.922	32.434
AJ_030509	5.964419581	1.27E-05	2.75E-05	up	0	0	0	11.761	15.957	8.573
AJ_037393	5.963993072	1.77E-05	3.77E-05	up	0	0	0	1.465	4.619	4.017
AJ_009316	5.962580668	2.84E-210	5.01E-208	up	2.043	2.049	1.472	118.841	117.21	106.937
AJ_009452	5.962246783	1.22E-05	2.65E-05	up	0	0	0	6.69	8.665	5.252
AJ_027111	5.961154118	3.04E-261	1.11E-258	up	7.557	7.437	4.186	415.08	371.97	396.971
AJ_041315	-5.958144254	7.58E-05	0.000150086	down	0.938	2.983	3.411	0	0	0
AJ_030896	5.957833303	1.16E-05	2.50E-05	up	0	0	0	4.134	4.816	5.151
AJ_035892	-5.953966948	0	0	down	2117.2	1751.908	1841.762	30.6	30.324	29.51
AJ_025737	5.952883601	1.41E-05	3.04E-05	up	0	0	0	1.747	3.647	2.864
AJ_038043	5.952510693	4.98E-226	1.14E-223	up	12.472	23.326	13.04	1091.722	976.149	895.7
AJ_006600	-5.949864693	5.98E-25	4.36E-24	down	12.04	10.17	8.009	0.162	0.266	0.061
AJ_011207	5.945611589	1.69E-05	3.61E-05	up	0	0	0	6.336	2.512	4.822
AJ_000574	5.944109358	1.14E-124	6.82E-123	up	1.55	1.995	2.013	115.044	103.696	114.648
AJ_023350	-5.943967743	7.30E-39	8.43E-38	down	12.673	16.48	12.814	0.278	0.114	0.26
AJ_030545	5.943940541	2.14E-226	4.97E-224	up	25.801	15.158	12.235	1098.378	1059.974	1094.284
[truncated: 22,198 more rows]
