# Supplementary material for: Identification of sex determination locus in sea cucumber Apostichopus japonicus using genome-wide association study
Source: BMC Genomics. 2022 May 23;23:391. doi: 10.1186/s12864-022-08632-3 (PMC9128100; doi:10.1186/s12864-022-08632-3)
Supplement: Supplementary file 13 — Additional File 13. [file 12864_2022_8632_MOESM13_ESM.csv]

Supplemental Table 12.
KEGG enrichment results of DEGs.
ID	Description	GeneRatio	BgRatio	pvalue	p.adjust	qvalue	geneID	Count
3010	Ribosome	139/4342	187/10853	7.75E-22	2.71E-19	2.23E-19	AJ_034587/AJ_006789/AJ_005381/AJ_019475/AJ_003326/AJ_002723/AJ_005377/AJ_027678/AJ_005437/AJ_047097/AJ_008615/AJ_017023/AJ_023583/AJ_019483/AJ_023727/AJ_041889/AJ_008617/AJ_045521/AJ_032272/AJ_027162/AJ_005163/AJ_009266/AJ_009264/AJ_025982/AJ_007527/AJ_029381/AJ_005630/AJ_014328/AJ_005631/AJ_034586/AJ_009291/AJ_011656/AJ_041668/AJ_044843/AJ_021755/AJ_017291/AJ_047033/AJ_039860/AJ_018256/AJ_015478…	139
4146	Peroxisome	132/4342	247/10853	1.09E-05	0.001901652	0.001561356	AJ_020195/AJ_045393/AJ_002728/AJ_016768/AJ_038528/AJ_002729/AJ_016771/AJ_045573/AJ_040098/AJ_044908/AJ_001094/AJ_025062/AJ_000009/AJ_021779/AJ_000689/AJ_005796/AJ_010071/AJ_019997/AJ_006351/AJ_019497/AJ_003200/AJ_040089/AJ_002077/AJ_043228/AJ_040090/AJ_006352/AJ_010241/AJ_038605/AJ_017260/AJ_002735/AJ_017034/AJ_047114/AJ_010062/AJ_020008/AJ_002738/AJ_017033/AJ_021780/AJ_040091/AJ_037056/AJ_007630…	132
5016	Huntington disease	136/4342	261/10853	4.18E-05	0.004874694	0.00400238	AJ_016396/AJ_016397/AJ_016391/AJ_023880/AJ_023881/AJ_039770/AJ_016398/AJ_031343/AJ_028458/AJ_014033/AJ_042454/AJ_028459/AJ_028452/AJ_042456/AJ_028460/AJ_042792/AJ_042457/AJ_006780/AJ_042455/AJ_024664/AJ_042791/AJ_006781/AJ_028461/AJ_042790/AJ_006779/AJ_042452/AJ_045817/AJ_028455/AJ_028453/AJ_030697/AJ_006782/AJ_025485/AJ_005920/AJ_020568/AJ_005901/AJ_000711/AJ_009557/AJ_028457/AJ_006783/AJ_020569…	136
4340	Hedgehog signaling pathway	51/4342	84/10853	9.57E-05	0.006520511	0.005353683	AJ_045371/AJ_027907/AJ_027498/AJ_027510/AJ_027500/AJ_027496/AJ_027502/AJ_027507/AJ_027511/AJ_027161/AJ_017605/AJ_027509/AJ_017599/AJ_036302/AJ_017598/AJ_034527/AJ_036304/AJ_008615/AJ_017852/AJ_027319/AJ_027322/AJ_027326/AJ_036303/AJ_008617/AJ_027313/AJ_027315/AJ_027314/AJ_027323/AJ_006374/AJ_027324/AJ_025172/AJ_040931/AJ_017602/AJ_040932/AJ_006579/AJ_009218/AJ_011500/AJ_017601/AJ_006578/AJ_017597…	51
4662	B cell receptor signaling pathway	51/4342	84/10853	9.57E-05	0.006520511	0.005353683	AJ_029530/AJ_042573/AJ_011638/AJ_042611/AJ_042609/AJ_024389/AJ_038493/AJ_042386/AJ_002109/AJ_000476/AJ_038497/AJ_015467/AJ_038492/AJ_015457/AJ_045961/AJ_040931/AJ_015456/AJ_040932/AJ_043217/AJ_042393/AJ_004782/AJ_010233/AJ_038487/AJ_025392/AJ_012086/AJ_011349/AJ_010232/AJ_042570/AJ_011345/AJ_042574/AJ_019473/AJ_035727/AJ_038483/AJ_011346/AJ_025391/AJ_029451/AJ_038489/AJ_012506/AJ_029450/AJ_019494…	51
5130	Pathogenic Escherichia coli infection	63/4342	109/10853	0.000122671	0.006520511	0.005353683	AJ_026397/AJ_031641/AJ_042520/AJ_039506/AJ_026620/AJ_026613/AJ_026395/AJ_039508/AJ_026303/AJ_026616/AJ_039507/AJ_039511/AJ_029925/AJ_026622/AJ_026615/AJ_042611/AJ_030269/AJ_039495/AJ_005161/AJ_016917/AJ_000109/AJ_042609/AJ_026623/AJ_039513/AJ_025208/AJ_016915/AJ_018899/AJ_016914/AJ_020284/AJ_039512/AJ_044604/AJ_018684/AJ_039510/AJ_016920/AJ_020270/AJ_026302/AJ_020658/AJ_026573/AJ_020657/AJ_001471…	63
260	Glycine, serine and threonine metabolism	60/4342	103/10853	0.00013041	0.006520511	0.005353683	AJ_002351/AJ_002352/AJ_001792/AJ_002644/AJ_002257/AJ_019384/AJ_019428/AJ_001788/AJ_002312/AJ_002313/AJ_044930/AJ_002300/AJ_044929/AJ_003694/AJ_016611/AJ_007378/AJ_007367/AJ_003693/AJ_019383/AJ_044908/AJ_002627/AJ_016216/AJ_023025/AJ_037803/AJ_047114/AJ_042721/AJ_021537/AJ_010906/AJ_002343/AJ_002286/AJ_044907/AJ_046174/AJ_001526/AJ_035248/AJ_035243/AJ_029832/AJ_038842/AJ_045551/AJ_027026/AJ_027025…	60
4979	Cholesterol metabolism	59/4342	103/10853	0.000277447	0.01158634	0.009512995	AJ_018001/AJ_045371/AJ_041368/AJ_037667/AJ_024920/AJ_027498/AJ_027510/AJ_027500/AJ_024711/AJ_027496/AJ_027502/AJ_027507/AJ_027511/AJ_027161/AJ_027509/AJ_037882/AJ_044129/AJ_030162/AJ_027528/AJ_020221/AJ_026808/AJ_047107/AJ_027532/AJ_037880/AJ_034527/AJ_027534/AJ_021337/AJ_012824/AJ_036714/AJ_027530/AJ_027531/AJ_018393/AJ_027319/AJ_027322/AJ_027326/AJ_027313/AJ_027315/AJ_024921/AJ_012821/AJ_025453…	59
4111	Cell cycle - yeast	68/4342	122/10853	0.000297934	0.01158634	0.009512995	AJ_036379/AJ_017487/AJ_047366/AJ_009323/AJ_044924/AJ_030472/AJ_030471/AJ_009839/AJ_025485/AJ_038394/AJ_031264/AJ_007540/AJ_046560/AJ_030272/AJ_016175/AJ_038395/AJ_035187/AJ_004100/AJ_017489/AJ_045193/AJ_035354/AJ_035356/AJ_008377/AJ_016177/AJ_025457/AJ_030118/AJ_043955/AJ_006135/AJ_035186/AJ_024523/AJ_024518/AJ_007407/AJ_045947/AJ_040692/AJ_020198/AJ_000909/AJ_042878/AJ_036142/AJ_018638/AJ_037444…	68
1130	Arylsulfatase	195/4342	404/10853	0.000368172	0.012886024	0.010580104	AJ_025284/AJ_025283/AJ_019174/AJ_027887/AJ_016768/AJ_016771/AJ_025878/AJ_011311/AJ_027282/AJ_025062/AJ_021779/AJ_019010/AJ_019194/AJ_003670/AJ_045288/AJ_006351/AJ_029224/AJ_019176/AJ_017984/AJ_025638/AJ_029523/AJ_042373/AJ_006352/AJ_033101/AJ_013259/AJ_017260/AJ_036727/AJ_009322/AJ_001229/AJ_031568/AJ_017034/AJ_042721/AJ_017033/AJ_021780/AJ_011708/AJ_031594/AJ_013271/AJ_037056/AJ_020366/AJ_015716…	195
5145	Toxoplasmosis	87/4342	164/10853	0.000450974	0.014349179	0.011781432	AJ_043125/AJ_043124/AJ_024927/AJ_016342/AJ_045393/AJ_001145/AJ_031343/AJ_000113/AJ_001441/AJ_024928/AJ_001186/AJ_045573/AJ_000114/AJ_030559/AJ_006763/AJ_006776/AJ_004911/AJ_016341/AJ_004912/AJ_016340/AJ_023084/AJ_023085/AJ_004906/AJ_045392/AJ_021927/AJ_004934/AJ_023121/AJ_004910/AJ_024923/AJ_016711/AJ_022499/AJ_020276/AJ_031557/AJ_004572/AJ_031558/AJ_046336/AJ_002109/AJ_045561/AJ_022502/AJ_004932…	87
5222	Small cell lung cancer	88/4342	168/10853	0.00071806	0.020943423	0.017195653	AJ_043125/AJ_043124/AJ_039770/AJ_016342/AJ_045393/AJ_044976/AJ_045573/AJ_038838/AJ_030559/AJ_004911/AJ_016341/AJ_004912/AJ_016340/AJ_023084/AJ_023085/AJ_025485/AJ_004906/AJ_000710/AJ_045392/AJ_004934/AJ_023121/AJ_004910/AJ_046536/AJ_022499/AJ_031557/AJ_005543/AJ_004572/AJ_031558/AJ_003612/AJ_002109/AJ_045561/AJ_025978/AJ_022502/AJ_004932/AJ_023991/AJ_004580/AJ_022498/AJ_007650/AJ_026573/AJ_022503…	88
4664	Fc epsilon RI signaling pathway	43/4342	73/10853	0.000820119	0.021149892	0.017365174	AJ_024927/AJ_001441/AJ_024928/AJ_042573/AJ_011990/AJ_042611/AJ_011832/AJ_042609/AJ_024389/AJ_024923/AJ_038493/AJ_042386/AJ_038497/AJ_015467/AJ_038492/AJ_015457/AJ_045961/AJ_000635/AJ_015456/AJ_043217/AJ_042393/AJ_004782/AJ_038487/AJ_025392/AJ_012086/AJ_011349/AJ_023840/AJ_042570/AJ_011345/AJ_042574/AJ_035727/AJ_038483/AJ_011346/AJ_025391/AJ_038489/AJ_012506/AJ_003995/AJ_012507/AJ_038494/AJ_043812…	43
4710	Circadian rhythm	21/4342	30/10853	0.000845996	0.021149892	0.017365174	AJ_027907/AJ_028399/AJ_026483/AJ_004725/AJ_027843/AJ_004717/AJ_046892/AJ_027473/AJ_027471/AJ_027472/AJ_044798/AJ_013552/AJ_013555/AJ_025953/AJ_046335/AJ_013553/AJ_026487/AJ_021293/AJ_017759/AJ_029140/AJ_037385	21
3030	DNA replication	32/4342	52/10853	0.001355977	0.028473635	0.023378353	AJ_041837/AJ_009839/AJ_038394/AJ_031264/AJ_007540/AJ_012480/AJ_030272/AJ_038395/AJ_041836/AJ_038592/AJ_021487/AJ_025457/AJ_045953/AJ_008028/AJ_007407/AJ_002730/AJ_023152/AJ_022263/AJ_030111/AJ_042884/AJ_040282/AJ_023148/AJ_022251/AJ_044651/AJ_012475/AJ_028101/AJ_026013/AJ_008045/AJ_040281/AJ_027669/AJ_024690/AJ_022273	32
4630	JAK-STAT signaling pathway	51/4342	91/10853	0.001376443	0.028473635	0.023378353	AJ_021360/AJ_028828/AJ_002728/AJ_002729/AJ_005021/AJ_015729/AJ_015763/AJ_021368/AJ_004122/AJ_001094/AJ_028835/AJ_000689/AJ_003200/AJ_027178/AJ_036931/AJ_042573/AJ_032692/AJ_036073/AJ_035207/AJ_002735/AJ_036927/AJ_002738/AJ_036611/AJ_027222/AJ_027253/AJ_035723/AJ_015467/AJ_010120/AJ_015457/AJ_027399/AJ_015456/AJ_001093/AJ_038996/AJ_035997/AJ_000182/AJ_042570/AJ_042574/AJ_035727/AJ_035999/AJ_038989…	51
5132	Salmonella infection	73/4342	138/10853	0.001383005	0.028473635	0.023378353	AJ_026397/AJ_042520/AJ_038286/AJ_045393/AJ_038290/AJ_010051/AJ_026620/AJ_045573/AJ_026613/AJ_026395/AJ_026303/AJ_026616/AJ_029925/AJ_026622/AJ_026615/AJ_030269/AJ_014432/AJ_024468/AJ_005161/AJ_000109/AJ_026623/AJ_045392/AJ_032564/AJ_024467/AJ_018899/AJ_042386/AJ_039563/AJ_044604/AJ_018684/AJ_045561/AJ_031545/AJ_006437/AJ_026302/AJ_044609/AJ_005162/AJ_031548/AJ_039558/AJ_045961/AJ_013567/AJ_043217…	73
514	Other types of O-glycan biosynthesis	24/4342	37/10853	0.001927334	0.037475934	0.030769714	AJ_006743/AJ_007432/AJ_031394/AJ_030256/AJ_030255/AJ_012258/AJ_012257/AJ_025135/AJ_025134/AJ_023401/AJ_025603/AJ_046435/AJ_003880/AJ_013963/AJ_030620/AJ_030602/AJ_030613/AJ_022591/AJ_010029/AJ_007394/AJ_015488/AJ_015486/AJ_037886/AJ_004339	24
250	Alanine, aspartate and glutamate metabolism	34/4342	57/10853	0.002083721	0.038384343	0.031515566	AJ_037803/AJ_042528/AJ_019884/AJ_014341/AJ_019885/AJ_023546/AJ_023548/AJ_041537/AJ_003851/AJ_031981/AJ_005585/AJ_019886/AJ_043633/AJ_023551/AJ_014340/AJ_030202/AJ_030203/AJ_023550/AJ_012413/AJ_039126/AJ_038054/AJ_031982/AJ_031983/AJ_016521/AJ_001805/AJ_005583/AJ_038584/AJ_027392/AJ_020142/AJ_000001/AJ_001795/AJ_027393/AJ_001804/AJ_027394	34
770	Pantothenate and CoA biosynthesis	19/4342	28/10853	0.002646798	0.044128508	0.036231827	AJ_023918/AJ_023904/AJ_026147/AJ_032498/AJ_005585/AJ_042550/AJ_029011/AJ_025683/AJ_013722/AJ_036755/AJ_005583/AJ_008413/AJ_008424/AJ_029014/AJ_036763/AJ_036764/AJ_011783/AJ_022434/AJ_032497	19
5410	Hypertrophic cardiomyopathy	80/4342	156/10853	0.002660469	0.044128508	0.036231827	AJ_026397/AJ_042520/AJ_028399/AJ_006606/AJ_006607/AJ_006605/AJ_006619/AJ_006618/AJ_026620/AJ_006600/AJ_006602/AJ_026613/AJ_026395/AJ_017209/AJ_026303/AJ_026616/AJ_026483/AJ_026622/AJ_026615/AJ_006599/AJ_030269/AJ_001125/AJ_030010/AJ_027416/AJ_016621/AJ_001131/AJ_000109/AJ_026623/AJ_030009/AJ_021200/AJ_018899/AJ_046536/AJ_027422/AJ_027295/AJ_026164/AJ_001124/AJ_001126/AJ_027419/AJ_030990/AJ_018684…	80
350	Tyrosine metabolism	38/4342	66/10853	0.002851928	0.044128508	0.036231827	AJ_015669/AJ_015670/AJ_044930/AJ_002728/AJ_044929/AJ_003694/AJ_002729/AJ_003693/AJ_001094/AJ_023025/AJ_000689/AJ_003200/AJ_016871/AJ_016886/AJ_016882/AJ_002735/AJ_002738/AJ_000382/AJ_016883/AJ_016870/AJ_038458/AJ_041537/AJ_045358/AJ_007195/AJ_044334/AJ_006454/AJ_022201/AJ_044336/AJ_001093/AJ_035997/AJ_038054/AJ_035999/AJ_045359/AJ_003199/AJ_045494/AJ_043611/AJ_034585/AJ_003692	38
5416	Viral myocarditis	48/4342	87/10853	0.002899873	0.044128508	0.036231827	AJ_026397/AJ_042520/AJ_031343/AJ_026620/AJ_026613/AJ_026395/AJ_026303/AJ_026616/AJ_026622/AJ_026615/AJ_030269/AJ_031231/AJ_016621/AJ_000109/AJ_014120/AJ_026623/AJ_018899/AJ_029662/AJ_042386/AJ_018684/AJ_036413/AJ_026302/AJ_016614/AJ_029660/AJ_026573/AJ_035059/AJ_014121/AJ_029669/AJ_016623/AJ_027197/AJ_016613/AJ_042878/AJ_043217/AJ_042393/AJ_025920/AJ_025392/AJ_025743/AJ_036419/AJ_023840/AJ_025391…	48
20	Citrate cycle (TCA cycle)	30/4342	50/10853	0.003307016	0.046649551	0.038301737	AJ_027887/AJ_006351/AJ_042373/AJ_006352/AJ_033101/AJ_002136/AJ_031568/AJ_002134/AJ_011708/AJ_031594/AJ_020366/AJ_020367/AJ_002137/AJ_025727/AJ_030459/AJ_000244/AJ_006346/AJ_030055/AJ_037892/AJ_024562/AJ_033018/AJ_018022/AJ_014344/AJ_000318/AJ_004581/AJ_007962/AJ_028805/AJ_000327/AJ_007988/AJ_043997	30
4650	Natural killer cell mediated cytotoxicity	43/4342	77/10853	0.003465395	0.046649551	0.038301737	AJ_042573/AJ_042611/AJ_042609/AJ_038493/AJ_042386/AJ_026573/AJ_038497/AJ_015467/AJ_038492/AJ_015457/AJ_045961/AJ_018403/AJ_015456/AJ_043217/AJ_042393/AJ_004782/AJ_038487/AJ_025392/AJ_011349/AJ_023840/AJ_042570/AJ_011345/AJ_042574/AJ_011689/AJ_035727/AJ_024559/AJ_038483/AJ_011346/AJ_011688/AJ_025391/AJ_038489/AJ_011687/AJ_003995/AJ_038494/AJ_038481/AJ_020212/AJ_035696/AJ_014828/AJ_020211/AJ_024560…	43
5140	Leishmaniasis	43/4342	77/10853	0.003465395	0.046649551	0.038301737	AJ_043125/AJ_043124/AJ_045393/AJ_045573/AJ_011638/AJ_042611/AJ_012696/AJ_042609/AJ_010747/AJ_045392/AJ_010752/AJ_016711/AJ_046536/AJ_047250/AJ_012690/AJ_010018/AJ_002109/AJ_045561/AJ_012691/AJ_026573/AJ_031154/AJ_031155/AJ_012698/AJ_045961/AJ_029478/AJ_026428/AJ_030051/AJ_045563/AJ_027135/AJ_026792/AJ_027000/AJ_029477/AJ_042473/AJ_019494/AJ_010754/AJ_016095/AJ_003523/AJ_046569/AJ_045559/AJ_016983…	43
1230	Biosynthesis of amino acids	50/4342	92/10853	0.003633012	0.047094601	0.038667146	AJ_006351/AJ_042373/AJ_021894/AJ_006352/AJ_022001/AJ_002136/AJ_002134/AJ_042721/AJ_011708/AJ_002137/AJ_025727/AJ_032078/AJ_028264/AJ_021953/AJ_028265/AJ_006346/AJ_038458/AJ_003851/AJ_015849/AJ_044095/AJ_018534/AJ_029011/AJ_015848/AJ_015142/AJ_012108/AJ_035638/AJ_015143/AJ_016487/AJ_044094/AJ_041167/AJ_038054/AJ_042729/AJ_008350/AJ_016521/AJ_006506/AJ_009053/AJ_027392/AJ_035639/AJ_033018/AJ_043950…	50
4370	VEGF signaling pathway	49/4342	90/10853	0.003780817	0.047260207	0.038803117	AJ_003168/AJ_017893/AJ_045393/AJ_017891/AJ_045573/AJ_038000/AJ_032692/AJ_011990/AJ_042611/AJ_011832/AJ_042609/AJ_013315/AJ_045392/AJ_038493/AJ_042386/AJ_045561/AJ_038497/AJ_015467/AJ_038492/AJ_015457/AJ_045961/AJ_013039/AJ_015456/AJ_043217/AJ_042393/AJ_038487/AJ_025392/AJ_011349/AJ_023840/AJ_011345/AJ_045563/AJ_011689/AJ_035727/AJ_038483/AJ_011346/AJ_011688/AJ_025391/AJ_038489/AJ_011687/AJ_003995…	49
5020	Prion disease	81/4342	161/10853	0.004865405	0.058720402	0.048212541	AJ_017111/AJ_019080/AJ_019078/AJ_013276/AJ_010051/AJ_011368/AJ_020501/AJ_019348/AJ_036332/AJ_019071/AJ_034488/AJ_002753/AJ_023127/AJ_041644/AJ_041220/AJ_039455/AJ_004911/AJ_004912/AJ_036302/AJ_004906/AJ_012696/AJ_019350/AJ_010747/AJ_000081/AJ_036304/AJ_004934/AJ_010752/AJ_037592/AJ_046908/AJ_034231/AJ_004910/AJ_047250/AJ_012690/AJ_036303/AJ_004572/AJ_036604/AJ_010018/AJ_017134/AJ_002109/AJ_004932…	81
4391	Hippo signaling pathway - fly	85/4342	171/10853	0.006025081	0.070292608	0.057713931	AJ_026397/AJ_029303/AJ_042520/AJ_029315/AJ_020032/AJ_026620/AJ_036332/AJ_038838/AJ_026613/AJ_002899/AJ_023127/AJ_026395/AJ_026303/AJ_026616/AJ_026622/AJ_026615/AJ_008059/AJ_013488/AJ_045905/AJ_030269/AJ_020028/AJ_012833/AJ_000109/AJ_025080/AJ_002905/AJ_012835/AJ_045896/AJ_012834/AJ_022613/AJ_026623/AJ_022610/AJ_013476/AJ_012837/AJ_045895/AJ_013484/AJ_018899/AJ_036604/AJ_018684/AJ_013475/AJ_020006…	85
270	Cysteine and methionine metabolism	55/4342	105/10853	0.006622826	0.074773843	0.06139326	AJ_002351/AJ_002352/AJ_002644/AJ_002257/AJ_002312/AJ_002313/AJ_002300/AJ_016611/AJ_019294/AJ_042486/AJ_002627/AJ_016216/AJ_036553/AJ_042503/AJ_037803/AJ_038848/AJ_021537/AJ_010906/AJ_002343/AJ_002286/AJ_042525/AJ_008354/AJ_038458/AJ_042485/AJ_042526/AJ_031384/AJ_031383/AJ_027026/AJ_027025/AJ_029011/AJ_012108/AJ_038693/AJ_035638/AJ_024916/AJ_004583/AJ_034954/AJ_041167/AJ_039126/AJ_038054/AJ_038694…	55
5412	Arrhythmogenic right ventricular cardiomyopathy	59/4342	114/10853	0.007042184	0.077000899	0.06322179	AJ_026397/AJ_042520/AJ_026620/AJ_026613/AJ_026395/AJ_026303/AJ_026616/AJ_026622/AJ_026615/AJ_030269/AJ_001125/AJ_030010/AJ_016621/AJ_001131/AJ_000109/AJ_026623/AJ_030009/AJ_018899/AJ_046536/AJ_026164/AJ_001124/AJ_001126/AJ_030990/AJ_018684/AJ_030020/AJ_025978/AJ_036413/AJ_026302/AJ_016614/AJ_025948/AJ_026573/AJ_035059/AJ_010382/AJ_010381/AJ_025950/AJ_027122/AJ_010390/AJ_016623/AJ_016613/AJ_025979…	59
760	Nicotinate and nicotinamide metabolism	40/4342	73/10853	0.007292863	0.077000899	0.06322179	AJ_029741/AJ_029539/AJ_002728/AJ_002729/AJ_001094/AJ_000689/AJ_019997/AJ_003200/AJ_029126/AJ_029542/AJ_023918/AJ_023904/AJ_002735/AJ_002738/AJ_029540/AJ_037570/AJ_018603/AJ_041537/AJ_037548/AJ_006354/AJ_001093/AJ_035997/AJ_006355/AJ_035999/AJ_035751/AJ_008413/AJ_003199/AJ_029699/AJ_014875/AJ_008424/AJ_006353/AJ_030514/AJ_028474/AJ_020968/AJ_009625/AJ_022434/AJ_006345/AJ_006344/AJ_030524/AJ_006343	40
4611	Platelet activation	124/4342	261/10853	0.007670566	0.077000899	0.06322179	AJ_026397/AJ_024463/AJ_042520/AJ_042673/AJ_045393/AJ_015993/AJ_015994/AJ_024462/AJ_026620/AJ_024454/AJ_045573/AJ_020464/AJ_042671/AJ_006514/AJ_026613/AJ_026395/AJ_026303/AJ_026616/AJ_006516/AJ_026622/AJ_026615/AJ_011990/AJ_036302/AJ_030269/AJ_011832/AJ_046969/AJ_027235/AJ_013727/AJ_000109/AJ_029334/AJ_039105/AJ_036304/AJ_026623/AJ_027234/AJ_029335/AJ_039108/AJ_023818/AJ_027236/AJ_045392/AJ_023813…	124
4341	Hedgehog signaling pathway - fly	28/4342	48/10853	0.00770009	0.077000899	0.06322179	AJ_027907/AJ_001114/AJ_036302/AJ_036304/AJ_008615/AJ_017852/AJ_036303/AJ_008617/AJ_017365/AJ_006374/AJ_017364/AJ_025172/AJ_040931/AJ_017366/AJ_040932/AJ_006579/AJ_009218/AJ_011500/AJ_046335/AJ_006578/AJ_017759/AJ_037041/AJ_025157/AJ_018732/AJ_045394/AJ_037039/AJ_045397/AJ_037385	28
480	Glutathione metabolism	65/4342	128/10853	0.008387714	0.080359646	0.065979499	AJ_004247/AJ_018295/AJ_019174/AJ_046032/AJ_020419/AJ_015709/AJ_005642/AJ_027282/AJ_015542/AJ_015710/AJ_019010/AJ_019137/AJ_019194/AJ_006351/AJ_019176/AJ_020409/AJ_025638/AJ_020435/AJ_006352/AJ_003646/AJ_004138/AJ_019186/AJ_019990/AJ_038848/AJ_019140/AJ_020018/AJ_015708/AJ_020416/AJ_009139/AJ_013365/AJ_019183/AJ_015603/AJ_008052/AJ_008354/AJ_006346/AJ_019147/AJ_031635/AJ_019146/AJ_037582/AJ_018454…	65
3008	Ribosome biogenesis in eukaryotes	60/4342	117/10853	0.008495163	0.080359646	0.065979499	AJ_023882/AJ_035360/AJ_005126/AJ_044450/AJ_039081/AJ_012831/AJ_015641/AJ_030847/AJ_035985/AJ_035984/AJ_013691/AJ_015633/AJ_016357/AJ_009554/AJ_013263/AJ_037420/AJ_029137/AJ_017400/AJ_043780/AJ_009138/AJ_039109/AJ_014442/AJ_010869/AJ_037434/AJ_047363/AJ_045493/AJ_003921/AJ_044451/AJ_015630/AJ_039083/AJ_029122/AJ_022729/AJ_010768/AJ_021268/AJ_020328/AJ_014207/AJ_044437/AJ_027699/AJ_038763/AJ_014837…	60
4530	Tight junction	100/4342	207/10853	0.008819251	0.081229943	0.066694059	AJ_026397/AJ_031641/AJ_042520/AJ_028399/AJ_002362/AJ_026620/AJ_026613/AJ_026395/AJ_026303/AJ_026616/AJ_027178/AJ_026483/AJ_026622/AJ_026615/AJ_008059/AJ_036302/AJ_030269/AJ_016917/AJ_000109/AJ_013203/AJ_036304/AJ_026623/AJ_027222/AJ_016915/AJ_027253/AJ_029568/AJ_018899/AJ_042386/AJ_005543/AJ_036303/AJ_016914/AJ_030990/AJ_018684/AJ_022799/AJ_016920/AJ_012638/AJ_006437/AJ_026302/AJ_020658/AJ_026573…	100
4320	Dorso-ventral axis formation	72/4342	144/10853	0.009155593	0.081483484	0.066902229	AJ_005626/AJ_005633/AJ_019080/AJ_019078/AJ_013276/AJ_010051/AJ_011368/AJ_020501/AJ_019348/AJ_036332/AJ_019071/AJ_034488/AJ_002753/AJ_023127/AJ_039455/AJ_041719/AJ_027178/AJ_042573/AJ_019350/AJ_000081/AJ_007030/AJ_027222/AJ_007029/AJ_027253/AJ_038005/AJ_037592/AJ_046908/AJ_034231/AJ_038018/AJ_036604/AJ_000965/AJ_007043/AJ_043548/AJ_018508/AJ_000966/AJ_043549/AJ_038006/AJ_019211/AJ_018747/AJ_045961…	72
4113	Meiosis - yeast	53/4342	102/10853	0.009312398	0.081483484	0.066902229	AJ_036379/AJ_042873/AJ_017487/AJ_047366/AJ_042673/AJ_042671/AJ_044924/AJ_009839/AJ_022789/AJ_036302/AJ_025485/AJ_038394/AJ_031264/AJ_029334/AJ_007540/AJ_046560/AJ_030272/AJ_016175/AJ_038395/AJ_036304/AJ_029335/AJ_004100/AJ_017489/AJ_045193/AJ_036303/AJ_016177/AJ_025457/AJ_030118/AJ_043955/AJ_006135/AJ_024523/AJ_024518/AJ_007407/AJ_020198/AJ_036142/AJ_017496/AJ_044175/AJ_036143/AJ_031959/AJ_040083…	53
4670	Leukocyte transendothelial migration	70/4342	140/10853	0.010074175	0.083579014	0.068622769	AJ_026397/AJ_042520/AJ_026620/AJ_026613/AJ_026395/AJ_026303/AJ_026616/AJ_026622/AJ_026615/AJ_042611/AJ_030269/AJ_000109/AJ_042609/AJ_026623/AJ_018899/AJ_038493/AJ_042386/AJ_046536/AJ_018684/AJ_022799/AJ_033844/AJ_026302/AJ_026573/AJ_038497/AJ_015467/AJ_038492/AJ_015457/AJ_015456/AJ_043217/AJ_042393/AJ_004782/AJ_038487/AJ_025392/AJ_030416/AJ_026428/AJ_034867/AJ_027135/AJ_035727/AJ_003098/AJ_027000…	70
5167	Kaposi sarcoma-associated herpesvirus infection	89/4342	183/10853	0.010456339	0.083579014	0.068622769	AJ_031343/AJ_029367/AJ_036931/AJ_036073/AJ_036927/AJ_012696/AJ_003307/AJ_010747/AJ_020482/AJ_010752/AJ_000536/AJ_038493/AJ_042386/AJ_000892/AJ_047250/AJ_012690/AJ_005543/AJ_030868/AJ_010018/AJ_002109/AJ_014168/AJ_007136/AJ_007650/AJ_012691/AJ_038497/AJ_030836/AJ_015467/AJ_038492/AJ_015457/AJ_012698/AJ_045961/AJ_027197/AJ_040931/AJ_015456/AJ_025953/AJ_040932/AJ_043217/AJ_042393/AJ_025920/AJ_014175…	89
4380	Osteoclast differentiation	60/4342	118/10853	0.010645288	0.083579014	0.068622769	AJ_043125/AJ_043124/AJ_036932/AJ_042573/AJ_026882/AJ_012098/AJ_038493/AJ_042386/AJ_016711/AJ_002109/AJ_026573/AJ_038497/AJ_015467/AJ_038492/AJ_015457/AJ_006573/AJ_037936/AJ_045961/AJ_015456/AJ_025953/AJ_043217/AJ_042393/AJ_029478/AJ_038487/AJ_025392/AJ_012086/AJ_011349/AJ_023840/AJ_042570/AJ_011345/AJ_042574/AJ_035727/AJ_038483/AJ_011346/AJ_029477/AJ_015869/AJ_025391/AJ_042473/AJ_038489/AJ_012506…	60
5131	Shigellosis	60/4342	118/10853	0.010645288	0.083579014	0.068622769	AJ_026397/AJ_042520/AJ_026620/AJ_026613/AJ_026395/AJ_026303/AJ_026616/AJ_029925/AJ_026622/AJ_026615/AJ_045186/AJ_030269/AJ_005161/AJ_000109/AJ_026623/AJ_018899/AJ_042386/AJ_046536/AJ_026164/AJ_044604/AJ_018684/AJ_002109/AJ_025978/AJ_033844/AJ_026302/AJ_025948/AJ_020658/AJ_026573/AJ_020657/AJ_044609/AJ_005162/AJ_027122/AJ_045961/AJ_043217/AJ_042393/AJ_025979/AJ_025392/AJ_016907/AJ_027094/AJ_026428…	60
4510	Focal adhesion	190/4342	417/10853	0.010745873	0.083579014	0.068622769	AJ_026397/AJ_042520/AJ_042673/AJ_016342/AJ_010051/AJ_028052/AJ_026620/AJ_042671/AJ_030559/AJ_006514/AJ_026613/AJ_026395/AJ_041220/AJ_046438/AJ_026303/AJ_004911/AJ_026616/AJ_016341/AJ_004912/AJ_027178/AJ_006516/AJ_026622/AJ_016340/AJ_042573/AJ_026615/AJ_042059/AJ_032692/AJ_023084/AJ_042611/AJ_045186/AJ_006515/AJ_030269/AJ_023085/AJ_031231/AJ_027160/AJ_027235/AJ_046780/AJ_027694/AJ_024468/AJ_004906…	190
1120	Microbial metabolism in diverse environments	170/4342	372/10853	0.0133768	0.101780002	0.083566739	AJ_019384/AJ_019428/AJ_027887/AJ_002728/AJ_016768/AJ_002729/AJ_016771/AJ_011311/AJ_042486/AJ_019383/AJ_009664/AJ_001094/AJ_025062/AJ_000009/AJ_021779/AJ_000689/AJ_006351/AJ_003200/AJ_004741/AJ_017984/AJ_042503/AJ_042373/AJ_006352/AJ_025201/AJ_033101/AJ_017260/AJ_036727/AJ_021301/AJ_009627/AJ_002136/AJ_002735/AJ_025195/AJ_004784/AJ_031568/AJ_003811/AJ_002134/AJ_017034/AJ_003828/AJ_042721/AJ_002738…	170
965	Betalain biosynthesis	9/4342	12/10853	0.01524143	0.113500013	0.093189484	AJ_015669/AJ_015670/AJ_016871/AJ_016886/AJ_016882/AJ_016883/AJ_016870/AJ_044334/AJ_044336	9
380	Tryptophan metabolism	65/4342	131/10853	0.015655229	0.113929256	0.093541916	AJ_044930/AJ_002728/AJ_044929/AJ_003694/AJ_001700/AJ_002729/AJ_003693/AJ_001094/AJ_023025/AJ_000689/AJ_003200/AJ_043826/AJ_021894/AJ_016871/AJ_016886/AJ_016882/AJ_002735/AJ_001702/AJ_002738/AJ_042077/AJ_001701/AJ_016883/AJ_020366/AJ_020367/AJ_016870/AJ_036146/AJ_005048/AJ_014177/AJ_013282/AJ_044334/AJ_014170/AJ_035046/AJ_042076/AJ_042075/AJ_044336/AJ_001093/AJ_042354/AJ_035997/AJ_043210/AJ_025285…	65
1200	Carbon metabolism	101/4342	213/10853	0.015950096	0.113929256	0.093541916	AJ_027887/AJ_016768/AJ_016771/AJ_025062/AJ_021779/AJ_045288/AJ_006351/AJ_029224/AJ_017984/AJ_029523/AJ_042373/AJ_006352/AJ_033101/AJ_017260/AJ_002136/AJ_031568/AJ_002134/AJ_017034/AJ_042721/AJ_017033/AJ_021780/AJ_011708/AJ_031594/AJ_037056/AJ_020366/AJ_016450/AJ_019884/AJ_020367/AJ_002137/AJ_025727/AJ_016449/AJ_035248/AJ_030459/AJ_032078/AJ_019885/AJ_035243/AJ_000244/AJ_017983/AJ_029832/AJ_021953…	101
4140	Autophagy - animal	85/4342	177/10853	0.017708008	0.120468243	0.098910768	AJ_043125/AJ_043124/AJ_028399/AJ_034204/AJ_006201/AJ_029343/AJ_026921/AJ_026920/AJ_036302/AJ_000358/AJ_000359/AJ_003307/AJ_036304/AJ_020482/AJ_034252/AJ_001829/AJ_029342/AJ_045851/AJ_046001/AJ_016711/AJ_034255/AJ_036303/AJ_030868/AJ_008251/AJ_014168/AJ_007851/AJ_030836/AJ_015467/AJ_024520/AJ_010120/AJ_015998/AJ_015457/AJ_031591/AJ_045961/AJ_015456/AJ_029478/AJ_014175/AJ_031379/AJ_034409/AJ_043041…	85
4614	Renin-angiotensin system	33/4342	61/10853	0.017772047	0.120468243	0.098910768	AJ_006606/AJ_006607/AJ_015709/AJ_006605/AJ_006619/AJ_005642/AJ_020117/AJ_006618/AJ_015710/AJ_006600/AJ_006602/AJ_017209/AJ_020119/AJ_006599/AJ_044971/AJ_028063/AJ_015708/AJ_014424/AJ_014220/AJ_020138/AJ_014604/AJ_006181/AJ_035480/AJ_007951/AJ_019052/AJ_006179/AJ_008568/AJ_012021/AJ_019005/AJ_022704/AJ_019046/AJ_008566/AJ_012272	33
5014	Amyotrophic lateral sclerosis	39/4342	74/10853	0.017898139	0.120468243	0.098910768	AJ_039770/AJ_045393/AJ_045573/AJ_035245/AJ_025485/AJ_035241/AJ_001524/AJ_045392/AJ_036542/AJ_042386/AJ_017134/AJ_045561/AJ_001525/AJ_010120/AJ_043217/AJ_042393/AJ_036543/AJ_025920/AJ_040479/AJ_025392/AJ_025743/AJ_045563/AJ_029265/AJ_025391/AJ_036544/AJ_036535/AJ_003995/AJ_036724/AJ_020212/AJ_016799/AJ_020211/AJ_020638/AJ_020640/AJ_045559/AJ_036532/AJ_028297/AJ_046304/AJ_015746/AJ_016798	39
910	Nitrogen metabolism	11/4342	16/10853	0.019098579	0.126122692	0.103553368	AJ_043996/AJ_044358/AJ_019884/AJ_019885/AJ_003851/AJ_019886/AJ_016521/AJ_027392/AJ_038855/AJ_027393/AJ_027394	11
240	Pyrimidine metabolism	86/4342	180/10853	0.019879884	0.128732349	0.105696034	AJ_029741/AJ_029539/AJ_014033/AJ_043507/AJ_029126/AJ_029542/AJ_013259/AJ_023918/AJ_045817/AJ_023904/AJ_012874/AJ_029540/AJ_013271/AJ_009139/AJ_013365/AJ_015716/AJ_015714/AJ_015713/AJ_029409/AJ_037570/AJ_018603/AJ_029455/AJ_032498/AJ_023546/AJ_023548/AJ_018023/AJ_029481/AJ_035061/AJ_037548/AJ_038083/AJ_015715/AJ_024772/AJ_041467/AJ_023551/AJ_034921/AJ_036608/AJ_002730/AJ_018028/AJ_018045/AJ_022263…	86
130	Ubiquinone and other terpenoid-quinone biosynthesis	12/4342	18/10853	0.020229369	0.128732349	0.105696034	AJ_012311/AJ_012332/AJ_047098/AJ_038458/AJ_045358/AJ_022201/AJ_037158/AJ_016706/AJ_016694/AJ_045359/AJ_042551/AJ_042553	12
220	Arginine biosynthesis	19/4342	32/10853	0.020772376	0.12982735	0.106595088	AJ_045393/AJ_045573/AJ_045392/AJ_019884/AJ_019885/AJ_028264/AJ_028265/AJ_045561/AJ_003851/AJ_019886/AJ_016487/AJ_038054/AJ_045563/AJ_027392/AJ_000110/AJ_016502/AJ_045559/AJ_027393/AJ_027394	19
280	Valine, leucine and isoleucine degradation	50/4342	99/10853	0.02152379	0.130121263	0.106836406	AJ_002728/AJ_002729/AJ_001094/AJ_000689/AJ_003200/AJ_037803/AJ_002735/AJ_002738/AJ_042528/AJ_020400/AJ_035267/AJ_014177/AJ_008327/AJ_030055/AJ_014170/AJ_029011/AJ_019234/AJ_008312/AJ_000183/AJ_001093/AJ_037187/AJ_018255/AJ_030480/AJ_035997/AJ_039126/AJ_025285/AJ_023742/AJ_030123/AJ_030120/AJ_035999/AJ_023734/AJ_037278/AJ_037850/AJ_022102/AJ_038584/AJ_019284/AJ_003199/AJ_021795/AJ_014171/AJ_019076…	50
4392	Hippo signaling pathway - multiple species	35/4342	66/10853	0.021562952	0.130121263	0.106836406	AJ_027907/AJ_020032/AJ_013488/AJ_020028/AJ_012833/AJ_012835/AJ_012834/AJ_013476/AJ_012837/AJ_013484/AJ_013475/AJ_020006/AJ_013486/AJ_013466/AJ_013480/AJ_013485/AJ_012838/AJ_019213/AJ_013465/AJ_013467/AJ_020002/AJ_020031/AJ_013469/AJ_013483/AJ_020004/AJ_012836/AJ_013481/AJ_030416/AJ_020005/AJ_009591/AJ_024559/AJ_013471/AJ_034588/AJ_024560/AJ_019963	35
5214	Glioma	47/4342	93/10853	0.024954593	0.148035721	0.121545119	AJ_027178/AJ_042573/AJ_032692/AJ_042611/AJ_044971/AJ_028523/AJ_042609/AJ_036611/AJ_027222/AJ_027253/AJ_021200/AJ_000536/AJ_038493/AJ_000892/AJ_005543/AJ_007136/AJ_007650/AJ_038497/AJ_015467/AJ_038492/AJ_015457/AJ_045961/AJ_015456/AJ_038487/AJ_011349/AJ_025168/AJ_042570/AJ_011345/AJ_042574/AJ_011689/AJ_035727/AJ_010769/AJ_029265/AJ_038483/AJ_011346/AJ_027182/AJ_011688/AJ_038489/AJ_020610/AJ_011687…	47
5146	Amoebiasis	72/4342	150/10853	0.027651915	0.158766465	0.130355624	AJ_003168/AJ_017893/AJ_045393/AJ_017891/AJ_045573/AJ_030559/AJ_006514/AJ_038000/AJ_004911/AJ_004912/AJ_006516/AJ_023084/AJ_042611/AJ_036302/AJ_008556/AJ_023085/AJ_004906/AJ_042609/AJ_013315/AJ_036304/AJ_045392/AJ_004934/AJ_023121/AJ_006023/AJ_004910/AJ_022499/AJ_031557/AJ_036303/AJ_004572/AJ_031558/AJ_045561/AJ_033844/AJ_022502/AJ_004932/AJ_023991/AJ_004580/AJ_022498/AJ_026573/AJ_022503/AJ_031560…	72
230	Purine metabolism	171/4342	381/10853	0.027670727	0.158766465	0.130355624	AJ_022539/AJ_002450/AJ_029741/AJ_022516/AJ_002448/AJ_029539/AJ_022526/AJ_022527/AJ_024463/AJ_002449/AJ_002451/AJ_038214/AJ_002446/AJ_002728/AJ_016984/AJ_002729/AJ_024462/AJ_005556/AJ_014033/AJ_024454/AJ_001094/AJ_000009/AJ_017426/AJ_017424/AJ_000689/AJ_003670/AJ_017433/AJ_003200/AJ_029126/AJ_037179/AJ_042254/AJ_017429/AJ_042263/AJ_011423/AJ_031332/AJ_029542/AJ_010829/AJ_013259/AJ_023918/AJ_045817…	171
330	Arginine and proline metabolism	64/4342	132/10853	0.028786564	0.162504795	0.13342499	AJ_030942/AJ_030946/AJ_005996/AJ_030944/AJ_030940/AJ_006009/AJ_005995/AJ_001792/AJ_019174/AJ_001788/AJ_044930/AJ_045393/AJ_044929/AJ_003694/AJ_007378/AJ_007367/AJ_003693/AJ_027282/AJ_045573/AJ_019010/AJ_019194/AJ_023025/AJ_002470/AJ_002471/AJ_025024/AJ_019176/AJ_025638/AJ_002746/AJ_046175/AJ_002757/AJ_045392/AJ_014341/AJ_045561/AJ_031065/AJ_014340/AJ_018910/AJ_017680/AJ_038054/AJ_045563/AJ_045481…	64
281	Geraniol degradation	8/4342	11/10853	0.029251333	0.162507408	0.133427135	AJ_006293/AJ_014177/AJ_008327/AJ_014170/AJ_008312/AJ_014171/AJ_019076/AJ_019073	8
4918	Thyroid hormone synthesis	55/4342	112/10853	0.030965504	0.169342598	0.139039186	AJ_045371/AJ_000100/AJ_000099/AJ_027498/AJ_027510/AJ_009585/AJ_027500/AJ_027496/AJ_027502/AJ_027507/AJ_027511/AJ_027161/AJ_027509/AJ_042611/AJ_036302/AJ_042609/AJ_034527/AJ_039105/AJ_036304/AJ_007103/AJ_039108/AJ_027319/AJ_039107/AJ_027322/AJ_027326/AJ_036303/AJ_027313/AJ_027315/AJ_030868/AJ_010665/AJ_027314/AJ_027323/AJ_030836/AJ_027324/AJ_004785/AJ_039098/AJ_000003/AJ_004780/AJ_025953/AJ_004781…	55
4210	Apoptosis	104/4342	225/10853	0.032503124	0.172861636	0.141928501	AJ_026397/AJ_031641/AJ_039770/AJ_042520/AJ_016342/AJ_015106/AJ_031343/AJ_047279/AJ_015113/AJ_026620/AJ_026613/AJ_006201/AJ_026395/AJ_026303/AJ_026616/AJ_016341/AJ_002767/AJ_010268/AJ_026622/AJ_016340/AJ_026615/AJ_033214/AJ_030269/AJ_025485/AJ_016917/AJ_000109/AJ_038466/AJ_026623/AJ_016915/AJ_045529/AJ_018899/AJ_016914/AJ_030868/AJ_018684/AJ_002109/AJ_012076/AJ_008251/AJ_016920/AJ_026302/AJ_010382…	104
4660	T cell receptor signaling pathway	50/4342	101/10853	0.032656019	0.172861636	0.141928501	AJ_042573/AJ_025208/AJ_038493/AJ_016711/AJ_005543/AJ_002109/AJ_000476/AJ_038497/AJ_015467/AJ_038492/AJ_015457/AJ_031591/AJ_045961/AJ_040931/AJ_015456/AJ_040932/AJ_040891/AJ_004782/AJ_010233/AJ_038487/AJ_012086/AJ_011349/AJ_010232/AJ_023840/AJ_042570/AJ_011345/AJ_042574/AJ_035727/AJ_031592/AJ_024559/AJ_038483/AJ_011346/AJ_031361/AJ_038489/AJ_012506/AJ_019494/AJ_031362/AJ_012507/AJ_038494/AJ_038481…	50
5414	Dilated cardiomyopathy	75/4342	158/10853	0.033152547	0.172861636	0.141928501	AJ_026397/AJ_042520/AJ_026620/AJ_026613/AJ_026395/AJ_026303/AJ_026616/AJ_026622/AJ_026615/AJ_036302/AJ_030269/AJ_001125/AJ_030010/AJ_027416/AJ_016621/AJ_001131/AJ_000109/AJ_039105/AJ_036304/AJ_026623/AJ_030009/AJ_039108/AJ_021200/AJ_018899/AJ_039107/AJ_046536/AJ_027422/AJ_027295/AJ_026164/AJ_036303/AJ_001124/AJ_001126/AJ_027419/AJ_030990/AJ_018684/AJ_010640/AJ_030020/AJ_025978/AJ_036413/AJ_026302…	75
710	Carbon fixation in photosynthetic organisms	16/4342	27/10853	0.033584546	0.172861636	0.141928501	AJ_016450/AJ_016449/AJ_032078/AJ_016448/AJ_010325/AJ_010848/AJ_044095/AJ_018534/AJ_015142/AJ_015143/AJ_044094/AJ_038054/AJ_000318/AJ_016445/AJ_000327/AJ_007017	16
750	Vitamin B6 metabolism	14/4342	23/10853	0.034829313	0.173468037	0.142426389	AJ_002728/AJ_002729/AJ_001094/AJ_000689/AJ_003200/AJ_002735/AJ_002738/AJ_007496/AJ_026420/AJ_001093/AJ_035997/AJ_035999/AJ_006506/AJ_003199	14
232	Caffeine metabolism	13/4342	21/10853	0.035145405	0.173468037	0.142426389	AJ_002728/AJ_002729/AJ_001094/AJ_000009/AJ_000689/AJ_003200/AJ_002735/AJ_002738/AJ_000822/AJ_001093/AJ_035999/AJ_003199/AJ_035994	13
4114	Oocyte meiosis	80/4342	170/10853	0.035679687	0.173468037	0.142426389	AJ_005626/AJ_005633/AJ_036379/AJ_023703/AJ_038281/AJ_017487/AJ_047366/AJ_042673/AJ_000169/AJ_038838/AJ_042671/AJ_000174/AJ_036302/AJ_045905/AJ_044971/AJ_025485/AJ_028523/AJ_029334/AJ_039105/AJ_045896/AJ_036304/AJ_029335/AJ_039108/AJ_045895/AJ_017489/AJ_021200/AJ_045193/AJ_000536/AJ_039107/AJ_000892/AJ_036303/AJ_030868/AJ_039096/AJ_013868/AJ_007136/AJ_030118/AJ_010614/AJ_024523/AJ_030836/AJ_024518…	80
650	Butanoate metabolism	24/4342	44/10853	0.035684853	0.173468037	0.142426389	AJ_016563/AJ_042528/AJ_020400/AJ_041537/AJ_014177/AJ_031981/AJ_005585/AJ_008327/AJ_014170/AJ_008312/AJ_030202/AJ_030203/AJ_037187/AJ_025285/AJ_031982/AJ_023742/AJ_031983/AJ_023734/AJ_037278/AJ_005583/AJ_014171/AJ_019076/AJ_030790/AJ_019073	24
5220	Chronic myeloid leukemia	42/4342	84/10853	0.03976985	0.190677365	0.156556152	AJ_042573/AJ_045186/AJ_014755/AJ_046191/AJ_047323/AJ_005543/AJ_002109/AJ_046200/AJ_022761/AJ_007650/AJ_015467/AJ_010120/AJ_015457/AJ_006573/AJ_045961/AJ_015456/AJ_040891/AJ_022760/AJ_011349/AJ_025168/AJ_042570/AJ_011345/AJ_042574/AJ_011689/AJ_035727/AJ_029265/AJ_045523/AJ_011346/AJ_035130/AJ_011688/AJ_020610/AJ_011687/AJ_019494/AJ_039551/AJ_035125/AJ_025152/AJ_027753/AJ_035696/AJ_014828/AJ_016865…	42
1040	Biosynthesis of unsaturated fatty acids	26/4342	49/10853	0.043594504	0.206190222	0.169293024	AJ_043632/AJ_005183/AJ_040098/AJ_040089/AJ_040090/AJ_019312/AJ_019314/AJ_043730/AJ_044243/AJ_040091/AJ_007630/AJ_033295/AJ_019756/AJ_029916/AJ_005192/AJ_005185/AJ_027340/AJ_007647/AJ_032521/AJ_001210/AJ_023742/AJ_023734/AJ_036407/AJ_045360/AJ_032552/AJ_001199	26
30	Pentose phosphate pathway	19/4342	34/10853	0.044272975	0.206607215	0.169635397	AJ_032078/AJ_021953/AJ_010325/AJ_031635/AJ_010848/AJ_021064/AJ_044095/AJ_018534/AJ_037653/AJ_021039/AJ_036914/AJ_044094/AJ_031875/AJ_031634/AJ_009053/AJ_037053/AJ_013965/AJ_007017/AJ_037061	19
4214	Apoptosis - fly	65/4342	137/10853	0.045329123	0.208752539	0.171396821	AJ_043125/AJ_043124/AJ_039770/AJ_040742/AJ_016342/AJ_031343/AJ_047279/AJ_044976/AJ_016341/AJ_027178/AJ_016340/AJ_025485/AJ_024328/AJ_000710/AJ_003307/AJ_038466/AJ_027222/AJ_027253/AJ_024766/AJ_016711/AJ_021515/AJ_003612/AJ_035894/AJ_010382/AJ_025365/AJ_010381/AJ_010390/AJ_012302/AJ_045961/AJ_021519/AJ_027197/AJ_005197/AJ_029478/AJ_025920/AJ_025743/AJ_021608/AJ_029809/AJ_044659/AJ_001123/AJ_009591…	65
4612	Antigen processing and presentation	29/4342	56/10853	0.048886156	0.2222098	0.182445941	AJ_001145/AJ_000113/AJ_001186/AJ_000114/AJ_006201/AJ_006763/AJ_006776/AJ_013203/AJ_008251/AJ_035992/AJ_003073/AJ_015998/AJ_035195/AJ_025953/AJ_042764/AJ_011965/AJ_003111/AJ_046884/AJ_003072/AJ_018694/AJ_011886/AJ_044831/AJ_026536/AJ_036001/AJ_006926/AJ_042230/AJ_008255/AJ_005888/AJ_006942	29
4921	Oxytocin signaling pathway	122/4342	271/10853	0.050852019	0.228182135	0.187349542	AJ_026397/AJ_022539/AJ_022516/AJ_022526/AJ_022527/AJ_024463/AJ_042520/AJ_042673/AJ_028399/AJ_045393/AJ_024462/AJ_005556/AJ_026620/AJ_024454/AJ_045573/AJ_042671/AJ_026613/AJ_026395/AJ_026303/AJ_037179/AJ_026616/AJ_043245/AJ_027178/AJ_026483/AJ_042254/AJ_042263/AJ_026622/AJ_026615/AJ_011990/AJ_043246/AJ_042611/AJ_031059/AJ_036302/AJ_030269/AJ_011832/AJ_044971/AJ_001125/AJ_027235/AJ_030010/AJ_013727…	122
5100	Bacterial invasion of epithelial cells	75/4342	161/10853	0.051782585	0.229416518	0.188363036	AJ_026397/AJ_042520/AJ_026620/AJ_026613/AJ_026395/AJ_026303/AJ_026616/AJ_029925/AJ_026622/AJ_026615/AJ_045186/AJ_030269/AJ_031231/AJ_005161/AJ_000109/AJ_026623/AJ_045529/AJ_018899/AJ_012034/AJ_042386/AJ_046536/AJ_026164/AJ_044604/AJ_018684/AJ_025978/AJ_033844/AJ_026302/AJ_025948/AJ_020658/AJ_026573/AJ_020657/AJ_015467/AJ_044609/AJ_005162/AJ_027122/AJ_015457/AJ_004620/AJ_015456/AJ_040891/AJ_043217…	75
5150	Staphylococcus aureus infection	40/4342	81/10853	0.054153235	0.233622701	0.191816533	AJ_010203/AJ_005440/AJ_010214/AJ_010204/AJ_010213/AJ_010216/AJ_010205/AJ_003363/AJ_004996/AJ_012696/AJ_046846/AJ_010747/AJ_009595/AJ_010752/AJ_005372/AJ_047250/AJ_012690/AJ_005002/AJ_010018/AJ_003541/AJ_012691/AJ_026573/AJ_010338/AJ_008233/AJ_012698/AJ_005011/AJ_003509/AJ_003519/AJ_003357/AJ_010326/AJ_020112/AJ_020129/AJ_004977/AJ_004990/AJ_010754/AJ_030547/AJ_005374/AJ_003798/AJ_016284/AJ_003827	40
4919	Thyroid hormone signaling pathway	134/4342	300/10853	0.054188544	0.233622701	0.191816533	AJ_026397/AJ_029598/AJ_029593/AJ_019080/AJ_042520/AJ_019078/AJ_002427/AJ_002428/AJ_029597/AJ_013276/AJ_010051/AJ_011368/AJ_026620/AJ_020501/AJ_019348/AJ_036332/AJ_019071/AJ_034488/AJ_001114/AJ_026613/AJ_002753/AJ_023127/AJ_026395/AJ_017715/AJ_039455/AJ_017724/AJ_026303/AJ_026616/AJ_026622/AJ_026615/AJ_017717/AJ_042611/AJ_036302/AJ_030269/AJ_027939/AJ_000330/AJ_017716/AJ_000109/AJ_003307/AJ_042609…	134
901	Indole alkaloid biosynthesis	7/4342	10/10853	0.054734461	0.233622701	0.191816533	AJ_016871/AJ_016886/AJ_016882/AJ_016883/AJ_016870/AJ_044334/AJ_044336	7
450	Selenocompound metabolism	11/4342	18/10853	0.057571501	0.237137711	0.194702542	AJ_018443/AJ_024268/AJ_035638/AJ_006162/AJ_035639/AJ_006160/AJ_020141/AJ_035648/AJ_024267/AJ_006161/AJ_046043	11
740	Riboflavin metabolism	11/4342	18/10853	0.057571501	0.237137711	0.194702542	AJ_036932/AJ_023918/AJ_023904/AJ_033351/AJ_033348/AJ_037936/AJ_028830/AJ_020584/AJ_008413/AJ_008424/AJ_022434	11
920	Sulfur metabolism	10/4342	16/10853	0.058255697	0.237137711	0.194702542	AJ_042486/AJ_042503/AJ_042485/AJ_025920/AJ_025743/AJ_022577/AJ_006465/AJ_020141/AJ_030605/AJ_007335	10
4711	Circadian rhythm - fly	9/4342	14/10853	0.058268123	0.237137711	0.194702542	AJ_037139/AJ_013552/AJ_013555/AJ_007031/AJ_040931/AJ_040932/AJ_013553/AJ_029140/AJ_025084	9
51	Fructose and mannose metabolism	34/4342	68/10853	0.060052208	0.241589342	0.198357565	AJ_010054/AJ_017984/AJ_021893/AJ_021903/AJ_009627/AJ_020740/AJ_020765/AJ_021870/AJ_024283/AJ_020741/AJ_012309/AJ_017983/AJ_010325/AJ_021401/AJ_021394/AJ_010848/AJ_044095/AJ_025608/AJ_012331/AJ_039059/AJ_015142/AJ_037948/AJ_015143/AJ_010711/AJ_016275/AJ_044094/AJ_017930/AJ_009053/AJ_010287/AJ_028276/AJ_022983/AJ_001205/AJ_022290/AJ_010273	34
4913	Ovarian steroidogenesis	60/4342	128/10853	0.066992448	0.266447238	0.218767206	AJ_020582/AJ_038953/AJ_023419/AJ_024927/AJ_029878/AJ_037423/AJ_001700/AJ_037422/AJ_037426/AJ_001441/AJ_024928/AJ_008628/AJ_031210/AJ_027470/AJ_008627/AJ_043826/AJ_011990/AJ_036302/AJ_000448/AJ_011832/AJ_009487/AJ_001702/AJ_017034/AJ_042077/AJ_039105/AJ_001701/AJ_036304/AJ_039108/AJ_027469/AJ_021200/AJ_024923/AJ_039107/AJ_036303/AJ_036146/AJ_039384/AJ_009492/AJ_005048/AJ_030846/AJ_035046/AJ_039098…	60
62	Fatty acid elongation	21/4342	40/10853	0.07411276	0.288946667	0.237240421	AJ_043632/AJ_019312/AJ_019314/AJ_043730/AJ_044243/AJ_004131/AJ_033295/AJ_014177/AJ_014170/AJ_032521/AJ_001210/AJ_023742/AJ_023734/AJ_036407/AJ_014171/AJ_032552/AJ_022252/AJ_019076/AJ_001199/AJ_032561/AJ_019073	21
4933	AGE-RAGE signaling pathway in diabetic complications	64/4342	138/10853	0.074300571	0.288946667	0.237240421	AJ_021360/AJ_045393/AJ_028828/AJ_005021/AJ_015729/AJ_015763/AJ_021368/AJ_045573/AJ_006514/AJ_028835/AJ_017715/AJ_017724/AJ_006516/AJ_017717/AJ_042611/AJ_017716/AJ_042609/AJ_045392/AJ_006023/AJ_038493/AJ_042386/AJ_005543/AJ_016637/AJ_045561/AJ_038497/AJ_015467/AJ_038492/AJ_015457/AJ_006573/AJ_031591/AJ_045961/AJ_000003/AJ_015456/AJ_006022/AJ_043217/AJ_042393/AJ_003509/AJ_038487/AJ_025392/AJ_016225…	64
4917	Prolactin signaling pathway	37/4342	76/10853	0.076977203	0.292324712	0.240013974	AJ_037423/AJ_017984/AJ_042573/AJ_017983/AJ_036146/AJ_005048/AJ_015467/AJ_015457/AJ_035046/AJ_045961/AJ_027399/AJ_040931/AJ_015456/AJ_040932/AJ_042354/AJ_000182/AJ_043210/AJ_011349/AJ_023840/AJ_043852/AJ_016225/AJ_042570/AJ_011345/AJ_042574/AJ_011689/AJ_035727/AJ_011346/AJ_011688/AJ_016223/AJ_043908/AJ_011687/AJ_019494/AJ_043849/AJ_035696/AJ_039497/AJ_019632/AJ_042399	37
4136	Autophagy - other	25/4342	49/10853	0.077264071	0.292324712	0.240013974	AJ_034204/AJ_026921/AJ_026920/AJ_020482/AJ_034252/AJ_001829/AJ_046001/AJ_034255/AJ_014168/AJ_024520/AJ_014175/AJ_034409/AJ_001828/AJ_001844/AJ_034415/AJ_025407/AJ_042437/AJ_042426/AJ_028194/AJ_001843/AJ_037532/AJ_011354/AJ_001836/AJ_028507/AJ_011353	25
4964	Proximal tubule bicarbonate reclamation	14/4342	25/10853	0.077674852	0.292324712	0.240013974	AJ_043996/AJ_019884/AJ_038970/AJ_019885/AJ_019886/AJ_037892/AJ_037604/AJ_000318/AJ_037600/AJ_038855/AJ_000327/AJ_002807/AJ_027076/AJ_041927	14
5110	Vibrio cholerae infection	55/4342	118/10853	0.084867236	0.315995029	0.25944855	AJ_026397/AJ_005744/AJ_042520/AJ_026620/AJ_026613/AJ_026395/AJ_043033/AJ_026303/AJ_026616/AJ_026622/AJ_026615/AJ_000436/AJ_042611/AJ_036302/AJ_030269/AJ_000109/AJ_042609/AJ_036304/AJ_026623/AJ_040293/AJ_018899/AJ_004468/AJ_038493/AJ_036303/AJ_018684/AJ_004451/AJ_006437/AJ_026302/AJ_038497/AJ_004459/AJ_038492/AJ_004450/AJ_040308/AJ_038487/AJ_026785/AJ_005733/AJ_018807/AJ_038697/AJ_031377/AJ_026983…	55
4145	Phagosome	120/4342	272/10853	0.090789019	0.332806455	0.273251616	AJ_026397/AJ_005744/AJ_031641/AJ_042520/AJ_039506/AJ_045393/AJ_014657/AJ_026620/AJ_045573/AJ_026613/AJ_006201/AJ_026395/AJ_039508/AJ_024630/AJ_026303/AJ_026616/AJ_039507/AJ_041031/AJ_012551/AJ_024631/AJ_039511/AJ_026622/AJ_026615/AJ_042795/AJ_030269/AJ_039495/AJ_016917/AJ_000109/AJ_012696/AJ_010747/AJ_046018/AJ_026623/AJ_039513/AJ_045392/AJ_040293/AJ_016915/AJ_001423/AJ_010752/AJ_018899/AJ_004468…	120
950	Isoquinoline alkaloid biosynthesis	17/4342	32/10853	0.091787206	0.332806455	0.273251616	AJ_044930/AJ_044929/AJ_003694/AJ_003693/AJ_023025/AJ_016871/AJ_016886/AJ_016882/AJ_016883/AJ_016870/AJ_038458/AJ_044334/AJ_044336/AJ_038054/AJ_045494/AJ_043611/AJ_003692	17
511	Other glycan degradation	26/4342	52/10853	0.092234932	0.332806455	0.273251616	AJ_010637/AJ_018017/AJ_018016/AJ_042788/AJ_042789/AJ_024513/AJ_004397/AJ_000536/AJ_003744/AJ_020527/AJ_027050/AJ_020488/AJ_004398/AJ_014974/AJ_003492/AJ_041412/AJ_012915/AJ_004389/AJ_024527/AJ_004456/AJ_042529/AJ_041414/AJ_012914/AJ_010397/AJ_004471/AJ_019159	26
790	Folate biosynthesis	40/4342	84/10853	0.094517355	0.337561983	0.277156154	AJ_041652/AJ_041409/AJ_028827/AJ_025891/AJ_040904/AJ_021893/AJ_021903/AJ_021894/AJ_022001/AJ_025892/AJ_010625/AJ_026279/AJ_040901/AJ_047134/AJ_014607/AJ_040902/AJ_020740/AJ_017274/AJ_020765/AJ_021870/AJ_001359/AJ_015437/AJ_020741/AJ_019315/AJ_014746/AJ_001368/AJ_010411/AJ_024559/AJ_017930/AJ_005286/AJ_005342/AJ_020164/AJ_014743/AJ_024560/AJ_000340/AJ_005284/AJ_026167/AJ_004566/AJ_005283/AJ_022000	40
4666	Fc gamma R-mediated phagocytosis	58/4342	126/10853	0.097906673	0.346134701	0.284194807	AJ_029925/AJ_042611/AJ_045186/AJ_009404/AJ_005161/AJ_042609/AJ_024389/AJ_017006/AJ_038493/AJ_042386/AJ_019710/AJ_019716/AJ_044604/AJ_016997/AJ_035594/AJ_019717/AJ_019714/AJ_038497/AJ_015467/AJ_044609/AJ_005162/AJ_038492/AJ_015457/AJ_031591/AJ_045961/AJ_015456/AJ_044586/AJ_043217/AJ_042393/AJ_004782/AJ_038487/AJ_025392/AJ_011349/AJ_027094/AJ_011345/AJ_035727/AJ_031592/AJ_027030/AJ_024559/AJ_038483…	58
5322	Systemic lupus erythematosus	28/4342	57/10853	0.10227211	0.356458719	0.29267137	AJ_001285/AJ_004996/AJ_012696/AJ_010747/AJ_010752/AJ_005372/AJ_047250/AJ_028313/AJ_012690/AJ_005002/AJ_010018/AJ_012691/AJ_046628/AJ_012698/AJ_044814/AJ_028314/AJ_005011/AJ_002251/AJ_003098/AJ_002222/AJ_004977/AJ_039304/AJ_004990/AJ_010754/AJ_005374/AJ_021694/AJ_026168/AJ_003827	28
620	Pyruvate metabolism	35/4342	73/10853	0.102863802	0.356458719	0.29267137	AJ_019384/AJ_019428/AJ_027887/AJ_019383/AJ_033101/AJ_002136/AJ_031568/AJ_002134/AJ_031594/AJ_016450/AJ_002137/AJ_016449/AJ_046257/AJ_016448/AJ_030055/AJ_037892/AJ_025285/AJ_001308/AJ_022102/AJ_022547/AJ_021795/AJ_019443/AJ_003187/AJ_014344/AJ_000318/AJ_016445/AJ_007962/AJ_005267/AJ_028805/AJ_000327/AJ_039620/AJ_007988/AJ_034585/AJ_005294/AJ_043997	35
4012	ErbB signaling pathway	43/4342	92/10853	0.112371423	0.385588218	0.316588221	AJ_027178/AJ_042573/AJ_042611/AJ_045186/AJ_044971/AJ_028523/AJ_042609/AJ_025208/AJ_027222/AJ_027253/AJ_038493/AJ_038497/AJ_015467/AJ_038492/AJ_015457/AJ_045961/AJ_040931/AJ_015456/AJ_040932/AJ_040891/AJ_038487/AJ_011349/AJ_023840/AJ_042570/AJ_011345/AJ_042574/AJ_011689/AJ_035727/AJ_024559/AJ_038483/AJ_011346/AJ_027182/AJ_011688/AJ_038489/AJ_011687/AJ_027180/AJ_038494/AJ_043812/AJ_038481/AJ_035696…	43
3015	mRNA surveillance pathway	63/4342	139/10853	0.115373257	0.392045048	0.321889619	AJ_042673/AJ_025905/AJ_042671/AJ_004124/AJ_004128/AJ_029334/AJ_037615/AJ_029335/AJ_039222/AJ_024449/AJ_008411/AJ_044246/AJ_024445/AJ_020898/AJ_044744/AJ_021267/AJ_044839/AJ_008364/AJ_020877/AJ_018234/AJ_020897/AJ_013609/AJ_011304/AJ_009138/AJ_020896/AJ_018638/AJ_011305/AJ_014836/AJ_007841/AJ_020894/AJ_015979/AJ_020899/AJ_037747/AJ_044175/AJ_044743/AJ_026641/AJ_020626/AJ_017467/AJ_044247/AJ_031218…	63
5223	Non-small cell lung cancer	38/4342	81/10853	0.123513066	0.415668971	0.341286102	AJ_027178/AJ_042573/AJ_042611/AJ_042609/AJ_027222/AJ_027253/AJ_038493/AJ_005543/AJ_003612/AJ_007650/AJ_038497/AJ_015467/AJ_038492/AJ_015457/AJ_045961/AJ_015456/AJ_038487/AJ_011349/AJ_030416/AJ_025168/AJ_016225/AJ_042570/AJ_011345/AJ_042574/AJ_009591/AJ_035727/AJ_029265/AJ_038483/AJ_011346/AJ_027182/AJ_016223/AJ_038489/AJ_039551/AJ_027180/AJ_038494/AJ_038481/AJ_025152/AJ_035696	38
4927	Cortisol synthesis and secretion	58/4342	128/10853	0.127105213	0.418454018	0.343572773	AJ_024920/AJ_000542/AJ_037423/AJ_024711/AJ_011364/AJ_011362/AJ_011423/AJ_036302/AJ_017034/AJ_039105/AJ_036304/AJ_039108/AJ_003637/AJ_005145/AJ_000536/AJ_039107/AJ_036303/AJ_024921/AJ_030868/AJ_030990/AJ_025453/AJ_036146/AJ_005154/AJ_005048/AJ_028071/AJ_030836/AJ_035046/AJ_039098/AJ_000003/AJ_025953/AJ_042354/AJ_024922/AJ_043210/AJ_043852/AJ_024924/AJ_026983/AJ_030837/AJ_011425/AJ_039100/AJ_001055…	58
1522	Endocrine resistance	90/4342	204/10853	0.127891955	0.418454018	0.343572773	AJ_019080/AJ_019078/AJ_013276/AJ_010051/AJ_011368/AJ_020501/AJ_019348/AJ_036332/AJ_019071/AJ_034488/AJ_002753/AJ_023127/AJ_039455/AJ_027178/AJ_042573/AJ_001971/AJ_036302/AJ_026808/AJ_019350/AJ_000081/AJ_039105/AJ_046408/AJ_036304/AJ_027222/AJ_039108/AJ_040213/AJ_027253/AJ_021200/AJ_037592/AJ_046908/AJ_034231/AJ_039107/AJ_005543/AJ_036303/AJ_036604/AJ_043548/AJ_018508/AJ_007650/AJ_043549/AJ_015467…	90
900	Terpenoid backbone biosynthesis	20/4342	40/10853	0.129535226	0.418454018	0.343572773	AJ_020400/AJ_027009/AJ_032990/AJ_037187/AJ_032989/AJ_045769/AJ_025285/AJ_037278/AJ_017413/AJ_011580/AJ_014658/AJ_010299/AJ_040621/AJ_016777/AJ_017128/AJ_019190/AJ_016511/AJ_014656/AJ_046134/AJ_039360	20
2010	ABC transporters	49/4342	107/10853	0.129798543	0.418454018	0.343572773	AJ_031143/AJ_041129/AJ_041985/AJ_039485/AJ_020100/AJ_043763/AJ_026807/AJ_039480/AJ_043762/AJ_039487/AJ_026808/AJ_025767/AJ_005320/AJ_019844/AJ_036700/AJ_031915/AJ_041141/AJ_030082/AJ_046889/AJ_014586/AJ_031918/AJ_031917/AJ_031916/AJ_030831/AJ_024530/AJ_002713/AJ_014572/AJ_014573/AJ_002712/AJ_026811/AJ_036702/AJ_033376/AJ_000779/AJ_009140/AJ_044831/AJ_025516/AJ_041921/AJ_020101/AJ_000780/AJ_004433…	49
4745	Phototransduction - fly	46/4342	100/10853	0.130318537	0.418454018	0.343572773	AJ_026397/AJ_042520/AJ_012334/AJ_012316/AJ_012335/AJ_026620/AJ_026939/AJ_012614/AJ_026613/AJ_026395/AJ_026303/AJ_026616/AJ_030257/AJ_026622/AJ_026615/AJ_042611/AJ_030269/AJ_044971/AJ_011821/AJ_028523/AJ_000109/AJ_012615/AJ_042609/AJ_011822/AJ_026623/AJ_018899/AJ_000536/AJ_000892/AJ_026952/AJ_030868/AJ_018684/AJ_007136/AJ_026302/AJ_013550/AJ_030836/AJ_000003/AJ_030837/AJ_001055/AJ_000106/AJ_020799…	46
4013	MAPK signaling pathway - fly	86/4342	195/10853	0.134956703	0.42940769	0.352566314	AJ_043125/AJ_043124/AJ_022564/AJ_016692/AJ_001114/AJ_019563/AJ_022562/AJ_019562/AJ_041719/AJ_027178/AJ_042573/AJ_046492/AJ_045478/AJ_027222/AJ_027253/AJ_031289/AJ_017848/AJ_042386/AJ_016711/AJ_021515/AJ_046671/AJ_011121/AJ_025365/AJ_041246/AJ_041247/AJ_019773/AJ_029498/AJ_029492/AJ_045961/AJ_021519/AJ_029491/AJ_043217/AJ_042393/AJ_029478/AJ_029499/AJ_025392/AJ_016907/AJ_012086/AJ_041520/AJ_011349…	86
970	Aminoacyl-tRNA biosynthesis	29/4342	61/10853	0.141769887	0.447022167	0.367028727	AJ_013461/AJ_002421/AJ_026922/AJ_038035/AJ_018443/AJ_036380/AJ_031327/AJ_001776/AJ_024268/AJ_044828/AJ_024289/AJ_006162/AJ_038036/AJ_031328/AJ_002105/AJ_010253/AJ_013460/AJ_031322/AJ_006160/AJ_030473/AJ_026907/AJ_006583/AJ_026892/AJ_029576/AJ_024267/AJ_006161/AJ_013482/AJ_010944/AJ_045182	29
3410	Base excision repair	32/4342	68/10853	0.14329032	0.447782249	0.367652794	AJ_047279/AJ_042944/AJ_002070/AJ_016429/AJ_038466/AJ_042092/AJ_030170/AJ_018221/AJ_016422/AJ_038592/AJ_042505/AJ_018699/AJ_002730/AJ_042884/AJ_040282/AJ_006415/AJ_029809/AJ_001123/AJ_018708/AJ_001121/AJ_001122/AJ_042410/AJ_029973/AJ_015812/AJ_029808/AJ_040281/AJ_030180/AJ_014375/AJ_013578/AJ_042418/AJ_015813/AJ_031583	32
4062	Chemokine signaling pathway	67/4342	151/10853	0.154245941	0.477604028	0.392138044	AJ_042573/AJ_042611/AJ_045186/AJ_036302/AJ_042609/AJ_039105/AJ_036304/AJ_039108/AJ_017006/AJ_039107/AJ_042386/AJ_036303/AJ_016997/AJ_002109/AJ_017365/AJ_015467/AJ_015457/AJ_017364/AJ_031591/AJ_045961/AJ_039098/AJ_000003/AJ_040931/AJ_015456/AJ_017366/AJ_040932/AJ_043217/AJ_042393/AJ_004782/AJ_025392/AJ_011349/AJ_023840/AJ_016225/AJ_042570/AJ_011345/AJ_042574/AJ_011689/AJ_035727/AJ_031592/AJ_024559…	67
4722	Neurotrophin signaling pathway	72/4342	163/10853	0.155562455	0.477604028	0.392138044	AJ_043125/AJ_043124/AJ_010268/AJ_042573/AJ_030162/AJ_045186/AJ_045905/AJ_044971/AJ_028523/AJ_045896/AJ_045895/AJ_000536/AJ_038493/AJ_042386/AJ_000892/AJ_002109/AJ_021076/AJ_007136/AJ_031154/AJ_038497/AJ_015467/AJ_038492/AJ_015457/AJ_031155/AJ_031591/AJ_045961/AJ_042478/AJ_040931/AJ_015456/AJ_040932/AJ_043217/AJ_042393/AJ_029478/AJ_038487/AJ_025392/AJ_011349/AJ_030051/AJ_016225/AJ_042570/AJ_011345…	72
360	Phenylalanine metabolism	27/4342	57/10853	0.15819071	0.481449986	0.395295778	AJ_044930/AJ_044929/AJ_003694/AJ_003693/AJ_023025/AJ_021894/AJ_022001/AJ_016871/AJ_016886/AJ_016882/AJ_016883/AJ_016870/AJ_038458/AJ_045358/AJ_044334/AJ_022201/AJ_044336/AJ_038054/AJ_045359/AJ_045494/AJ_007652/AJ_034056/AJ_043611/AJ_034585/AJ_022000/AJ_007635/AJ_003692	27
830	Retinol metabolism	79/4342	180/10853	0.15980417	0.482167755	0.395885104	AJ_020583/AJ_039382/AJ_039383/AJ_019440/AJ_026523/AJ_044560/AJ_023283/AJ_036973/AJ_036964/AJ_023281/AJ_023641/AJ_023282/AJ_023289/AJ_021265/AJ_021264/AJ_027013/AJ_002728/AJ_021257/AJ_011008/AJ_015993/AJ_001700/AJ_002729/AJ_023642/AJ_015994/AJ_011009/AJ_001094/AJ_029879/AJ_027470/AJ_008022/AJ_000689/AJ_005796/AJ_042693/AJ_003200/AJ_043228/AJ_045881/AJ_043826/AJ_008270/AJ_002735/AJ_001702/AJ_025912…	79
2020	Two-component system	12/4342	23/10853	0.163574983	0.489326873	0.401763117	AJ_014607/AJ_016450/AJ_017848/AJ_015437/AJ_016448/AJ_003851/AJ_037973/AJ_025920/AJ_025743/AJ_025285/AJ_037438/AJ_016445	12
410	beta-Alanine metabolism	25/4342	53/10853	0.176800103	0.522102182	0.428673371	AJ_003693/AJ_042528/AJ_032498/AJ_014177/AJ_005585/AJ_014170/AJ_018910/AJ_000183/AJ_036755/AJ_023742/AJ_023734/AJ_005583/AJ_022102/AJ_021795/AJ_015023/AJ_014171/AJ_016731/AJ_036763/AJ_005267/AJ_036764/AJ_047338/AJ_034585/AJ_005294/AJ_032497/AJ_028992	25
100	Steroid biosynthesis	28/4342	60/10853	0.177514742	0.522102182	0.428673371	AJ_020582/AJ_035937/AJ_038953/AJ_023419/AJ_037422/AJ_037426/AJ_025878/AJ_031210/AJ_037882/AJ_000448/AJ_009487/AJ_009322/AJ_001229/AJ_037880/AJ_013686/AJ_022598/AJ_009492/AJ_008037/AJ_030846/AJ_035581/AJ_030872/AJ_022600/AJ_004921/AJ_004940/AJ_001168/AJ_012844/AJ_020350/AJ_004400	28
4120	Ubiquitin mediated proteolysis	102/4342	237/10853	0.184947938	0.539431487	0.442901642	AJ_036379/AJ_043125/AJ_043124/AJ_010219/AJ_016342/AJ_004122/AJ_013375/AJ_036862/AJ_016341/AJ_041892/AJ_016340/AJ_025485/AJ_003307/AJ_001115/AJ_001140/AJ_003857/AJ_000406/AJ_035954/AJ_045193/AJ_031713/AJ_016557/AJ_011107/AJ_017177/AJ_039096/AJ_038219/AJ_040560/AJ_040023/AJ_007519/AJ_017208/AJ_001142/AJ_037523/AJ_014152/AJ_016994/AJ_045415/AJ_013359/AJ_025172/AJ_015952/AJ_017348/AJ_040891/AJ_012769…	102
520	Amino sugar and nucleotide sugar metabolism	43/4342	96/10853	0.195407377	0.565227949	0.464081895	AJ_036383/AJ_010802/AJ_005014/AJ_017984/AJ_011779/AJ_026468/AJ_025841/AJ_027011/AJ_039759/AJ_005343/AJ_024283/AJ_016580/AJ_012309/AJ_017983/AJ_021401/AJ_018431/AJ_021394/AJ_037653/AJ_012331/AJ_039059/AJ_000137/AJ_040113/AJ_022906/AJ_037948/AJ_022908/AJ_036914/AJ_034614/AJ_029109/AJ_040110/AJ_026171/AJ_014759/AJ_028276/AJ_004456/AJ_036673/AJ_020142/AJ_037053/AJ_010341/AJ_010397/AJ_012477/AJ_004471…	43
4658	Th1 and Th2 cell differentiation	68/4342	156/10853	0.200701952	0.575784287	0.472749204	AJ_019080/AJ_008012/AJ_019078/AJ_013276/AJ_010051/AJ_011368/AJ_020501/AJ_019348/AJ_036332/AJ_019071/AJ_034488/AJ_002753/AJ_023127/AJ_039455/AJ_046985/AJ_001971/AJ_019350/AJ_000081/AJ_046408/AJ_040213/AJ_037592/AJ_046908/AJ_034231/AJ_038493/AJ_037712/AJ_036604/AJ_002109/AJ_043548/AJ_018508/AJ_038497/AJ_043549/AJ_019211/AJ_040212/AJ_038492/AJ_031591/AJ_045961/AJ_043520/AJ_021393/AJ_012995/AJ_012990…	68
4137	Mitophagy - animal	31/4342	68/10853	0.205934686	0.585993009	0.481131102	AJ_040742/AJ_029343/AJ_026921/AJ_026920/AJ_003307/AJ_014806/AJ_012098/AJ_020482/AJ_039081/AJ_029342/AJ_014168/AJ_010120/AJ_012298/AJ_021399/AJ_014175/AJ_023840/AJ_016225/AJ_027196/AJ_030213/AJ_046028/AJ_016223/AJ_024918/AJ_028194/AJ_037532/AJ_014810/AJ_028507/AJ_024919/AJ_005668/AJ_001642/AJ_001639/AJ_003118	31
3430	Mismatch repair	19/4342	40/10853	0.208789541	0.589325318	0.483867103	AJ_040810/AJ_009750/AJ_001618/AJ_001619/AJ_012480/AJ_009184/AJ_021487/AJ_045953/AJ_008028/AJ_023152/AJ_042884/AJ_023148/AJ_016149/AJ_044651/AJ_012475/AJ_026013/AJ_008045/AJ_016150/AJ_011897	19
72	NA	8/4342	15/10853	0.21312489	0.595851134	0.489225141	AJ_016563/AJ_020400/AJ_008327/AJ_008312/AJ_037187/AJ_025285/AJ_037278/AJ_030790	8
4371	Apelin signaling pathway	76/4342	176/10853	0.214506408	0.595851134	0.489225141	AJ_002450/AJ_002448/AJ_002449/AJ_002451/AJ_002446/AJ_028399/AJ_045393/AJ_045573/AJ_026483/AJ_036302/AJ_001125/AJ_027235/AJ_001131/AJ_039105/AJ_046408/AJ_036304/AJ_020482/AJ_027234/AJ_039108/AJ_027236/AJ_045392/AJ_027233/AJ_018899/AJ_000536/AJ_039107/AJ_000892/AJ_027295/AJ_036303/AJ_001124/AJ_001126/AJ_030868/AJ_045561/AJ_000298/AJ_014168/AJ_007136/AJ_030836/AJ_019211/AJ_000300/AJ_000306/AJ_045961…	76
4215	Apoptosis - multiple species	30/4342	66/10853	0.216825896	0.597551682	0.490621381	AJ_039770/AJ_016342/AJ_031343/AJ_016341/AJ_016340/AJ_033214/AJ_025485/AJ_024328/AJ_003307/AJ_045529/AJ_024766/AJ_010120/AJ_027197/AJ_015952/AJ_005197/AJ_025920/AJ_025743/AJ_045536/AJ_005190/AJ_015956/AJ_029265/AJ_042921/AJ_028194/AJ_036724/AJ_028507/AJ_015957/AJ_001642/AJ_001639/AJ_007936/AJ_003118	30
5144	Malaria	24/4342	52/10853	0.221105438	0.604585183	0.496396256	AJ_005440/AJ_037667/AJ_029530/AJ_015323/AJ_027528/AJ_011638/AJ_047107/AJ_027532/AJ_027534/AJ_001423/AJ_027530/AJ_027531/AJ_027533/AJ_003541/AJ_026573/AJ_003509/AJ_011671/AJ_003519/AJ_019971/AJ_003357/AJ_029451/AJ_029450/AJ_003798/AJ_003523	24
5418	Fluid shear stress and atherosclerosis	88/4342	206/10853	0.232044252	0.629577427	0.516916203	AJ_026397/AJ_004247/AJ_042520/AJ_028399/AJ_045393/AJ_015542/AJ_026620/AJ_045573/AJ_001114/AJ_026613/AJ_006201/AJ_026395/AJ_041941/AJ_026303/AJ_026616/AJ_026622/AJ_026615/AJ_032692/AJ_017855/AJ_004138/AJ_030269/AJ_031231/AJ_000109/AJ_012098/AJ_026623/AJ_045392/AJ_018899/AJ_036141/AJ_015603/AJ_000536/AJ_036145/AJ_042386/AJ_016711/AJ_046536/AJ_000892/AJ_018684/AJ_045561/AJ_025978/AJ_007136/AJ_026302…	88
563	Glycosylphosphatidylinositol (GPI)-anchor biosynthesis	14/4342	29/10853	0.234071388	0.630192198	0.517420963	AJ_038838/AJ_033628/AJ_036377/AJ_043808/AJ_001861/AJ_028381/AJ_047050/AJ_005421/AJ_043857/AJ_038820/AJ_038211/AJ_005279/AJ_004618/AJ_039442	14
4910	Insulin signaling pathway	130/4342	309/10853	0.243770962	0.648798455	0.532697679	AJ_030544/AJ_035412/AJ_042673/AJ_028399/AJ_030545/AJ_035711/AJ_042671/AJ_030539/AJ_036337/AJ_036171/AJ_035304/AJ_030540/AJ_035714/AJ_030536/AJ_017984/AJ_026483/AJ_031066/AJ_030543/AJ_031071/AJ_035203/AJ_042573/AJ_035302/AJ_030541/AJ_035017/AJ_045186/AJ_036302/AJ_035207/AJ_042141/AJ_031068/AJ_014432/AJ_042144/AJ_042140/AJ_029334/AJ_035206/AJ_033304/AJ_021957/AJ_011456/AJ_004819/AJ_036304/AJ_011475…	130
533	Glycosaminoglycan biosynthesis - keratan sulfate	10/4342	20/10853	0.244689703	0.648798455	0.532697679	AJ_008625/AJ_038062/AJ_039638/AJ_006552/AJ_038113/AJ_006805/AJ_002163/AJ_002167/AJ_019008/AJ_037886	10
4122	Sulfur relay system	6/4342	11/10853	0.24656288	0.648849684	0.53273974	AJ_042486/AJ_042503/AJ_010625/AJ_042485/AJ_047358/AJ_001956	6
590	Arachidonic acid metabolism	67/4342	156/10853	0.249598046	0.651935194	0.535273107	AJ_020582/AJ_020583/AJ_038953/AJ_023419/AJ_018295/AJ_043039/AJ_024927/AJ_036062/AJ_046032/AJ_020419/AJ_029878/AJ_037423/AJ_015993/AJ_037422/AJ_037426/AJ_036061/AJ_015994/AJ_001441/AJ_024928/AJ_029879/AJ_031210/AJ_019137/AJ_027470/AJ_025891/AJ_020409/AJ_020435/AJ_045566/AJ_011990/AJ_025892/AJ_008876/AJ_003646/AJ_000448/AJ_011832/AJ_019186/AJ_009487/AJ_019990/AJ_026279/AJ_031541/AJ_019140/AJ_020018…	67
980	Metabolism of xenobiotics by cytochrome P450	71/4342	166/10853	0.25610225	0.663968795	0.545153327	AJ_023515/AJ_039382/AJ_039383/AJ_019440/AJ_044560/AJ_023283/AJ_036973/AJ_036964/AJ_023281/AJ_004247/AJ_018295/AJ_046032/AJ_023282/AJ_023289/AJ_020419/AJ_011008/AJ_015993/AJ_001700/AJ_015994/AJ_011009/AJ_015542/AJ_019137/AJ_008022/AJ_025891/AJ_020409/AJ_043826/AJ_020435/AJ_025892/AJ_003646/AJ_004138/AJ_019186/AJ_021738/AJ_019990/AJ_026279/AJ_001702/AJ_019140/AJ_021739/AJ_042077/AJ_020018/AJ_001701…	71
4064	NF-kappa B signaling pathway	54/4342	125/10853	0.259689705	0.666649492	0.54735432	AJ_043125/AJ_043124/AJ_038286/AJ_016342/AJ_038290/AJ_016341/AJ_002767/AJ_016340/AJ_042611/AJ_000710/AJ_042609/AJ_039081/AJ_038493/AJ_016711/AJ_039563/AJ_002109/AJ_031154/AJ_038497/AJ_010120/AJ_038492/AJ_031155/AJ_039558/AJ_031591/AJ_016994/AJ_015952/AJ_031089/AJ_029478/AJ_010233/AJ_041617/AJ_037567/AJ_038487/AJ_012086/AJ_003779/AJ_010232/AJ_030051/AJ_044659/AJ_026792/AJ_031592/AJ_015956/AJ_038483…	54
4750	Inflammatory mediator regulation of TRP channels	89/4342	210/10853	0.260945658	0.666649492	0.54735432	AJ_020582/AJ_020583/AJ_038953/AJ_023419/AJ_043039/AJ_036062/AJ_042673/AJ_029878/AJ_037423/AJ_013707/AJ_037422/AJ_037426/AJ_036061/AJ_018426/AJ_035050/AJ_042671/AJ_029879/AJ_031210/AJ_027470/AJ_012556/AJ_029763/AJ_010268/AJ_011990/AJ_042611/AJ_012577/AJ_036302/AJ_000448/AJ_011832/AJ_009487/AJ_044971/AJ_028523/AJ_029334/AJ_042609/AJ_039105/AJ_036304/AJ_029335/AJ_039108/AJ_027469/AJ_021200/AJ_043521…	89
4110	Cell cycle	77/4342	181/10853	0.264968245	0.669373035	0.549590492	AJ_031887/AJ_031886/AJ_036379/AJ_038281/AJ_017487/AJ_047366/AJ_027873/AJ_038838/AJ_044924/AJ_009839/AJ_045905/AJ_025485/AJ_038394/AJ_031264/AJ_007540/AJ_046560/AJ_030272/AJ_045896/AJ_016175/AJ_038395/AJ_045895/AJ_004100/AJ_017489/AJ_045193/AJ_008377/AJ_005543/AJ_016177/AJ_039096/AJ_025457/AJ_030118/AJ_043955/AJ_010614/AJ_022761/AJ_007650/AJ_006135/AJ_024523/AJ_024518/AJ_037485/AJ_007407/AJ_038041…	77
4640	Hematopoietic cell lineage	26/4342	58/10853	0.266990648	0.669373035	0.549590492	AJ_015709/AJ_029530/AJ_005642/AJ_015710/AJ_041031/AJ_011638/AJ_015708/AJ_014424/AJ_014220/AJ_045529/AJ_046536/AJ_014604/AJ_026164/AJ_025978/AJ_025948/AJ_026573/AJ_027122/AJ_025979/AJ_026428/AJ_045536/AJ_029451/AJ_029450/AJ_003523/AJ_026585/AJ_026425/AJ_026591	26
670	One carbon pool by folate	12/4342	25/10853	0.267749214	0.669373035	0.549590492	AJ_019384/AJ_019428/AJ_019383/AJ_047134/AJ_042721/AJ_029832/AJ_000612/AJ_029331/AJ_042729/AJ_000620/AJ_043950/AJ_019443	12
71	Fatty acid degradation	53/4342	123/10853	0.270037162	0.670305012	0.550355694	AJ_020195/AJ_005749/AJ_038528/AJ_040098/AJ_007448/AJ_005752/AJ_019497/AJ_040089/AJ_005751/AJ_040090/AJ_025031/AJ_007149/AJ_038605/AJ_025034/AJ_020662/AJ_020661/AJ_020008/AJ_025032/AJ_040091/AJ_007630/AJ_024708/AJ_038545/AJ_001498/AJ_029916/AJ_002759/AJ_014177/AJ_001568/AJ_027340/AJ_007647/AJ_014170/AJ_002613/AJ_018255/AJ_001565/AJ_025285/AJ_023742/AJ_023734/AJ_022102/AJ_045360/AJ_021795/AJ_014171…	53
604	Glycosphingolipid biosynthesis - ganglio series	17/4342	37/10853	0.281887901	0.694794122	0.570462542	AJ_038062/AJ_009908/AJ_028503/AJ_035461/AJ_035468/AJ_027050/AJ_038113/AJ_035157/AJ_013506/AJ_014368/AJ_041412/AJ_012259/AJ_004456/AJ_041414/AJ_012260/AJ_010397/AJ_004471	17
640	Propanoate metabolism	22/4342	49/10853	0.287629083	0.699589816	0.574400059	AJ_042528/AJ_030459/AJ_029104/AJ_035267/AJ_014177/AJ_030055/AJ_014170/AJ_000183/AJ_023147/AJ_025285/AJ_029108/AJ_023742/AJ_023734/AJ_023151/AJ_024562/AJ_022547/AJ_014171/AJ_016731/AJ_018022/AJ_003187/AJ_025288/AJ_024339	22
4624	Toll and Imd signaling pathway	32/4342	73/10853	0.28940122	0.699589816	0.574400059	AJ_031343/AJ_022564/AJ_022562/AJ_016341/AJ_016340/AJ_023467/AJ_023442/AJ_017848/AJ_016711/AJ_002109/AJ_031154/AJ_031155/AJ_027197/AJ_015952/AJ_030051/AJ_010662/AJ_026792/AJ_015956/AJ_031019/AJ_019494/AJ_010663/AJ_019807/AJ_016095/AJ_036254/AJ_019808/AJ_017759/AJ_010660/AJ_015957/AJ_019805/AJ_039462/AJ_007936/AJ_037385	32
4142	Lysosome	110/4342	263/10853	0.291793837	0.699589816	0.574400059	AJ_014949/AJ_014932/AJ_010637/AJ_001855/AJ_012878/AJ_038750/AJ_036932/AJ_014923/AJ_006201/AJ_014921/AJ_030162/AJ_012761/AJ_024513/AJ_004397/AJ_004131/AJ_004468/AJ_014179/AJ_000536/AJ_044689/AJ_003744/AJ_003459/AJ_014173/AJ_004451/AJ_013474/AJ_020075/AJ_012076/AJ_008251/AJ_017947/AJ_027050/AJ_030529/AJ_043034/AJ_020033/AJ_020082/AJ_015998/AJ_004459/AJ_017948/AJ_037936/AJ_004450/AJ_005708/AJ_011796…	110
3018	RNA degradation	51/4342	119/10853	0.291828895	0.699589816	0.574400059	AJ_004124/AJ_004128/AJ_020322/AJ_008411/AJ_018763/AJ_029577/AJ_002625/AJ_015264/AJ_021267/AJ_009566/AJ_015849/AJ_008364/AJ_025725/AJ_005576/AJ_015848/AJ_003333/AJ_043473/AJ_033631/AJ_011360/AJ_042025/AJ_007841/AJ_009574/AJ_018765/AJ_014442/AJ_045769/AJ_031735/AJ_002610/AJ_040109/AJ_037526/AJ_024105/AJ_025834/AJ_009053/AJ_006843/AJ_010467/AJ_009568/AJ_020050/AJ_035752/AJ_006455/AJ_006015/AJ_031752…	51
4540	Gap junction	78/4342	185/10853	0.297684395	0.708772369	0.581939419	AJ_031641/AJ_024463/AJ_039506/AJ_027907/AJ_024462/AJ_018426/AJ_014866/AJ_017736/AJ_024454/AJ_020464/AJ_039508/AJ_039507/AJ_027178/AJ_039511/AJ_042573/AJ_032692/AJ_042611/AJ_036302/AJ_039495/AJ_013727/AJ_016917/AJ_042609/AJ_015975/AJ_036611/AJ_039105/AJ_036304/AJ_039513/AJ_033649/AJ_027222/AJ_039108/AJ_016915/AJ_027253/AJ_039107/AJ_036303/AJ_016914/AJ_039512/AJ_030868/AJ_039510/AJ_016920/AJ_006437…	78
500	Starch and sucrose metabolism	31/4342	71/10853	0.303407965	0.716583781	0.588352999	AJ_020494/AJ_012715/AJ_012670/AJ_024567/AJ_046090/AJ_017984/AJ_038812/AJ_023918/AJ_023904/AJ_036672/AJ_034812/AJ_036671/AJ_036662/AJ_036663/AJ_010799/AJ_017983/AJ_006487/AJ_037653/AJ_036914/AJ_042318/AJ_024611/AJ_010285/AJ_043627/AJ_008413/AJ_008424/AJ_000625/AJ_037053/AJ_022434/AJ_010271/AJ_037061/AJ_002254	31
981	Insect hormone biosynthesis	13/4342	28/10853	0.305059953	0.716583781	0.588352999	AJ_038953/AJ_037426/AJ_026732/AJ_009487/AJ_008052/AJ_009492/AJ_026720/AJ_008053/AJ_026699/AJ_022102/AJ_021795/AJ_046134/AJ_034585	13
5210	Colorectal cancer	47/4342	110/10853	0.311341451	0.726463385	0.596464674	AJ_007273/AJ_027178/AJ_042573/AJ_027222/AJ_027253/AJ_009184/AJ_042386/AJ_031701/AJ_015467/AJ_015457/AJ_006573/AJ_045961/AJ_006382/AJ_040931/AJ_015456/AJ_040932/AJ_043217/AJ_042393/AJ_025920/AJ_025392/AJ_025743/AJ_006381/AJ_011349/AJ_039631/AJ_042570/AJ_011345/AJ_042574/AJ_035727/AJ_029265/AJ_016149/AJ_011346/AJ_027182/AJ_025391/AJ_031361/AJ_042921/AJ_028141/AJ_031362/AJ_003995/AJ_027180/AJ_027753…	47
680	Methane metabolism	15/4342	33/10853	0.319103964	0.739644951	0.607287433	AJ_042721/AJ_010325/AJ_010848/AJ_015849/AJ_044095/AJ_015848/AJ_044094/AJ_031875/AJ_042729/AJ_006506/AJ_009053/AJ_022547/AJ_043950/AJ_003187/AJ_001205	15
5142	Chagas disease	53/4342	125/10853	0.322082766	0.741637948	0.608923789	AJ_043125/AJ_043124/AJ_045393/AJ_006606/AJ_006607/AJ_006605/AJ_006619/AJ_031343/AJ_006618/AJ_045573/AJ_006600/AJ_006602/AJ_017209/AJ_006599/AJ_012696/AJ_010747/AJ_045392/AJ_010752/AJ_047250/AJ_012690/AJ_010018/AJ_002109/AJ_045561/AJ_012691/AJ_031154/AJ_015467/AJ_015457/AJ_031155/AJ_006573/AJ_012698/AJ_035195/AJ_045961/AJ_000003/AJ_027197/AJ_015456/AJ_018638/AJ_029478/AJ_030051/AJ_045563/AJ_026792…	53
630	Glyoxylate and dicarboxylate metabolism	41/4342	96/10853	0.328809306	0.752178152	0.617577851	AJ_019384/AJ_019428/AJ_016768/AJ_016771/AJ_019383/AJ_025062/AJ_021779/AJ_045288/AJ_029224/AJ_029523/AJ_042373/AJ_017260/AJ_017034/AJ_042721/AJ_017033/AJ_021780/AJ_037056/AJ_025727/AJ_035248/AJ_035243/AJ_029832/AJ_038842/AJ_003851/AJ_030055/AJ_017056/AJ_007163/AJ_029534/AJ_029195/AJ_031875/AJ_025285/AJ_000401/AJ_042729/AJ_001308/AJ_001311/AJ_043950/AJ_019443/AJ_037443/AJ_000318/AJ_000327/AJ_025288…	41
10	Glycolysis / Gluconeogenesis	36/4342	84/10853	0.33392021	0.758909569	0.623104699	AJ_020263/AJ_020282/AJ_011311/AJ_017984/AJ_031568/AJ_031594/AJ_020741/AJ_017983/AJ_010325/AJ_010848/AJ_006487/AJ_015849/AJ_044095/AJ_030055/AJ_037653/AJ_015848/AJ_015142/AJ_037892/AJ_036914/AJ_015143/AJ_044094/AJ_000555/AJ_017930/AJ_022102/AJ_009053/AJ_022547/AJ_021795/AJ_003187/AJ_007962/AJ_005267/AJ_037053/AJ_028805/AJ_007988/AJ_034585/AJ_005294/AJ_037061	36
3420	Nucleotide excision repair	26/4342	60/10853	0.34379558	0.776312601	0.637393504	AJ_027873/AJ_013270/AJ_012480/AJ_002826/AJ_043290/AJ_045953/AJ_008028/AJ_002811/AJ_002730/AJ_023152/AJ_002825/AJ_031251/AJ_042884/AJ_040282/AJ_023148/AJ_031252/AJ_044651/AJ_012475/AJ_026013/AJ_002812/AJ_008045/AJ_014418/AJ_040281/AJ_035434/AJ_035774/AJ_029076	26
720	Carbon fixation pathways in prokaryotes	16/4342	36/10853	0.350868757	0.787205544	0.646337184	AJ_027887/AJ_006351/AJ_042373/AJ_006352/AJ_033101/AJ_002136/AJ_002134/AJ_002137/AJ_006346/AJ_025285/AJ_022547/AJ_033018/AJ_003187/AJ_014344/AJ_004581/AJ_043997	16
4216	Ferroptosis	30/4342	70/10853	0.354759387	0.790864876	0.649341688	AJ_020195/AJ_025370/AJ_025371/AJ_024335/AJ_019497/AJ_025024/AJ_024344/AJ_038848/AJ_020008/AJ_020482/AJ_024708/AJ_008052/AJ_008354/AJ_017622/AJ_002613/AJ_008053/AJ_004583/AJ_023216/AJ_006482/AJ_022628/AJ_029072/AJ_023215/AJ_022627/AJ_002623/AJ_008355/AJ_038803/AJ_016983/AJ_019739/AJ_016437/AJ_014761	30
400	Phenylalanine, tyrosine and tryptophan biosynthesis	5/4342	10/10853	0.367035457	0.810365469	0.665352701	AJ_021894/AJ_022001/AJ_038458/AJ_038054/AJ_022000	5
4330	Notch signaling pathway	71/4342	171/10853	0.369634527	0.810365469	0.665352701	AJ_019080/AJ_014763/AJ_019078/AJ_014771/AJ_013276/AJ_010051/AJ_023830/AJ_011368/AJ_020501/AJ_019348/AJ_034219/AJ_039017/AJ_036332/AJ_023828/AJ_019071/AJ_034488/AJ_002753/AJ_023127/AJ_039455/AJ_015057/AJ_046985/AJ_015339/AJ_001971/AJ_019350/AJ_000081/AJ_046408/AJ_023412/AJ_040213/AJ_037592/AJ_046908/AJ_034231/AJ_046603/AJ_036604/AJ_043548/AJ_018508/AJ_022761/AJ_043549/AJ_019211/AJ_040212/AJ_010357…	71
4130	SNARE interactions in vesicular transport	15/4342	34/10853	0.372768116	0.810365469	0.665352701	AJ_002534/AJ_044499/AJ_004048/AJ_042657/AJ_045495/AJ_044490/AJ_019158/AJ_003419/AJ_038314/AJ_045907/AJ_045489/AJ_045492/AJ_000265/AJ_000844/AJ_022268	15
4966	Collecting duct acid secretion	15/4342	34/10853	0.372768116	0.810365469	0.665352701	AJ_005744/AJ_040293/AJ_004468/AJ_004451/AJ_037612/AJ_004459/AJ_004450/AJ_040308/AJ_005733/AJ_018807/AJ_038697/AJ_020587/AJ_004180/AJ_038855/AJ_018839	15
730	Thiamine metabolism	10/4342	22/10853	0.375818455	0.811953451	0.666656518	AJ_003670/AJ_033351/AJ_014607/AJ_033348/AJ_007736/AJ_015437/AJ_003674/AJ_035935/AJ_005427/AJ_004619	10
4940	Type I diabetes mellitus	7/4342	15/10853	0.390358259	0.838192581	0.688200224	AJ_019127/AJ_019116/AJ_005585/AJ_025725/AJ_019115/AJ_027045/AJ_005583	7
4960	Aldosterone-regulated sodium reabsorption	21/4342	49/10853	0.393345909	0.839457733	0.689238981	AJ_010343/AJ_013707/AJ_012556/AJ_042611/AJ_012577/AJ_023087/AJ_023081/AJ_042609/AJ_021200/AJ_039384/AJ_013705/AJ_015467/AJ_015457/AJ_045961/AJ_015456/AJ_035727/AJ_010769/AJ_013702/AJ_035696/AJ_011804/AJ_011803	21
4213	Longevity regulating pathway - multiple species	45/4342	108/10853	0.397082394	0.842295987	0.691569336	AJ_003168/AJ_017893/AJ_028399/AJ_001145/AJ_017891/AJ_000113/AJ_017890/AJ_001186/AJ_000114/AJ_006763/AJ_038000/AJ_006776/AJ_026483/AJ_036302/AJ_013315/AJ_039105/AJ_036304/AJ_039108/AJ_021200/AJ_039107/AJ_036303/AJ_017134/AJ_039384/AJ_022761/AJ_015467/AJ_015457/AJ_039098/AJ_015456/AJ_022760/AJ_016225/AJ_035727/AJ_010769/AJ_018694/AJ_026983/AJ_035130/AJ_039100/AJ_016223/AJ_036990/AJ_042426/AJ_035125…	45
4726	Serotonergic synapse	106/4342	259/10853	0.403140152	0.845676285	0.694344739	AJ_020582/AJ_020583/AJ_038953/AJ_023419/AJ_014623/AJ_024927/AJ_041298/AJ_014622/AJ_044930/AJ_022671/AJ_041300/AJ_029878/AJ_018562/AJ_037423/AJ_044929/AJ_003694/AJ_025964/AJ_018569/AJ_037422/AJ_037426/AJ_003693/AJ_001441/AJ_018426/AJ_011869/AJ_024928/AJ_017736/AJ_026939/AJ_014629/AJ_029879/AJ_031210/AJ_027470/AJ_012614/AJ_023025/AJ_029877/AJ_026027/AJ_028083/AJ_043245/AJ_021894/AJ_011990/AJ_017855…	106
930	Caprolactam degradation	9/4342	20/10853	0.404600114	0.845676285	0.694344739	AJ_020741/AJ_014177/AJ_014170/AJ_023742/AJ_023734/AJ_017930/AJ_014171/AJ_019076/AJ_019073	9
4360	Axon guidance	137/4342	336/10853	0.405924617	0.845676285	0.694344739	AJ_012334/AJ_012316/AJ_012335/AJ_030109/AJ_030108/AJ_030173/AJ_026939/AJ_008628/AJ_030158/AJ_030161/AJ_012614/AJ_041120/AJ_030159/AJ_030175/AJ_030172/AJ_030160/AJ_030257/AJ_041118/AJ_008627/AJ_042611/AJ_045756/AJ_046981/AJ_044971/AJ_046969/AJ_041119/AJ_028523/AJ_012615/AJ_042609/AJ_025208/AJ_041937/AJ_045757/AJ_018795/AJ_010982/AJ_038493/AJ_047036/AJ_042386/AJ_031095/AJ_026952/AJ_031701/AJ_006379…	137
592	alpha-Linolenic acid metabolism	18/4342	42/10853	0.409233721	0.847525458	0.695863008	AJ_043039/AJ_036062/AJ_036061/AJ_040098/AJ_040089/AJ_040090/AJ_045566/AJ_011990/AJ_011832/AJ_040091/AJ_007630/AJ_043521/AJ_029916/AJ_043524/AJ_027340/AJ_007647/AJ_045360/AJ_002027	18
4730	Long-term depression	43/4342	104/10853	0.426336375	0.877616416	0.720569268	AJ_024463/AJ_045393/AJ_024462/AJ_014866/AJ_024454/AJ_045573/AJ_020464/AJ_025872/AJ_011990/AJ_042611/AJ_011832/AJ_001125/AJ_013727/AJ_042609/AJ_015975/AJ_045392/AJ_021200/AJ_001124/AJ_030868/AJ_045561/AJ_030836/AJ_045961/AJ_015972/AJ_016994/AJ_000003/AJ_015728/AJ_011349/AJ_019854/AJ_012411/AJ_011345/AJ_019852/AJ_045563/AJ_010769/AJ_030837/AJ_011346/AJ_001055/AJ_030867/AJ_030835/AJ_019853/AJ_019847…	43
5164	Influenza A	93/4342	228/10853	0.428778306	0.877616416	0.720569268	AJ_026397/AJ_010203/AJ_042520/AJ_039986/AJ_021858/AJ_010214/AJ_001145/AJ_021852/AJ_045037/AJ_000113/AJ_010204/AJ_001186/AJ_026620/AJ_010213/AJ_010216/AJ_000114/AJ_010205/AJ_026613/AJ_026395/AJ_006763/AJ_017209/AJ_002619/AJ_006776/AJ_026303/AJ_003363/AJ_026616/AJ_004712/AJ_026622/AJ_026615/AJ_042611/AJ_030269/AJ_000109/AJ_042609/AJ_036526/AJ_009595/AJ_037615/AJ_026623/AJ_004715/AJ_004716/AJ_004985…	93
521	Streptomycin biosynthesis	8/4342	18/10853	0.436782992	0.882664227	0.724713787	AJ_025284/AJ_025283/AJ_017984/AJ_036727/AJ_017983/AJ_036914/AJ_037053/AJ_037061	8
5205	Proteoglycans in cancer	162/4342	400/10853	0.438004482	0.882664227	0.724713787	AJ_026397/AJ_042520/AJ_042673/AJ_003168/AJ_017893/AJ_036651/AJ_030109/AJ_017891/AJ_030108/AJ_010051/AJ_016302/AJ_016692/AJ_026620/AJ_016708/AJ_042671/AJ_026613/AJ_006201/AJ_026395/AJ_017715/AJ_038000/AJ_017724/AJ_026303/AJ_026616/AJ_027178/AJ_026622/AJ_042573/AJ_026615/AJ_017717/AJ_032692/AJ_042611/AJ_036302/AJ_030269/AJ_044971/AJ_031231/AJ_046969/AJ_024468/AJ_028523/AJ_017716/AJ_031441/AJ_000109…	162
4626	Plant-pathogen interaction	10/4342	23/10853	0.444023539	0.882664227	0.724713787	AJ_021927/AJ_000536/AJ_000892/AJ_007136/AJ_003073/AJ_011349/AJ_011345/AJ_040872/AJ_003072/AJ_011346	10
5213	Endometrial cancer	27/4342	65/10853	0.446753238	0.882664227	0.724713787	AJ_007273/AJ_027178/AJ_042573/AJ_027222/AJ_027253/AJ_015467/AJ_015457/AJ_045961/AJ_040931/AJ_015456/AJ_040932/AJ_011349/AJ_016225/AJ_042570/AJ_011345/AJ_042574/AJ_035727/AJ_029265/AJ_011346/AJ_027182/AJ_016223/AJ_028141/AJ_027180/AJ_020347/AJ_035696/AJ_028144/AJ_043046	27
4390	Hippo signaling pathway	85/4342	209/10853	0.448057605	0.882664227	0.724713787	AJ_026397/AJ_042520/AJ_001113/AJ_027907/AJ_042673/AJ_036651/AJ_030109/AJ_030108/AJ_016302/AJ_007273/AJ_026620/AJ_036332/AJ_008628/AJ_042671/AJ_001114/AJ_026613/AJ_023127/AJ_026395/AJ_026303/AJ_026616/AJ_025128/AJ_008627/AJ_026622/AJ_026615/AJ_008059/AJ_045905/AJ_030269/AJ_000109/AJ_016064/AJ_029334/AJ_045896/AJ_022613/AJ_026623/AJ_022610/AJ_029335/AJ_045895/AJ_024742/AJ_018899/AJ_036604/AJ_018684…	85
2024	Quorum sensing	12/4342	28/10853	0.449255475	0.882664227	0.724713787	AJ_020195/AJ_019497/AJ_034047/AJ_020008/AJ_024708/AJ_005585/AJ_025608/AJ_002613/AJ_038450/AJ_005583/AJ_002623/AJ_034048	12
1524	Platinum drug resistance	58/4342	142/10853	0.450517972	0.882664227	0.724713787	AJ_044893/AJ_004247/AJ_039770/AJ_016342/AJ_031343/AJ_015542/AJ_016341/AJ_027178/AJ_036131/AJ_016340/AJ_004138/AJ_025485/AJ_003878/AJ_003879/AJ_027222/AJ_027253/AJ_009184/AJ_015603/AJ_045178/AJ_043290/AJ_010964/AJ_015467/AJ_010120/AJ_015457/AJ_028425/AJ_045961/AJ_027197/AJ_015952/AJ_015456/AJ_025920/AJ_025743/AJ_015971/AJ_026792/AJ_035727/AJ_026800/AJ_015956/AJ_029265/AJ_016149/AJ_027182/AJ_046034…	58
982	Drug metabolism - cytochrome P450	74/4342	182/10853	0.456368873	0.882664227	0.724713787	AJ_020583/AJ_039382/AJ_039383/AJ_019440/AJ_044560/AJ_023283/AJ_036973/AJ_036964/AJ_023281/AJ_004247/AJ_018295/AJ_046032/AJ_023282/AJ_023289/AJ_020419/AJ_044930/AJ_002728/AJ_044929/AJ_011008/AJ_003694/AJ_015993/AJ_002729/AJ_003693/AJ_015994/AJ_011009/AJ_015542/AJ_009664/AJ_001094/AJ_019137/AJ_023025/AJ_008022/AJ_000689/AJ_003200/AJ_020409/AJ_020435/AJ_003646/AJ_004138/AJ_019186/AJ_019990/AJ_002735…	74
603	Glycosphingolipid biosynthesis - globo and isoglobo series	16/4342	38/10853	0.4564635	0.882664227	0.724713787	AJ_044897/AJ_028471/AJ_045972/AJ_044899/AJ_030430/AJ_038062/AJ_028470/AJ_044895/AJ_005009/AJ_012761/AJ_038113/AJ_004456/AJ_010397/AJ_004471/AJ_036729/AJ_012762	16
4139	Mitophagy - yeast	16/4342	38/10853	0.4564635	0.882664227	0.724713787	AJ_042611/AJ_042609/AJ_020482/AJ_039081/AJ_046001/AJ_014168/AJ_044814/AJ_014175/AJ_018777/AJ_011128/AJ_037532/AJ_011129/AJ_006888/AJ_031939/AJ_037499/AJ_024448	16
983	Drug metabolism - other enzymes	67/4342	165/10853	0.466834186	0.892852269	0.733078705	AJ_039382/AJ_039383/AJ_019440/AJ_044560/AJ_023283/AJ_036973/AJ_036964/AJ_023281/AJ_004247/AJ_023282/AJ_023289/AJ_002728/AJ_011008/AJ_015993/AJ_002729/AJ_015994/AJ_011009/AJ_015542/AJ_001094/AJ_000009/AJ_043507/AJ_008022/AJ_000689/AJ_003200/AJ_031332/AJ_013259/AJ_004138/AJ_002735/AJ_045246/AJ_002738/AJ_013271/AJ_009139/AJ_013365/AJ_005187/AJ_015603/AJ_032498/AJ_000822/AJ_029481/AJ_022041/AJ_036608…	67
4212	Longevity regulating pathway - worm	67/4342	165/10853	0.466834186	0.892852269	0.733078705	AJ_020582/AJ_038953/AJ_023419/AJ_029878/AJ_037423/AJ_037422/AJ_037426/AJ_047279/AJ_005183/AJ_031210/AJ_027470/AJ_000448/AJ_009487/AJ_003307/AJ_038466/AJ_003857/AJ_020482/AJ_027469/AJ_046001/AJ_018763/AJ_019756/AJ_008354/AJ_029458/AJ_039384/AJ_009492/AJ_014168/AJ_005192/AJ_005185/AJ_030846/AJ_025725/AJ_015467/AJ_015457/AJ_009765/AJ_029454/AJ_015456/AJ_029453/AJ_018765/AJ_014175/AJ_009766/AJ_044732…	67
5031	Amphetamine addiction	50/4342	123/10853	0.476139687	0.903451206	0.74178099	AJ_042673/AJ_044930/AJ_044929/AJ_003694/AJ_003693/AJ_017736/AJ_042671/AJ_023025/AJ_042611/AJ_039874/AJ_036302/AJ_016871/AJ_044971/AJ_016886/AJ_016882/AJ_028523/AJ_029334/AJ_042609/AJ_036304/AJ_016883/AJ_029335/AJ_016870/AJ_000536/AJ_000892/AJ_036303/AJ_030990/AJ_046184/AJ_007136/AJ_044499/AJ_044334/AJ_044336/AJ_025953/AJ_044175/AJ_045495/AJ_026983/AJ_044490/AJ_011720/AJ_045494/AJ_020212/AJ_020571…	50
4610	Complement and coagulation cascades	56/4342	138/10853	0.477538494	0.903451206	0.74178099	AJ_010203/AJ_010214/AJ_005001/AJ_010204/AJ_010213/AJ_046094/AJ_010216/AJ_010205/AJ_017209/AJ_003363/AJ_004996/AJ_011638/AJ_044971/AJ_028063/AJ_012696/AJ_046846/AJ_010747/AJ_009595/AJ_012648/AJ_010752/AJ_005372/AJ_047250/AJ_012690/AJ_012647/AJ_005002/AJ_010018/AJ_021188/AJ_012691/AJ_026573/AJ_010338/AJ_008233/AJ_046628/AJ_021192/AJ_009245/AJ_012698/AJ_005011/AJ_021195/AJ_021194/AJ_021187/AJ_010326…	56
4922	Glucagon signaling pathway	55/4342	136/10853	0.49139307	0.914563185	0.750904509	AJ_042870/AJ_028399/AJ_017984/AJ_026483/AJ_036302/AJ_044971/AJ_028523/AJ_041542/AJ_020662/AJ_020661/AJ_031568/AJ_041550/AJ_039105/AJ_031594/AJ_036304/AJ_041553/AJ_039108/AJ_041552/AJ_037691/AJ_000536/AJ_039107/AJ_000892/AJ_036303/AJ_017983/AJ_030868/AJ_007136/AJ_006487/AJ_012935/AJ_030836/AJ_017654/AJ_012938/AJ_039098/AJ_029531/AJ_000003/AJ_044558/AJ_025953/AJ_037892/AJ_029522/AJ_037689/AJ_016225…	55
5133	Pertussis	57/4342	141/10853	0.491572703	0.914563185	0.750904509	AJ_043125/AJ_043124/AJ_039986/AJ_045393/AJ_045573/AJ_046094/AJ_004996/AJ_012696/AJ_010747/AJ_045392/AJ_010752/AJ_000536/AJ_005372/AJ_046536/AJ_000892/AJ_047250/AJ_012690/AJ_026164/AJ_005002/AJ_010018/AJ_045561/AJ_025978/AJ_007136/AJ_025948/AJ_012691/AJ_026573/AJ_031154/AJ_027122/AJ_031155/AJ_012698/AJ_045961/AJ_027197/AJ_005011/AJ_005197/AJ_029478/AJ_025979/AJ_026428/AJ_030051/AJ_046884/AJ_045563…	57
4912	GnRH signaling pathway	65/4342	161/10853	0.492209581	0.914563185	0.750904509	AJ_045047/AJ_020144/AJ_011235/AJ_019905/AJ_020184/AJ_019869/AJ_045041/AJ_008491/AJ_046161/AJ_029934/AJ_045038/AJ_042424/AJ_027178/AJ_044288/AJ_042573/AJ_011990/AJ_042611/AJ_036302/AJ_020405/AJ_011832/AJ_044971/AJ_044289/AJ_046160/AJ_028523/AJ_042609/AJ_039105/AJ_046162/AJ_036304/AJ_027222/AJ_039108/AJ_027253/AJ_043984/AJ_017848/AJ_000536/AJ_039107/AJ_000892/AJ_036303/AJ_030868/AJ_030990/AJ_007136…	65
5225	Hepatocellular carcinoma	95/4342	236/10853	0.49386412	0.914563185	0.750904509	AJ_026397/AJ_004247/AJ_042520/AJ_027907/AJ_036651/AJ_030109/AJ_030108/AJ_015542/AJ_016302/AJ_007273/AJ_026620/AJ_026613/AJ_026395/AJ_026303/AJ_026616/AJ_027178/AJ_026622/AJ_042573/AJ_026615/AJ_042611/AJ_044963/AJ_004138/AJ_030269/AJ_000109/AJ_016064/AJ_042609/AJ_026623/AJ_027222/AJ_027253/AJ_001169/AJ_018899/AJ_015603/AJ_017852/AJ_038493/AJ_029118/AJ_005543/AJ_018684/AJ_019948/AJ_026302/AJ_007650…	95
4512	ECM-receptor interaction	90/4342	224/10853	0.504644178	0.921062367	0.75624068	AJ_030184/AJ_030191/AJ_028052/AJ_030559/AJ_006514/AJ_046438/AJ_004911/AJ_032086/AJ_004912/AJ_006516/AJ_042059/AJ_023084/AJ_014322/AJ_006515/AJ_023085/AJ_027160/AJ_027694/AJ_038567/AJ_012693/AJ_004906/AJ_027659/AJ_014323/AJ_014316/AJ_027666/AJ_001423/AJ_004934/AJ_014321/AJ_014319/AJ_023121/AJ_045529/AJ_006023/AJ_027670/AJ_004910/AJ_046536/AJ_022499/AJ_014318/AJ_031557/AJ_026164/AJ_004572/AJ_031558…	90
4218	Cellular senescence	76/4342	189/10853	0.504879484	0.921062367	0.75624068	AJ_031887/AJ_031886/AJ_023880/AJ_023881/AJ_011601/AJ_042673/AJ_038838/AJ_042671/AJ_041719/AJ_029334/AJ_012098/AJ_029335/AJ_019881/AJ_000536/AJ_000892/AJ_041390/AJ_005543/AJ_030868/AJ_030990/AJ_007136/AJ_043955/AJ_010614/AJ_007650/AJ_041383/AJ_030836/AJ_015467/AJ_015457/AJ_006573/AJ_045961/AJ_037485/AJ_029496/AJ_038041/AJ_044851/AJ_015456/AJ_045947/AJ_016574/AJ_028719/AJ_044175/AJ_043041/AJ_011349…	76
1212	Fatty acid metabolism	60/4342	149/10853	0.505268498	0.921062367	0.75624068	AJ_020195/AJ_005749/AJ_043632/AJ_005183/AJ_040098/AJ_007448/AJ_005752/AJ_019497/AJ_040089/AJ_005751/AJ_040090/AJ_031066/AJ_025031/AJ_031071/AJ_019312/AJ_019314/AJ_043730/AJ_007149/AJ_025034/AJ_031068/AJ_020662/AJ_020661/AJ_020008/AJ_025032/AJ_044243/AJ_040091/AJ_007630/AJ_004131/AJ_024708/AJ_033295/AJ_039020/AJ_019756/AJ_029916/AJ_005192/AJ_014177/AJ_005185/AJ_027340/AJ_007647/AJ_014170/AJ_031070…	60
1210	2-Oxocarboxylic acid metabolism	12/4342	29/10853	0.51032652	0.9254626	0.759853503	AJ_006351/AJ_042373/AJ_006352/AJ_011708/AJ_025727/AJ_028264/AJ_028265/AJ_006346/AJ_029011/AJ_038054/AJ_033018/AJ_029014	12
512	Mucin type O-glycan biosynthesis	21/4342	52/10853	0.530563768	0.955747022	0.784718607	AJ_039282/AJ_039283/AJ_029760/AJ_009161/AJ_038062/AJ_046580/AJ_020279/AJ_031880/AJ_031882/AJ_027072/AJ_001723/AJ_031879/AJ_038113/AJ_001625/AJ_027071/AJ_014150/AJ_001626/AJ_043313/AJ_002197/AJ_001629/AJ_001623	21
4070	Phosphatidylinositol signaling system	56/4342	140/10853	0.533052571	0.955747022	0.784718607	AJ_017715/AJ_017724/AJ_017717/AJ_042611/AJ_017716/AJ_003848/AJ_042609/AJ_024389/AJ_000536/AJ_038493/AJ_032249/AJ_000892/AJ_003845/AJ_030868/AJ_005805/AJ_007136/AJ_005806/AJ_038497/AJ_030836/AJ_015467/AJ_038492/AJ_015457/AJ_000003/AJ_015456/AJ_006189/AJ_031379/AJ_038487/AJ_038467/AJ_007340/AJ_029358/AJ_035727/AJ_027055/AJ_029359/AJ_030837/AJ_038483/AJ_007337/AJ_001055/AJ_030867/AJ_038489/AJ_022577…	56
4931	Insulin resistance	103/4342	258/10853	0.535218332	0.955747022	0.784718607	AJ_035412/AJ_042673/AJ_028399/AJ_045393/AJ_045573/AJ_035711/AJ_042671/AJ_036337/AJ_036171/AJ_035304/AJ_010071/AJ_035714/AJ_026483/AJ_035203/AJ_035302/AJ_035017/AJ_042611/AJ_035207/AJ_042141/AJ_042144/AJ_020662/AJ_020661/AJ_042140/AJ_029334/AJ_035206/AJ_042609/AJ_033304/AJ_021957/AJ_011456/AJ_011475/AJ_029335/AJ_010066/AJ_045392/AJ_010067/AJ_035204/AJ_036440/AJ_037150/AJ_035145/AJ_035723/AJ_010072…	103
4270	Vascular smooth muscle contraction	90/4342	226/10853	0.548317332	0.968143785	0.794897003	AJ_022539/AJ_022516/AJ_022526/AJ_022527/AJ_024463/AJ_043039/AJ_036062/AJ_042673/AJ_036061/AJ_024462/AJ_005556/AJ_024454/AJ_020464/AJ_042671/AJ_027369/AJ_037179/AJ_042254/AJ_042263/AJ_045566/AJ_011990/AJ_042611/AJ_036302/AJ_011832/AJ_046969/AJ_027235/AJ_013727/AJ_024960/AJ_029334/AJ_042609/AJ_039105/AJ_036304/AJ_027234/AJ_029335/AJ_039108/AJ_027236/AJ_027233/AJ_014950/AJ_043521/AJ_018899/AJ_000536…	90
5221	Acute myeloid leukemia	24/4342	60/10853	0.54953198	0.968143785	0.794897003	AJ_021360/AJ_028828/AJ_005021/AJ_015729/AJ_015763/AJ_021368/AJ_028835/AJ_042573/AJ_015467/AJ_017654/AJ_015457/AJ_045961/AJ_015456/AJ_037996/AJ_011349/AJ_042570/AJ_011345/AJ_042574/AJ_035727/AJ_011346/AJ_019494/AJ_035696/AJ_016865/AJ_032062	24
5010	Alzheimer disease	82/4342	206/10853	0.550458895	0.968143785	0.794897003	AJ_039770/AJ_037667/AJ_045393/AJ_031343/AJ_045573/AJ_027528/AJ_047107/AJ_001125/AJ_027532/AJ_025485/AJ_027534/AJ_026736/AJ_014424/AJ_014220/AJ_045392/AJ_027530/AJ_027531/AJ_000536/AJ_000892/AJ_014604/AJ_001124/AJ_030868/AJ_030990/AJ_045561/AJ_027533/AJ_007136/AJ_045828/AJ_013430/AJ_030836/AJ_010357/AJ_045961/AJ_000003/AJ_027197/AJ_040931/AJ_045829/AJ_005197/AJ_040932/AJ_037973/AJ_025920/AJ_045830…	82
4974	Protein digestion and absorption	72/4342	181/10853	0.553628422	0.968849738	0.795476627	AJ_029598/AJ_029593/AJ_047236/AJ_047234/AJ_029597/AJ_045037/AJ_047238/AJ_011869/AJ_028052/AJ_047237/AJ_006514/AJ_017209/AJ_029367/AJ_047235/AJ_006516/AJ_042059/AJ_006515/AJ_044971/AJ_027160/AJ_035245/AJ_028063/AJ_027694/AJ_028523/AJ_027659/AJ_027666/AJ_014424/AJ_014220/AJ_035241/AJ_036542/AJ_006023/AJ_004271/AJ_027670/AJ_014604/AJ_016400/AJ_000298/AJ_028798/AJ_036849/AJ_030118/AJ_000300/AJ_000306…	72
120	Primary bile acid biosynthesis	18/4342	45/10853	0.556944711	0.969804222	0.796260309	AJ_010071/AJ_037882/AJ_010241/AJ_037880/AJ_010062/AJ_000273/AJ_010066/AJ_010067/AJ_002823/AJ_002841/AJ_000267/AJ_010072/AJ_029916/AJ_010063/AJ_010176/AJ_035547/AJ_000272/AJ_036495	18
5034	Alcoholism	63/4342	159/10853	0.569885763	0.987425828	0.810728574	AJ_001285/AJ_042673/AJ_044930/AJ_044929/AJ_003694/AJ_003693/AJ_017736/AJ_042671/AJ_023025/AJ_010268/AJ_042573/AJ_039874/AJ_016871/AJ_016886/AJ_047350/AJ_016882/AJ_029334/AJ_016883/AJ_033649/AJ_029335/AJ_016870/AJ_000536/AJ_045851/AJ_000892/AJ_046184/AJ_021076/AJ_007136/AJ_022761/AJ_044334/AJ_045961/AJ_044336/AJ_025953/AJ_022760/AJ_044175/AJ_011349/AJ_002251/AJ_042570/AJ_011345/AJ_042574/AJ_011689…	63
4011	MAPK signaling pathway - yeast	21/4342	53/10853	0.574769746	0.99098232	0.813648642	AJ_027907/AJ_042611/AJ_045905/AJ_042609/AJ_045896/AJ_045895/AJ_017848/AJ_045961/AJ_037444/AJ_037441/AJ_024559/AJ_031361/AJ_031362/AJ_015488/AJ_015486/AJ_006029/AJ_011804/AJ_024560/AJ_011803/AJ_034585/AJ_024448	21
4977	Vitamin digestion and absorption	56/4342	142/10853	0.587258504	1	0.821052632	AJ_002515/AJ_037522/AJ_028962/AJ_009889/AJ_002533/AJ_028961/AJ_015345/AJ_000824/AJ_042589/AJ_035658/AJ_009546/AJ_020686/AJ_037077/AJ_036478/AJ_036472/AJ_021950/AJ_000585/AJ_023002/AJ_009673/AJ_045756/AJ_035275/AJ_005480/AJ_045757/AJ_005481/AJ_036714/AJ_035838/AJ_005621/AJ_036715/AJ_045762/AJ_005620/AJ_006821/AJ_010177/AJ_042550/AJ_006827/AJ_006825/AJ_000823/AJ_006829/AJ_005936/AJ_023719/AJ_006828…	56
4350	TGF-beta signaling pathway	37/4342	94/10853	0.589895147	1	0.821052632	AJ_001113/AJ_026524/AJ_008628/AJ_001114/AJ_036679/AJ_036674/AJ_008627/AJ_007325/AJ_035900/AJ_000383/AJ_001423/AJ_036680/AJ_035911/AJ_030923/AJ_035901/AJ_006573/AJ_019773/AJ_045961/AJ_037485/AJ_007405/AJ_014579/AJ_019775/AJ_046335/AJ_007404/AJ_007399/AJ_031361/AJ_031362/AJ_039551/AJ_037490/AJ_027753/AJ_013124/AJ_013125/AJ_035899/AJ_022786/AJ_034585/AJ_022787/AJ_022785	37
4721	Synaptic vesicle cycle	37/4342	94/10853	0.589895147	1	0.821052632	AJ_005744/AJ_019918/AJ_039874/AJ_019922/AJ_040293/AJ_004468/AJ_004888/AJ_004451/AJ_011542/AJ_011548/AJ_004874/AJ_044499/AJ_014072/AJ_004459/AJ_004450/AJ_040308/AJ_004620/AJ_011540/AJ_005733/AJ_018807/AJ_038697/AJ_045495/AJ_006432/AJ_044490/AJ_008756/AJ_020587/AJ_007478/AJ_004767/AJ_009685/AJ_000480/AJ_004180/AJ_046136/AJ_045489/AJ_046116/AJ_018839/AJ_045492/AJ_000844	37
4016	MAPK signaling pathway - plant	11/4342	28/10853	0.601897834	1	0.821052632	AJ_044893/AJ_036131/AJ_013259/AJ_013271/AJ_000536/AJ_000892/AJ_045178/AJ_007136/AJ_022284/AJ_019953/AJ_022365	11
4720	Long-term potentiation	38/4342	97/10853	0.604710356	1	0.821052632	AJ_042673/AJ_014866/AJ_042671/AJ_042611/AJ_036302/AJ_044971/AJ_028523/AJ_029334/AJ_042609/AJ_015975/AJ_036304/AJ_029335/AJ_000536/AJ_000892/AJ_036303/AJ_030868/AJ_030990/AJ_007136/AJ_030836/AJ_045961/AJ_015972/AJ_000003/AJ_015728/AJ_044175/AJ_011349/AJ_011345/AJ_030837/AJ_011346/AJ_016167/AJ_001055/AJ_030867/AJ_030835/AJ_011720/AJ_020212/AJ_020211/AJ_046304/AJ_030839/AJ_015746	38
591	Linoleic acid metabolism	30/4342	77/10853	0.616951132	1	0.821052632	AJ_020582/AJ_020583/AJ_038953/AJ_023419/AJ_043039/AJ_036062/AJ_029878/AJ_037423/AJ_015993/AJ_037422/AJ_037426/AJ_036061/AJ_015994/AJ_029879/AJ_031210/AJ_027470/AJ_045566/AJ_011990/AJ_000448/AJ_011832/AJ_009487/AJ_027469/AJ_043521/AJ_009492/AJ_043524/AJ_030846/AJ_030872/AJ_002505/AJ_002027/AJ_009199	30
4141	Protein processing in endoplasmic reticulum	98/4342	250/10853	0.627455001	1	0.821052632	AJ_003168/AJ_017893/AJ_001145/AJ_017891/AJ_000113/AJ_017890/AJ_017628/AJ_001186/AJ_000114/AJ_006763/AJ_038000/AJ_006776/AJ_041892/AJ_029123/AJ_000836/AJ_013315/AJ_033276/AJ_036526/AJ_006977/AJ_013203/AJ_012831/AJ_024389/AJ_028056/AJ_027203/AJ_003233/AJ_033277/AJ_001280/AJ_000857/AJ_017177/AJ_039003/AJ_000835/AJ_027647/AJ_005273/AJ_017208/AJ_003073/AJ_004785/AJ_035195/AJ_036568/AJ_045415/AJ_004780…	98
4620	Toll-like receptor signaling pathway	42/4342	108/10853	0.62973999	1	0.821052632	AJ_043125/AJ_043124/AJ_038286/AJ_031343/AJ_038290/AJ_042386/AJ_016711/AJ_039563/AJ_002109/AJ_031154/AJ_015467/AJ_015457/AJ_031155/AJ_039558/AJ_045961/AJ_027197/AJ_015456/AJ_043217/AJ_042393/AJ_029478/AJ_041617/AJ_037567/AJ_025392/AJ_011349/AJ_003779/AJ_030051/AJ_044659/AJ_011345/AJ_026792/AJ_035727/AJ_011346/AJ_029477/AJ_025391/AJ_042473/AJ_019494/AJ_003995/AJ_016095/AJ_043812/AJ_000725/AJ_020651…	42
4668	TNF signaling pathway	64/4342	164/10853	0.630981369	1	0.821052632	AJ_045047/AJ_020144/AJ_011235/AJ_019905/AJ_031343/AJ_020184/AJ_019869/AJ_009240/AJ_045041/AJ_008491/AJ_046161/AJ_029934/AJ_045038/AJ_042424/AJ_016341/AJ_044288/AJ_016340/AJ_020405/AJ_044289/AJ_046160/AJ_000710/AJ_046162/AJ_046408/AJ_043984/AJ_016711/AJ_002109/AJ_003752/AJ_015467/AJ_003741/AJ_015457/AJ_045961/AJ_027197/AJ_015952/AJ_015456/AJ_005197/AJ_025953/AJ_003509/AJ_041617/AJ_011349/AJ_003779…	64
4713	Circadian entrainment	65/4342	167/10853	0.641867141	1	0.821052632	AJ_002450/AJ_002448/AJ_024463/AJ_002449/AJ_002451/AJ_002446/AJ_045393/AJ_024462/AJ_011364/AJ_011362/AJ_024454/AJ_045573/AJ_020464/AJ_043245/AJ_043246/AJ_042611/AJ_036302/AJ_044971/AJ_001125/AJ_013727/AJ_028523/AJ_037507/AJ_001131/AJ_042609/AJ_039105/AJ_036304/AJ_039108/AJ_045392/AJ_000536/AJ_039107/AJ_000892/AJ_036303/AJ_001124/AJ_001126/AJ_030868/AJ_030990/AJ_045561/AJ_007136/AJ_030836/AJ_043242…	65
460	Cyanoamino acid metabolism	5/4342	13/10853	0.64726423	1	0.821052632	AJ_042721/AJ_042729/AJ_010285/AJ_043950/AJ_010271	5
4926	Relaxin signaling pathway	70/4342	180/10853	0.648474706	1	0.821052632	AJ_045393/AJ_045573/AJ_006514/AJ_015648/AJ_027178/AJ_006516/AJ_046709/AJ_042573/AJ_042611/AJ_036302/AJ_035802/AJ_042609/AJ_039105/AJ_036304/AJ_016052/AJ_027222/AJ_039108/AJ_045392/AJ_027253/AJ_018899/AJ_006023/AJ_035809/AJ_039107/AJ_036303/AJ_005704/AJ_002109/AJ_045561/AJ_035498/AJ_015707/AJ_016051/AJ_015467/AJ_015457/AJ_006573/AJ_045961/AJ_039098/AJ_000003/AJ_015456/AJ_006022/AJ_037076/AJ_025953…	70
534	Glycosaminoglycan biosynthesis - heparan sulfate / heparin	23/4342	60/10853	0.651599675	1	0.821052632	AJ_030214/AJ_037750/AJ_020776/AJ_019732/AJ_009895/AJ_026394/AJ_040097/AJ_040106/AJ_009841/AJ_043411/AJ_015123/AJ_043409/AJ_003422/AJ_014518/AJ_022903/AJ_026919/AJ_010240/AJ_020189/AJ_007854/AJ_020190/AJ_007733/AJ_007853/AJ_014517	23
140	Steroid hormone biosynthesis	75/4342	193/10853	0.654771913	1	0.821052632	AJ_020582/AJ_020583/AJ_039382/AJ_039383/AJ_019440/AJ_038953/AJ_015669/AJ_044560/AJ_023283/AJ_036973/AJ_023419/AJ_036964/AJ_023281/AJ_015670/AJ_023282/AJ_023289/AJ_027013/AJ_037423/AJ_025702/AJ_011008/AJ_015993/AJ_001700/AJ_037422/AJ_037426/AJ_015994/AJ_011009/AJ_029222/AJ_029879/AJ_031210/AJ_027470/AJ_008022/AJ_029877/AJ_014461/AJ_043826/AJ_000448/AJ_009487/AJ_001702/AJ_036153/AJ_017034/AJ_042077…	75
5204	Chemical carcinogenesis - DNA adducts	75/4342	193/10853	0.654771913	1	0.821052632	AJ_020583/AJ_039382/AJ_039383/AJ_019440/AJ_044560/AJ_023283/AJ_036973/AJ_036964/AJ_023281/AJ_004247/AJ_018295/AJ_046032/AJ_023282/AJ_023289/AJ_020419/AJ_011008/AJ_015993/AJ_001700/AJ_015994/AJ_011009/AJ_015542/AJ_029222/AJ_029879/AJ_019137/AJ_027470/AJ_008022/AJ_025891/AJ_014461/AJ_020409/AJ_043826/AJ_020435/AJ_025892/AJ_003646/AJ_004138/AJ_019186/AJ_019990/AJ_026279/AJ_001702/AJ_036153/AJ_019140…	75
5211	Renal cell carcinoma	33/4342	86/10853	0.660898598	1	0.821052632	AJ_041719/AJ_042573/AJ_033101/AJ_045186/AJ_003307/AJ_003857/AJ_042386/AJ_015467/AJ_015457/AJ_045961/AJ_015456/AJ_043217/AJ_042393/AJ_025392/AJ_043287/AJ_011349/AJ_042570/AJ_011345/AJ_042574/AJ_035727/AJ_024559/AJ_011346/AJ_025391/AJ_003995/AJ_035696/AJ_044834/AJ_014828/AJ_024560/AJ_001642/AJ_041453/AJ_001639/AJ_032611/AJ_003118	33
3022	Basal transcription factors	24/4342	63/10853	0.667215539	1	0.821052632	AJ_027873/AJ_028838/AJ_000275/AJ_042754/AJ_012610/AJ_002826/AJ_013418/AJ_002811/AJ_001098/AJ_002825/AJ_000545/AJ_001861/AJ_031519/AJ_009140/AJ_031518/AJ_014658/AJ_002812/AJ_014418/AJ_045079/AJ_014656/AJ_009144/AJ_029327/AJ_017005/AJ_037748	24
4659	Th17 cell differentiation	36/4342	94/10853	0.669884494	1	0.821052632	AJ_008012/AJ_036931/AJ_036073/AJ_036927/AJ_003307/AJ_038493/AJ_003612/AJ_002109/AJ_038497/AJ_003073/AJ_038492/AJ_006573/AJ_018531/AJ_031591/AJ_045961/AJ_038487/AJ_003072/AJ_031592/AJ_018538/AJ_038483/AJ_038489/AJ_019494/AJ_038494/AJ_038481/AJ_020212/AJ_031590/AJ_027753/AJ_020211/AJ_016865/AJ_001642/AJ_046304/AJ_036644/AJ_015746/AJ_001639/AJ_024174/AJ_003118	36
4260	Cardiac muscle contraction	17/4342	45/10853	0.673498107	1	0.821052632	AJ_001125/AJ_030010/AJ_001131/AJ_030009/AJ_018899/AJ_001124/AJ_001126/AJ_030990/AJ_010640/AJ_030020/AJ_042878/AJ_037973/AJ_043575/AJ_037438/AJ_031630/AJ_030004/AJ_023847	17
3060	Protein export	12/4342	32/10853	0.677270135	1	0.821052632	AJ_034047/AJ_004785/AJ_004780/AJ_004781/AJ_038450/AJ_006278/AJ_004226/AJ_002330/AJ_015391/AJ_034048/AJ_027396/AJ_006748	12
531	Glycosaminoglycan degradation	32/4342	84/10853	0.678951222	1	0.821052632	AJ_014949/AJ_014932/AJ_038750/AJ_014923/AJ_014921/AJ_014179/AJ_044689/AJ_014173/AJ_018357/AJ_017947/AJ_027050/AJ_017948/AJ_011796/AJ_011795/AJ_014370/AJ_012134/AJ_012765/AJ_019942/AJ_041412/AJ_004456/AJ_041414/AJ_042629/AJ_014688/AJ_018371/AJ_014516/AJ_010397/AJ_038730/AJ_004471/AJ_018360/AJ_038771/AJ_042636/AJ_042637	32
1523	Antifolate resistance	32/4342	84/10853	0.678951222	1	0.821052632	AJ_002195/AJ_028827/AJ_034477/AJ_034476/AJ_041985/AJ_020100/AJ_047134/AJ_042721/AJ_005320/AJ_019844/AJ_046889/AJ_030831/AJ_024530/AJ_029331/AJ_042729/AJ_024559/AJ_025516/AJ_041921/AJ_020101/AJ_043950/AJ_019494/AJ_004433/AJ_041923/AJ_005286/AJ_004432/AJ_005342/AJ_039200/AJ_024560/AJ_005284/AJ_004566/AJ_041924/AJ_005283	32
4978	Mineral absorption	25/4342	66/10853	0.681938518	1	0.821052632	AJ_011601/AJ_033009/AJ_044931/AJ_033010/AJ_032736/AJ_033570/AJ_003878/AJ_003879/AJ_018771/AJ_031006/AJ_010964/AJ_017622/AJ_031010/AJ_037604/AJ_023216/AJ_045322/AJ_022628/AJ_029072/AJ_004726/AJ_032735/AJ_023215/AJ_033314/AJ_037600/AJ_030000/AJ_011766	25
4071	Sphingolipid signaling pathway	56/4342	146/10853	0.688164969	1	0.821052632	AJ_001113/AJ_001865/AJ_045393/AJ_001864/AJ_045573/AJ_020394/AJ_042611/AJ_020390/AJ_042609/AJ_045392/AJ_021882/AJ_042386/AJ_018405/AJ_045561/AJ_015467/AJ_015457/AJ_006112/AJ_045961/AJ_000003/AJ_015456/AJ_013158/AJ_000740/AJ_018638/AJ_043217/AJ_042393/AJ_025392/AJ_011349/AJ_023840/AJ_011345/AJ_045563/AJ_038461/AJ_035727/AJ_029265/AJ_011346/AJ_020396/AJ_001055/AJ_025391/AJ_031361/AJ_041921/AJ_026016…	56
510	N-Glycan biosynthesis	23/4342	61/10853	0.688656061	1	0.821052632	AJ_012258/AJ_012257/AJ_039148/AJ_012872/AJ_024621/AJ_002163/AJ_017182/AJ_045769/AJ_008224/AJ_017179/AJ_024618/AJ_002167/AJ_012262/AJ_012208/AJ_003338/AJ_013141/AJ_006096/AJ_008230/AJ_000561/AJ_012418/AJ_029784/AJ_017184/AJ_030324	23
5120	Epithelial cell signaling in Helicobacter pylori infection	47/4342	123/10853	0.690281646	1	0.821052632	AJ_005744/AJ_027178/AJ_037507/AJ_027222/AJ_040293/AJ_027253/AJ_004468/AJ_038493/AJ_042386/AJ_004451/AJ_002109/AJ_006437/AJ_038497/AJ_004459/AJ_038492/AJ_004450/AJ_040308/AJ_043217/AJ_042393/AJ_038487/AJ_025392/AJ_005733/AJ_018807/AJ_023840/AJ_038697/AJ_024559/AJ_031377/AJ_038483/AJ_027182/AJ_025391/AJ_008756/AJ_020587/AJ_038489/AJ_006431/AJ_019494/AJ_003995/AJ_027180/AJ_038494/AJ_004180/AJ_043812…	47
4310	Wnt signaling pathway	75/4342	195/10853	0.69663331	1	0.821052632	AJ_026524/AJ_027907/AJ_036651/AJ_030109/AJ_030108/AJ_016302/AJ_007273/AJ_033545/AJ_020341/AJ_030054/AJ_046492/AJ_042611/AJ_044963/AJ_036302/AJ_044971/AJ_028523/AJ_016064/AJ_025080/AJ_042609/AJ_036304/AJ_039081/AJ_017852/AJ_042386/AJ_016711/AJ_029118/AJ_014614/AJ_036303/AJ_046008/AJ_019948/AJ_010464/AJ_017654/AJ_024772/AJ_014612/AJ_000003/AJ_040931/AJ_040932/AJ_043217/AJ_042393/AJ_014615/AJ_025392…	75
340	Histidine metabolism	29/4342	77/10853	0.702747672	1	0.821052632	AJ_044930/AJ_044929/AJ_003694/AJ_003693/AJ_007723/AJ_007719/AJ_023025/AJ_007708/AJ_011188/AJ_007706/AJ_044334/AJ_007707/AJ_044336/AJ_031953/AJ_031910/AJ_031911/AJ_031912/AJ_031952/AJ_022102/AJ_021795/AJ_045494/AJ_005267/AJ_043611/AJ_005347/AJ_031345/AJ_034585/AJ_005294/AJ_028992/AJ_003692	29
4672	Intestinal immune network for IgA production	4/4342	11/10853	0.703999097	1	0.821052632	AJ_046536/AJ_025365/AJ_026428/AJ_026425	4
532	Glycosaminoglycan biosynthesis - chondroitin sulfate / dermatan sulfate	42/4342	111/10853	0.712838269	1	0.821052632	AJ_040954/AJ_040476/AJ_040956/AJ_006041/AJ_008625/AJ_020000/AJ_020335/AJ_038183/AJ_009571/AJ_009562/AJ_038189/AJ_019017/AJ_038194/AJ_018646/AJ_026394/AJ_019741/AJ_040097/AJ_013769/AJ_020849/AJ_038185/AJ_040106/AJ_009559/AJ_011069/AJ_006552/AJ_009570/AJ_006805/AJ_037844/AJ_043411/AJ_029245/AJ_025211/AJ_018990/AJ_018954/AJ_029429/AJ_037821/AJ_020080/AJ_015123/AJ_037818/AJ_043409/AJ_011555/AJ_010240…	42
5203	Viral carcinogenesis	113/4342	293/10853	0.715020617	1	0.821052632	AJ_031886/AJ_036379/AJ_031343/AJ_038838/AJ_004289/AJ_046985/AJ_036931/AJ_042573/AJ_008059/AJ_036073/AJ_036302/AJ_045905/AJ_025485/AJ_047350/AJ_000710/AJ_036927/AJ_016413/AJ_012696/AJ_008473/AJ_010747/AJ_045896/AJ_016436/AJ_036304/AJ_045895/AJ_010752/AJ_042386/AJ_047250/AJ_012690/AJ_019710/AJ_016557/AJ_005543/AJ_036303/AJ_019716/AJ_010018/AJ_002109/AJ_019717/AJ_019714/AJ_043955/AJ_022761/AJ_004293…	113
564	Glycerophospholipid metabolism	78/4342	204/10853	0.722582028	1	0.821052632	AJ_043039/AJ_015388/AJ_036062/AJ_020485/AJ_015382/AJ_036061/AJ_007050/AJ_029852/AJ_030812/AJ_029853/AJ_029829/AJ_015386/AJ_015387/AJ_042184/AJ_015381/AJ_015389/AJ_005823/AJ_029831/AJ_003416/AJ_003575/AJ_019427/AJ_015358/AJ_003573/AJ_045566/AJ_011990/AJ_018652/AJ_041910/AJ_011832/AJ_029851/AJ_024959/AJ_037757/AJ_031283/AJ_018676/AJ_023743/AJ_029830/AJ_043521/AJ_005824/AJ_043288/AJ_006768/AJ_030189…	78
5143	African trypanosomiasis	9/4342	25/10853	0.726970154	1	0.821052632	AJ_023084/AJ_042611/AJ_042609/AJ_035480/AJ_000003/AJ_003509/AJ_003357/AJ_001055/AJ_023962	9
5340	Primary immunodeficiency	9/4342	25/10853	0.726970154	1	0.821052632	AJ_018221/AJ_032071/AJ_012086/AJ_046884/AJ_044831/AJ_012506/AJ_012507/AJ_042230/AJ_045408	9
4914	Progesterone-mediated oocyte maturation	48/4342	128/10853	0.748487453	1	0.821052632	AJ_031887/AJ_031886/AJ_005626/AJ_005633/AJ_023703/AJ_038281/AJ_000169/AJ_000174/AJ_036302/AJ_039105/AJ_036304/AJ_039108/AJ_021200/AJ_045193/AJ_039107/AJ_036303/AJ_039096/AJ_013868/AJ_010614/AJ_015467/AJ_003073/AJ_015457/AJ_018747/AJ_045961/AJ_039098/AJ_015456/AJ_020198/AJ_011349/AJ_018745/AJ_011345/AJ_003072/AJ_018746/AJ_035727/AJ_010769/AJ_026983/AJ_011346/AJ_018347/AJ_016167/AJ_039100/AJ_045194…	48
627	Aminobenzoate degradation	7/4342	20/10853	0.750417552	1	0.821052632	AJ_014177/AJ_014170/AJ_023742/AJ_023734/AJ_014171/AJ_007652/AJ_007635	7
4724	Glutamatergic synapse	58/4342	154/10853	0.751117864	1	0.821052632	AJ_014866/AJ_026939/AJ_016001/AJ_012614/AJ_043245/AJ_011990/AJ_043246/AJ_042611/AJ_036302/AJ_011832/AJ_035245/AJ_012615/AJ_042609/AJ_016007/AJ_015975/AJ_039105/AJ_015974/AJ_036304/AJ_035241/AJ_039108/AJ_016008/AJ_036542/AJ_039107/AJ_036303/AJ_030868/AJ_030990/AJ_003851/AJ_030836/AJ_043242/AJ_045961/AJ_043238/AJ_015972/AJ_039098/AJ_000003/AJ_015728/AJ_036543/AJ_019817/AJ_026983/AJ_030837/AJ_039100…	58
5134	Legionellosis	45/4342	121/10853	0.766180995	1	0.821052632	AJ_039770/AJ_001145/AJ_031343/AJ_000113/AJ_001186/AJ_000114/AJ_006763/AJ_016339/AJ_006776/AJ_000436/AJ_011638/AJ_025485/AJ_012696/AJ_010747/AJ_012831/AJ_010752/AJ_032564/AJ_027203/AJ_047250/AJ_012690/AJ_010018/AJ_002109/AJ_012691/AJ_026573/AJ_025725/AJ_012698/AJ_027197/AJ_005197/AJ_025920/AJ_026785/AJ_025743/AJ_046719/AJ_018694/AJ_005190/AJ_001354/AJ_019494/AJ_010754/AJ_036724/AJ_006926/AJ_003523…	45
4728	Dopaminergic synapse	68/4342	181/10853	0.773206624	1	0.821052632	AJ_015669/AJ_015670/AJ_042673/AJ_044930/AJ_044929/AJ_003694/AJ_003693/AJ_017736/AJ_042671/AJ_023025/AJ_043245/AJ_043246/AJ_042611/AJ_039874/AJ_036302/AJ_016871/AJ_044971/AJ_016886/AJ_016882/AJ_028523/AJ_029334/AJ_042609/AJ_036304/AJ_016883/AJ_033649/AJ_029335/AJ_016870/AJ_004888/AJ_000536/AJ_000892/AJ_036303/AJ_030868/AJ_030990/AJ_046184/AJ_007136/AJ_013552/AJ_013555/AJ_004874/AJ_030836/AJ_044334…	68
562	Inositol phosphate metabolism	42/4342	114/10853	0.784355815	1	0.821052632	AJ_020263/AJ_020282/AJ_017715/AJ_017724/AJ_017717/AJ_036727/AJ_017716/AJ_003848/AJ_024389/AJ_038493/AJ_032249/AJ_003845/AJ_046002/AJ_038497/AJ_014955/AJ_015467/AJ_038492/AJ_015457/AJ_015142/AJ_000003/AJ_015456/AJ_006189/AJ_000183/AJ_031379/AJ_015143/AJ_038487/AJ_038467/AJ_014954/AJ_029358/AJ_029359/AJ_038483/AJ_001055/AJ_038489/AJ_022577/AJ_038494/AJ_011354/AJ_038481/AJ_020347/AJ_017675/AJ_011353…	42
4934	Cushing syndrome	103/4342	272/10853	0.785418436	1	0.821052632	AJ_036651/AJ_024920/AJ_000542/AJ_037423/AJ_030109/AJ_030108/AJ_024711/AJ_016302/AJ_007273/AJ_011364/AJ_011362/AJ_038838/AJ_027178/AJ_011423/AJ_025872/AJ_026882/AJ_033101/AJ_036302/AJ_044971/AJ_028523/AJ_016064/AJ_017034/AJ_039105/AJ_036304/AJ_027222/AJ_039108/AJ_003637/AJ_027253/AJ_005145/AJ_026931/AJ_019570/AJ_000536/AJ_039107/AJ_005543/AJ_036303/AJ_024921/AJ_030868/AJ_030990/AJ_025453/AJ_036146…	103
513	Various types of N-glycan biosynthesis	45/4342	122/10853	0.787692452	1	0.821052632	AJ_044897/AJ_028471/AJ_045972/AJ_004038/AJ_044899/AJ_044893/AJ_028446/AJ_030430/AJ_018244/AJ_028468/AJ_009571/AJ_028470/AJ_009562/AJ_027381/AJ_044895/AJ_004044/AJ_018646/AJ_004041/AJ_036131/AJ_005009/AJ_002231/AJ_012872/AJ_024621/AJ_009559/AJ_009570/AJ_002241/AJ_002163/AJ_017182/AJ_045320/AJ_008224/AJ_017179/AJ_024618/AJ_002167/AJ_012262/AJ_012208/AJ_004456/AJ_037886/AJ_006096/AJ_008230/AJ_010397…	45
3013	Nucleocytoplasmic transport	94/4342	249/10853	0.787880587	1	0.821052632	AJ_006661/AJ_006663/AJ_006662/AJ_004124/AJ_005949/AJ_004128/AJ_014120/AJ_024449/AJ_042359/AJ_029662/AJ_008411/AJ_012029/AJ_024445/AJ_037214/AJ_024200/AJ_021267/AJ_029660/AJ_008364/AJ_009554/AJ_040609/AJ_014121/AJ_029669/AJ_011011/AJ_023018/AJ_016994/AJ_003481/AJ_011304/AJ_009138/AJ_023116/AJ_037444/AJ_044168/AJ_022739/AJ_011305/AJ_007841/AJ_039109/AJ_015979/AJ_043426/AJ_022996/AJ_023019/AJ_023960…	94
4072	Phospholipase D signaling pathway	78/4342	208/10853	0.792500355	1	0.821052632	AJ_014866/AJ_027369/AJ_027178/AJ_042573/AJ_032692/AJ_011990/AJ_000436/AJ_042611/AJ_011832/AJ_042609/AJ_015975/AJ_036611/AJ_039105/AJ_015974/AJ_027222/AJ_039108/AJ_023743/AJ_027253/AJ_038493/AJ_039107/AJ_035594/AJ_039384/AJ_023735/AJ_038497/AJ_015467/AJ_038492/AJ_015457/AJ_045961/AJ_015972/AJ_039098/AJ_004620/AJ_000003/AJ_015456/AJ_015728/AJ_044586/AJ_038487/AJ_026785/AJ_043041/AJ_011349/AJ_023840…	78
5212	Pancreatic cancer	33/4342	91/10853	0.798744246	1	0.821052632	AJ_027178/AJ_027222/AJ_027253/AJ_042386/AJ_005543/AJ_007650/AJ_012862/AJ_015467/AJ_010120/AJ_015457/AJ_006573/AJ_045961/AJ_015456/AJ_043217/AJ_042393/AJ_025392/AJ_011349/AJ_025168/AJ_011345/AJ_035727/AJ_029265/AJ_011346/AJ_027182/AJ_025391/AJ_019494/AJ_039551/AJ_003995/AJ_027180/AJ_025152/AJ_027753/AJ_035696/AJ_007952/AJ_012870	33
4961	Endocrine and other factor-regulated calcium reabsorption	19/4342	54/10853	0.805558181	1	0.821052632	AJ_027079/AJ_042611/AJ_036302/AJ_042609/AJ_036304/AJ_018771/AJ_036303/AJ_038456/AJ_014072/AJ_004620/AJ_000003/AJ_026983/AJ_006432/AJ_001055/AJ_007478/AJ_009685/AJ_000480/AJ_046136/AJ_046116	19
310	Lysine degradation	74/4342	199/10853	0.813796673	1	0.821052632	AJ_010790/AJ_012018/AJ_036731/AJ_044908/AJ_019427/AJ_005933/AJ_036504/AJ_046241/AJ_031568/AJ_047114/AJ_031594/AJ_020366/AJ_026561/AJ_044907/AJ_046174/AJ_026562/AJ_020367/AJ_031593/AJ_028631/AJ_039833/AJ_000244/AJ_039643/AJ_005336/AJ_045533/AJ_041537/AJ_014177/AJ_045551/AJ_037312/AJ_022228/AJ_009051/AJ_014170/AJ_009444/AJ_029345/AJ_015011/AJ_009503/AJ_025285/AJ_023742/AJ_025256/AJ_023734/AJ_019429…	74
4976	Bile secretion	58/4342	158/10853	0.824747088	1	0.821052632	AJ_031042/AJ_024920/AJ_024711/AJ_011869/AJ_044931/AJ_000222/AJ_010071/AJ_041985/AJ_031027/AJ_020100/AJ_026807/AJ_036302/AJ_026808/AJ_039105/AJ_005320/AJ_036304/AJ_019844/AJ_039108/AJ_010066/AJ_010067/AJ_038970/AJ_039107/AJ_010072/AJ_036303/AJ_008052/AJ_024921/AJ_003612/AJ_025453/AJ_046889/AJ_014586/AJ_039098/AJ_008053/AJ_030831/AJ_014572/AJ_014573/AJ_000221/AJ_000220/AJ_037604/AJ_026811/AJ_024922…	58
4915	Estrogen signaling pathway	87/4342	234/10853	0.831411511	1	0.821052632	AJ_032835/AJ_045393/AJ_001145/AJ_032849/AJ_000113/AJ_014866/AJ_001186/AJ_045573/AJ_012463/AJ_000114/AJ_006763/AJ_006776/AJ_029116/AJ_043245/AJ_027178/AJ_042573/AJ_043246/AJ_036302/AJ_001453/AJ_001454/AJ_029334/AJ_015975/AJ_039105/AJ_036304/AJ_027222/AJ_029335/AJ_039108/AJ_045392/AJ_027253/AJ_000536/AJ_039107/AJ_000892/AJ_036303/AJ_030868/AJ_018405/AJ_045561/AJ_007136/AJ_001451/AJ_030836/AJ_015467…	87
333	Prodigiosin biosynthesis	4/4342	13/10853	0.831709275	1	0.821052632	AJ_039020/AJ_039646/AJ_039659/AJ_039654	4
600	Sphingolipid metabolism	70/4342	190/10853	0.834701512	1	0.821052632	AJ_039282/AJ_039383/AJ_019440/AJ_023283/AJ_036973/AJ_039283/AJ_036964/AJ_029760/AJ_001113/AJ_041973/AJ_023282/AJ_010637/AJ_001865/AJ_023289/AJ_044725/AJ_023288/AJ_030623/AJ_001864/AJ_008499/AJ_008242/AJ_014654/AJ_044573/AJ_041974/AJ_041972/AJ_018017/AJ_020394/AJ_008022/AJ_018016/AJ_004984/AJ_041085/AJ_005825/AJ_024513/AJ_004397/AJ_020390/AJ_041975/AJ_031636/AJ_021882/AJ_003744/AJ_037511/AJ_020527…	70
5162	Measles	49/4342	135/10853	0.834909504	1	0.821052632	AJ_043125/AJ_043124/AJ_021858/AJ_001145/AJ_021852/AJ_000113/AJ_001186/AJ_046094/AJ_038838/AJ_000114/AJ_006763/AJ_006776/AJ_041031/AJ_039081/AJ_016711/AJ_005543/AJ_002109/AJ_031154/AJ_015467/AJ_015457/AJ_031155/AJ_023018/AJ_031591/AJ_038041/AJ_040931/AJ_015456/AJ_031089/AJ_040932/AJ_029478/AJ_023019/AJ_023960/AJ_023840/AJ_030051/AJ_026792/AJ_035727/AJ_031592/AJ_018694/AJ_001318/AJ_020359/AJ_029477…	49
4115	p53 signaling pathway	26/4342	74/10853	0.835746894	1	0.821052632	AJ_039770/AJ_031343/AJ_038838/AJ_002767/AJ_025485/AJ_001423/AJ_021200/AJ_012389/AJ_005543/AJ_043955/AJ_010614/AJ_038041/AJ_027197/AJ_045947/AJ_025920/AJ_025743/AJ_043041/AJ_032782/AJ_016644/AJ_040083/AJ_029265/AJ_020610/AJ_036724/AJ_041326/AJ_020347/AJ_007936	26
4211	Longevity regulating pathway	45/4342	125/10853	0.844194372	1	0.821052632	AJ_028399/AJ_034204/AJ_026483/AJ_036302/AJ_039105/AJ_036304/AJ_039108/AJ_034252/AJ_021200/AJ_045851/AJ_039107/AJ_034255/AJ_036303/AJ_039384/AJ_015467/AJ_015457/AJ_039098/AJ_015456/AJ_025953/AJ_034409/AJ_043041/AJ_036710/AJ_016225/AJ_034415/AJ_035727/AJ_010769/AJ_016644/AJ_026983/AJ_029265/AJ_039100/AJ_016223/AJ_042426/AJ_045849/AJ_019494/AJ_036711/AJ_011720/AJ_026487/AJ_035696/AJ_020571/AJ_004074…	45
61	Fatty acid biosynthesis	17/4342	50/10853	0.844732924	1	0.821052632	AJ_020195/AJ_019497/AJ_031066/AJ_031071/AJ_031068/AJ_020008/AJ_024708/AJ_039020/AJ_031070/AJ_039646/AJ_002613/AJ_039659/AJ_039654/AJ_031069/AJ_002623/AJ_010419/AJ_027097	17
4621	NOD-like receptor signaling pathway	86/4342	233/10853	0.851677775	1	0.821052632	AJ_043125/AJ_043124/AJ_039986/AJ_011601/AJ_040742/AJ_021858/AJ_016342/AJ_042540/AJ_021852/AJ_031343/AJ_042539/AJ_042571/AJ_041941/AJ_016339/AJ_002619/AJ_016341/AJ_016340/AJ_000710/AJ_020482/AJ_046910/AJ_039503/AJ_032564/AJ_033976/AJ_036141/AJ_036145/AJ_016711/AJ_030868/AJ_002109/AJ_008251/AJ_014168/AJ_031154/AJ_030836/AJ_003073/AJ_024520/AJ_010120/AJ_031155/AJ_031591/AJ_045961/AJ_024912/AJ_000003…	86
4514	Cell adhesion molecules	94/4342	255/10853	0.864967854	1	0.821052632	AJ_017111/AJ_035412/AJ_005440/AJ_035533/AJ_035711/AJ_036337/AJ_036171/AJ_041644/AJ_035311/AJ_035304/AJ_035714/AJ_041220/AJ_035203/AJ_035302/AJ_035300/AJ_035330/AJ_035017/AJ_035207/AJ_042141/AJ_035303/AJ_042144/AJ_042140/AJ_035206/AJ_033304/AJ_021957/AJ_011456/AJ_011475/AJ_035204/AJ_036440/AJ_037150/AJ_035145/AJ_046536/AJ_035723/AJ_031701/AJ_026164/AJ_023354/AJ_025978/AJ_035536/AJ_035196/AJ_003541…	94
3320	PPAR signaling pathway	53/4342	148/10853	0.871927746	1	0.821052632	AJ_020195/AJ_005749/AJ_005183/AJ_040098/AJ_007448/AJ_005752/AJ_010071/AJ_037882/AJ_019497/AJ_040089/AJ_005751/AJ_040090/AJ_007149/AJ_037880/AJ_020662/AJ_020661/AJ_020008/AJ_040634/AJ_040091/AJ_007630/AJ_010066/AJ_010067/AJ_024708/AJ_019756/AJ_010072/AJ_029916/AJ_003612/AJ_005192/AJ_014177/AJ_001826/AJ_005185/AJ_027340/AJ_007647/AJ_017654/AJ_014170/AJ_004664/AJ_002613/AJ_040635/AJ_001816/AJ_037892…	53
4520	Adherens junction	114/4342	308/10853	0.874621901	1	0.821052632	AJ_026397/AJ_035412/AJ_042520/AJ_016692/AJ_026620/AJ_035533/AJ_016708/AJ_035711/AJ_036337/AJ_036171/AJ_026613/AJ_035311/AJ_035304/AJ_026395/AJ_035714/AJ_026303/AJ_026616/AJ_027178/AJ_026622/AJ_035203/AJ_026615/AJ_035302/AJ_035300/AJ_035330/AJ_035017/AJ_035207/AJ_030269/AJ_042141/AJ_035303/AJ_042144/AJ_031441/AJ_000109/AJ_042140/AJ_035206/AJ_033304/AJ_021957/AJ_011456/AJ_026623/AJ_011475/AJ_027222…	114
515	Mannose type O-glycan biosynthesis	26/4342	76/10853	0.876104925	1	0.821052632	AJ_044897/AJ_028471/AJ_045972/AJ_044899/AJ_044893/AJ_028446/AJ_030430/AJ_028468/AJ_028470/AJ_003949/AJ_027381/AJ_044895/AJ_018646/AJ_036131/AJ_005009/AJ_037590/AJ_037587/AJ_036201/AJ_036203/AJ_036165/AJ_037886/AJ_006719/AJ_047152/AJ_036319/AJ_029718/AJ_036729	26
3460	Fanconi anemia pathway	36/4342	103/10853	0.8761624	1	0.821052632	AJ_014763/AJ_014771/AJ_017404/AJ_015057/AJ_016241/AJ_015339/AJ_001140/AJ_033558/AJ_014242/AJ_012862/AJ_039362/AJ_043290/AJ_001142/AJ_014244/AJ_023152/AJ_014239/AJ_016986/AJ_025944/AJ_044732/AJ_015971/AJ_044729/AJ_023148/AJ_026792/AJ_026800/AJ_014246/AJ_015341/AJ_001138/AJ_026013/AJ_009433/AJ_035429/AJ_035434/AJ_019129/AJ_018233/AJ_047022/AJ_012870/AJ_031054	36
4911	Insulin secretion	50/4342	141/10853	0.884636149	1	0.821052632	AJ_031143/AJ_011869/AJ_035050/AJ_017984/AJ_029763/AJ_042611/AJ_036302/AJ_044971/AJ_001125/AJ_028523/AJ_001131/AJ_042609/AJ_039105/AJ_036304/AJ_039108/AJ_039107/AJ_036303/AJ_001124/AJ_001126/AJ_017983/AJ_030868/AJ_030990/AJ_031918/AJ_013193/AJ_030836/AJ_044499/AJ_031916/AJ_039098/AJ_000003/AJ_025953/AJ_045495/AJ_026983/AJ_030837/AJ_044490/AJ_039100/AJ_001055/AJ_030867/AJ_020375/AJ_007680/AJ_030835…	50
4920	Adipocytokine signaling pathway	28/4342	82/10853	0.885815193	1	0.821052632	AJ_020195/AJ_028399/AJ_019497/AJ_026483/AJ_020662/AJ_020661/AJ_020008/AJ_024708/AJ_045851/AJ_003612/AJ_002109/AJ_006487/AJ_017654/AJ_031591/AJ_002613/AJ_037892/AJ_036710/AJ_031592/AJ_045849/AJ_019494/AJ_036711/AJ_026487/AJ_031590/AJ_002623/AJ_014828/AJ_010419/AJ_045852/AJ_042399	28
40	Pentose and glucuronate interconversions	32/4342	93/10853	0.888212882	1	0.821052632	AJ_039382/AJ_039383/AJ_019440/AJ_044560/AJ_023283/AJ_036973/AJ_036964/AJ_023281/AJ_023282/AJ_023289/AJ_011008/AJ_011009/AJ_008022/AJ_010054/AJ_021893/AJ_021903/AJ_020740/AJ_020765/AJ_021870/AJ_020741/AJ_015978/AJ_040113/AJ_010711/AJ_040110/AJ_017930/AJ_010287/AJ_010341/AJ_021108/AJ_047152/AJ_007017/AJ_022290/AJ_010273	32
5169	Epstein-Barr virus infection	106/4342	289/10853	0.891395373	1	0.821052632	AJ_031886/AJ_043125/AJ_043124/AJ_003168/AJ_017893/AJ_001145/AJ_017891/AJ_000113/AJ_001186/AJ_014033/AJ_000114/AJ_006763/AJ_038000/AJ_006776/AJ_041031/AJ_046985/AJ_011638/AJ_036302/AJ_045905/AJ_045817/AJ_000710/AJ_008473/AJ_013315/AJ_012874/AJ_045896/AJ_036304/AJ_045895/AJ_039081/AJ_038493/AJ_016711/AJ_029455/AJ_036303/AJ_018023/AJ_002109/AJ_022761/AJ_035061/AJ_038497/AJ_015467/AJ_038492/AJ_015457…	106
53	Ascorbate and aldarate metabolism	23/4342	69/10853	0.896950072	1	0.821052632	AJ_039382/AJ_039383/AJ_019440/AJ_044560/AJ_023283/AJ_036973/AJ_036964/AJ_023281/AJ_023282/AJ_023289/AJ_011008/AJ_011009/AJ_008022/AJ_046002/AJ_040113/AJ_008629/AJ_040110/AJ_022102/AJ_021795/AJ_005267/AJ_010341/AJ_034585/AJ_005294	23
5161	Hepatitis B	52/4342	148/10853	0.904417149	1	0.821052632	AJ_031886/AJ_039770/AJ_031343/AJ_038838/AJ_042573/AJ_042611/AJ_025485/AJ_042609/AJ_005543/AJ_002109/AJ_007650/AJ_015467/AJ_015457/AJ_045961/AJ_038041/AJ_027197/AJ_015456/AJ_031089/AJ_025953/AJ_025920/AJ_025743/AJ_011349/AJ_023840/AJ_025168/AJ_042570/AJ_011345/AJ_042574/AJ_035727/AJ_031377/AJ_006725/AJ_029265/AJ_011346/AJ_042921/AJ_019494/AJ_039551/AJ_036724/AJ_043812/AJ_024558/AJ_020347/AJ_025152…	52
3020	RNA polymerase	22/4342	67/10853	0.909041693	1	0.821052632	AJ_014033/AJ_045817/AJ_012874/AJ_029409/AJ_029455/AJ_018023/AJ_035061/AJ_041467/AJ_034921/AJ_018028/AJ_018045/AJ_036288/AJ_034923/AJ_029459/AJ_016606/AJ_026357/AJ_010804/AJ_018029/AJ_020213/AJ_036287/AJ_013141/AJ_002095	22
643	Styrene degradation	4/4342	15/10853	0.909743355	1	0.821052632	AJ_000382/AJ_007195/AJ_007652/AJ_007635	4
4740	Olfactory transduction	28/4342	84/10853	0.915129437	1	0.821052632	AJ_020464/AJ_036302/AJ_044971/AJ_012540/AJ_028523/AJ_036304/AJ_012539/AJ_019570/AJ_000536/AJ_000892/AJ_036303/AJ_000298/AJ_007136/AJ_000300/AJ_000306/AJ_016994/AJ_019854/AJ_019852/AJ_046782/AJ_041896/AJ_026983/AJ_041895/AJ_028036/AJ_039461/AJ_019853/AJ_019847/AJ_019850/AJ_011758	28
903	Limonene and pinene degradation	3/4342	12/10853	0.91675274	1	0.821052632	AJ_022102/AJ_021795/AJ_034585	3
5168	Herpes simplex virus 1 infection	74/4342	208/10853	0.91822925	1	0.821052632	AJ_043125/AJ_043124/AJ_021858/AJ_042673/AJ_021852/AJ_031343/AJ_042671/AJ_002619/AJ_028838/AJ_000275/AJ_000710/AJ_012696/AJ_029334/AJ_010747/AJ_042754/AJ_029335/AJ_039081/AJ_010752/AJ_042046/AJ_016711/AJ_047250/AJ_012690/AJ_011107/AJ_000323/AJ_010018/AJ_002109/AJ_013552/AJ_012691/AJ_013555/AJ_012698/AJ_001098/AJ_027197/AJ_031089/AJ_042764/AJ_029478/AJ_025920/AJ_001861/AJ_045445/AJ_037311/AJ_025743…	74
561	Glycerolipid metabolism	40/4342	117/10853	0.918271191	1	0.821052632	AJ_021893/AJ_021903/AJ_018652/AJ_020740/AJ_035275/AJ_020765/AJ_018676/AJ_023743/AJ_021870/AJ_013128/AJ_020741/AJ_035594/AJ_023735/AJ_018651/AJ_018674/AJ_030705/AJ_044586/AJ_018675/AJ_031875/AJ_007340/AJ_040872/AJ_017930/AJ_008014/AJ_007337/AJ_022102/AJ_021795/AJ_018022/AJ_007224/AJ_001161/AJ_005267/AJ_007225/AJ_009712/AJ_029448/AJ_001205/AJ_034585/AJ_009692/AJ_005294/AJ_030716/AJ_020708/AJ_003827	40
5152	Tuberculosis	91/4342	253/10853	0.918673152	1	0.821052632	AJ_043125/AJ_043124/AJ_039770/AJ_038286/AJ_045393/AJ_031343/AJ_038290/AJ_014657/AJ_045573/AJ_037882/AJ_024630/AJ_041031/AJ_012551/AJ_024631/AJ_042795/AJ_011638/AJ_044971/AJ_046969/AJ_025485/AJ_037880/AJ_028523/AJ_012696/AJ_010747/AJ_046018/AJ_045392/AJ_010752/AJ_004468/AJ_000536/AJ_018763/AJ_000892/AJ_039563/AJ_047250/AJ_012690/AJ_010018/AJ_004451/AJ_045561/AJ_007136/AJ_012691/AJ_026573/AJ_031154…	91
5160	Hepatitis C	46/4342	134/10853	0.925952796	1	0.821052632	AJ_043125/AJ_043124/AJ_021858/AJ_029530/AJ_021852/AJ_004122/AJ_002619/AJ_027178/AJ_042573/AJ_027222/AJ_027253/AJ_003612/AJ_002109/AJ_015467/AJ_017654/AJ_015457/AJ_045961/AJ_040931/AJ_015456/AJ_031089/AJ_040932/AJ_018638/AJ_029478/AJ_022739/AJ_041617/AJ_023960/AJ_003779/AJ_044659/AJ_042570/AJ_042574/AJ_035727/AJ_001318/AJ_027182/AJ_029477/AJ_029451/AJ_000878/AJ_026536/AJ_046353/AJ_029450/AJ_019494…	46
4022	cGMP-PKG signaling pathway	105/4342	291/10853	0.926567979	1	0.821052632	AJ_022539/AJ_022516/AJ_022526/AJ_022527/AJ_024463/AJ_023880/AJ_023881/AJ_042673/AJ_045393/AJ_024462/AJ_005556/AJ_024454/AJ_045573/AJ_020464/AJ_042671/AJ_037179/AJ_042254/AJ_042263/AJ_028838/AJ_012540/AJ_027235/AJ_013727/AJ_024960/AJ_029334/AJ_039105/AJ_012539/AJ_027234/AJ_029335/AJ_039108/AJ_027236/AJ_045392/AJ_027233/AJ_014950/AJ_019570/AJ_000536/AJ_014933/AJ_039107/AJ_000892/AJ_020276/AJ_027295…	105
4970	Salivary secretion	86/4342	241/10853	0.927452063	1	0.821052632	AJ_026154/AJ_024463/AJ_045393/AJ_046813/AJ_036637/AJ_025300/AJ_037407/AJ_036940/AJ_010051/AJ_024462/AJ_011869/AJ_035050/AJ_036883/AJ_024454/AJ_045573/AJ_020464/AJ_036384/AJ_004351/AJ_029763/AJ_004350/AJ_029344/AJ_029367/AJ_019782/AJ_042611/AJ_036652/AJ_036649/AJ_036302/AJ_001125/AJ_013727/AJ_036648/AJ_042609/AJ_039105/AJ_019783/AJ_036304/AJ_039108/AJ_018771/AJ_045392/AJ_011084/AJ_014950/AJ_036381…	86
5217	Basal cell carcinoma	24/4342	74/10853	0.928500821	1	0.821052632	AJ_001113/AJ_036651/AJ_030109/AJ_030108/AJ_016302/AJ_007273/AJ_001114/AJ_016064/AJ_006374/AJ_010464/AJ_040931/AJ_040932/AJ_006579/AJ_009218/AJ_029265/AJ_040912/AJ_028141/AJ_006578/AJ_037041/AJ_028144/AJ_040909/AJ_040914/AJ_037039/AJ_043046	24
4060	Cytokine-cytokine receptor interaction	33/4342	99/10853	0.929790075	1	0.821052632	AJ_001113/AJ_024566/AJ_008628/AJ_001114/AJ_041220/AJ_027178/AJ_008627/AJ_036931/AJ_032692/AJ_036073/AJ_016434/AJ_046780/AJ_036927/AJ_012707/AJ_036611/AJ_027222/AJ_027253/AJ_035821/AJ_025365/AJ_006573/AJ_019773/AJ_013039/AJ_007405/AJ_035208/AJ_019775/AJ_027182/AJ_007404/AJ_007399/AJ_027180/AJ_027753/AJ_036644/AJ_016411/AJ_024174	33
565	Ether lipid metabolism	43/4342	127/10853	0.936141862	1	0.821052632	AJ_039383/AJ_019440/AJ_023283/AJ_036973/AJ_036964/AJ_043039/AJ_041973/AJ_036062/AJ_023282/AJ_023289/AJ_044725/AJ_023288/AJ_030623/AJ_036061/AJ_008499/AJ_008242/AJ_014654/AJ_044573/AJ_041974/AJ_041972/AJ_029592/AJ_008022/AJ_004984/AJ_045566/AJ_011990/AJ_041085/AJ_011832/AJ_023904/AJ_037757/AJ_041975/AJ_043521/AJ_035594/AJ_029918/AJ_043524/AJ_029937/AJ_006975/AJ_005010/AJ_044586/AJ_021815/AJ_020887…	43
4217	Necroptosis	63/4342	181/10853	0.936278289	1	0.821052632	AJ_001285/AJ_023880/AJ_023881/AJ_039986/AJ_011601/AJ_016342/AJ_031343/AJ_047279/AJ_016341/AJ_005658/AJ_016340/AJ_011990/AJ_011832/AJ_044971/AJ_028523/AJ_000710/AJ_038466/AJ_012098/AJ_039503/AJ_019884/AJ_019885/AJ_003851/AJ_003752/AJ_017622/AJ_003073/AJ_003741/AJ_019886/AJ_012302/AJ_027197/AJ_015952/AJ_041617/AJ_042945/AJ_029809/AJ_001123/AJ_046884/AJ_003072/AJ_001121/AJ_015956/AJ_001122/AJ_029265…	63
1521	EGFR tyrosine kinase inhibitor resistance	57/4342	165/10853	0.937143291	1	0.821052632	AJ_016708/AJ_041644/AJ_041220/AJ_041131/AJ_027178/AJ_042573/AJ_032692/AJ_042611/AJ_046780/AJ_031441/AJ_042609/AJ_036611/AJ_027222/AJ_027253/AJ_021200/AJ_035821/AJ_038493/AJ_038497/AJ_015467/AJ_010120/AJ_038492/AJ_015457/AJ_045961/AJ_013039/AJ_040931/AJ_015456/AJ_040932/AJ_045307/AJ_038487/AJ_035208/AJ_011349/AJ_023840/AJ_016225/AJ_042570/AJ_011345/AJ_042574/AJ_011689/AJ_035727/AJ_010769/AJ_029265…	57
3050	Proteasome	17/4342	55/10853	0.937550587	1	0.821052632	AJ_030521/AJ_024594/AJ_038014/AJ_017499/AJ_014575/AJ_030516/AJ_046901/AJ_026536/AJ_008363/AJ_002029/AJ_043745/AJ_032542/AJ_005731/AJ_002030/AJ_004259/AJ_031020/AJ_032526	17
4962	Vasopressin-regulated water reabsorption	18/4342	58/10853	0.939280246	1	0.821052632	AJ_036302/AJ_036304/AJ_038970/AJ_002091/AJ_036303/AJ_013567/AJ_042478/AJ_025953/AJ_013568/AJ_045499/AJ_013566/AJ_026983/AJ_010164/AJ_000171/AJ_006806/AJ_020571/AJ_012025/AJ_000167	18
4923	Regulation of lipolysis in adipocytes	41/4342	122/10853	0.939954929	1	0.821052632	AJ_022539/AJ_022516/AJ_022526/AJ_022527/AJ_005556/AJ_020464/AJ_037179/AJ_042254/AJ_042263/AJ_036302/AJ_024960/AJ_039105/AJ_036304/AJ_039108/AJ_039107/AJ_036303/AJ_039384/AJ_006359/AJ_015467/AJ_015457/AJ_016994/AJ_039098/AJ_015456/AJ_030705/AJ_001816/AJ_038244/AJ_019854/AJ_041577/AJ_019852/AJ_035727/AJ_010769/AJ_026983/AJ_039100/AJ_003259/AJ_019853/AJ_019847/AJ_035696/AJ_026988/AJ_029448/AJ_019850…	41
3040	Spliceosome	80/4342	227/10853	0.940209093	1	0.821052632	AJ_001145/AJ_000113/AJ_001186/AJ_000114/AJ_006763/AJ_006776/AJ_007961/AJ_032207/AJ_031046/AJ_031023/AJ_019016/AJ_042046/AJ_042417/AJ_001964/AJ_017955/AJ_038860/AJ_038836/AJ_037609/AJ_005806/AJ_029211/AJ_037991/AJ_038837/AJ_039707/AJ_044814/AJ_019424/AJ_007542/AJ_031346/AJ_045769/AJ_003719/AJ_044271/AJ_042350/AJ_026683/AJ_003196/AJ_007495/AJ_036896/AJ_014153/AJ_017401/AJ_037990/AJ_017402/AJ_018694…	80
3450	Non-homologous end-joining	9/4342	32/10853	0.942876039	1	0.821052632	AJ_041390/AJ_038592/AJ_018699/AJ_041383/AJ_039860/AJ_039865/AJ_009715/AJ_018708/AJ_012973	9
4020	Calcium signaling pathway	135/4342	373/10853	0.944040765	1	0.821052632	AJ_023880/AJ_023881/AJ_014623/AJ_041298/AJ_014622/AJ_045393/AJ_022671/AJ_041300/AJ_018562/AJ_025964/AJ_018569/AJ_018426/AJ_014866/AJ_017736/AJ_013658/AJ_035050/AJ_011364/AJ_011362/AJ_045573/AJ_014629/AJ_027369/AJ_017715/AJ_006794/AJ_026027/AJ_017724/AJ_029763/AJ_028083/AJ_027178/AJ_025225/AJ_046985/AJ_017717/AJ_032692/AJ_042611/AJ_036302/AJ_026026/AJ_044971/AJ_001125/AJ_027235/AJ_026861/AJ_028523…	135
4950	Maturity onset diabetes of the young	13/4342	44/10853	0.944575109	1	0.821052632	AJ_014763/AJ_033708/AJ_014771/AJ_000201/AJ_015057/AJ_017984/AJ_015339/AJ_003637/AJ_017983/AJ_039624/AJ_015341/AJ_032545/AJ_032523	13
4068	FoxO signaling pathway	61/4342	178/10853	0.951830333	1	0.821052632	AJ_031887/AJ_028399/AJ_014866/AJ_027178/AJ_026483/AJ_042573/AJ_023087/AJ_023081/AJ_015975/AJ_020482/AJ_022289/AJ_027222/AJ_027253/AJ_021200/AJ_012389/AJ_046008/AJ_012605/AJ_039384/AJ_014168/AJ_010614/AJ_006487/AJ_015467/AJ_015457/AJ_006573/AJ_045961/AJ_037485/AJ_015972/AJ_029531/AJ_015456/AJ_015728/AJ_037892/AJ_012604/AJ_029522/AJ_014175/AJ_011349/AJ_036710/AJ_016225/AJ_042570/AJ_011345/AJ_042574…	61
4925	Aldosterone synthesis and secretion	58/4342	170/10853	0.952484991	1	0.821052632	AJ_022539/AJ_022516/AJ_022526/AJ_022527/AJ_005556/AJ_011364/AJ_011362/AJ_037179/AJ_043245/AJ_042254/AJ_042263/AJ_043246/AJ_042611/AJ_031059/AJ_036302/AJ_044971/AJ_012540/AJ_028523/AJ_024960/AJ_017034/AJ_042609/AJ_039105/AJ_036304/AJ_012539/AJ_039108/AJ_019570/AJ_000536/AJ_039107/AJ_000892/AJ_036303/AJ_030868/AJ_030990/AJ_007136/AJ_028071/AJ_006359/AJ_030836/AJ_043242/AJ_043238/AJ_039098/AJ_000003…	58
5218	Melanoma	29/4342	91/10853	0.956913823	1	0.821052632	AJ_016692/AJ_016708/AJ_027178/AJ_032692/AJ_031441/AJ_036611/AJ_027222/AJ_027253/AJ_021200/AJ_005543/AJ_007650/AJ_015467/AJ_015457/AJ_045961/AJ_015456/AJ_011349/AJ_025168/AJ_011345/AJ_035727/AJ_010769/AJ_029265/AJ_011346/AJ_027182/AJ_020610/AJ_039551/AJ_027180/AJ_020347/AJ_025152/AJ_035696	29
4138	Autophagy - yeast	35/4342	108/10853	0.958608347	1	0.821052632	AJ_002362/AJ_026921/AJ_026920/AJ_036302/AJ_036304/AJ_020482/AJ_001829/AJ_046001/AJ_036303/AJ_014168/AJ_024520/AJ_006189/AJ_014175/AJ_023960/AJ_001828/AJ_001844/AJ_002361/AJ_027055/AJ_001318/AJ_002345/AJ_025407/AJ_042437/AJ_042426/AJ_028194/AJ_001843/AJ_037532/AJ_011354/AJ_001836/AJ_028507/AJ_042989/AJ_011353/AJ_002549/AJ_001319/AJ_000265/AJ_032510	35
5030	Cocaine addiction	38/4342	117/10853	0.962671524	1	0.821052632	AJ_044930/AJ_044929/AJ_003694/AJ_003693/AJ_014866/AJ_017736/AJ_023025/AJ_039874/AJ_036302/AJ_016871/AJ_016886/AJ_016882/AJ_015975/AJ_026736/AJ_015974/AJ_036304/AJ_016883/AJ_033649/AJ_016870/AJ_036303/AJ_046184/AJ_021076/AJ_044334/AJ_015972/AJ_015728/AJ_044336/AJ_025953/AJ_019817/AJ_026983/AJ_019494/AJ_045494/AJ_020571/AJ_004074/AJ_043611/AJ_026988/AJ_004055/AJ_024803/AJ_003692	38
5224	Breast cancer	115/4342	325/10853	0.96356409	1	0.821052632	AJ_019080/AJ_014763/AJ_019078/AJ_027907/AJ_036651/AJ_030109/AJ_014771/AJ_030108/AJ_013276/AJ_010051/AJ_016302/AJ_016692/AJ_007273/AJ_011368/AJ_020501/AJ_019348/AJ_016708/AJ_036332/AJ_019071/AJ_034488/AJ_002753/AJ_023127/AJ_039455/AJ_015057/AJ_027178/AJ_042573/AJ_044963/AJ_015339/AJ_001971/AJ_046780/AJ_031441/AJ_016064/AJ_019350/AJ_000081/AJ_046408/AJ_027222/AJ_040213/AJ_027253/AJ_021200/AJ_035821…	115
430	Taurine and hypotaurine metabolism	2/4342	11/10853	0.969860817	1	0.821052632	AJ_005585/AJ_005583	2
1220	Degradation of aromatic compounds	2/4342	11/10853	0.969860817	1	0.821052632	AJ_020741/AJ_017930	2
5231	Choline metabolism in cancer	94/4342	271/10853	0.970297058	1	0.821052632	AJ_022793/AJ_022791/AJ_014256/AJ_042719/AJ_016104/AJ_014255/AJ_014261/AJ_010461/AJ_014892/AJ_022678/AJ_003112/AJ_016897/AJ_027178/AJ_014250/AJ_016103/AJ_003736/AJ_042573/AJ_005066/AJ_032692/AJ_011990/AJ_022565/AJ_042611/AJ_022583/AJ_011832/AJ_010735/AJ_005063/AJ_003307/AJ_042609/AJ_036611/AJ_027222/AJ_027253/AJ_029863/AJ_038493/AJ_042386/AJ_029862/AJ_016298/AJ_029860/AJ_035594/AJ_028884/AJ_038497…	94
4550	Signaling pathways regulating pluripotency of stem cells	85/4342	247/10853	0.970863788	1	0.821052632	AJ_002230/AJ_006710/AJ_036651/AJ_033708/AJ_002229/AJ_030109/AJ_030108/AJ_016302/AJ_016692/AJ_007273/AJ_016708/AJ_001114/AJ_002899/AJ_041644/AJ_036679/AJ_041220/AJ_041131/AJ_025128/AJ_036674/AJ_026325/AJ_036931/AJ_042573/AJ_036073/AJ_045478/AJ_026316/AJ_046780/AJ_036927/AJ_031441/AJ_016064/AJ_002905/AJ_009557/AJ_036611/AJ_026315/AJ_021200/AJ_024742/AJ_035821/AJ_036680/AJ_016261/AJ_019617/AJ_009569…	85
4152	AMPK signaling pathway	50/4342	152/10853	0.971478879	1	0.821052632	AJ_031886/AJ_028399/AJ_005183/AJ_026483/AJ_031066/AJ_031071/AJ_031068/AJ_020662/AJ_020661/AJ_021200/AJ_045851/AJ_016711/AJ_019756/AJ_039384/AJ_010325/AJ_010848/AJ_005192/AJ_006487/AJ_005185/AJ_015467/AJ_031070/AJ_015457/AJ_015456/AJ_025953/AJ_018638/AJ_037892/AJ_043041/AJ_039624/AJ_041577/AJ_036710/AJ_016225/AJ_035727/AJ_010769/AJ_011580/AJ_031069/AJ_042872/AJ_016223/AJ_009053/AJ_042426/AJ_045849…	50
5321	Inflammatory bowel disease	3/4342	15/10853	0.972999786	1	0.821052632	AJ_008012/AJ_037712/AJ_019494	3
5219	Bladder cancer	23/4342	77/10853	0.975437108	1	0.821052632	AJ_016708/AJ_041131/AJ_027178/AJ_031441/AJ_036611/AJ_027222/AJ_001423/AJ_027253/AJ_005543/AJ_007650/AJ_045961/AJ_011349/AJ_030416/AJ_023840/AJ_025168/AJ_011345/AJ_011346/AJ_027182/AJ_020610/AJ_039551/AJ_027180/AJ_025152/AJ_021298	23
4930	Type II diabetes mellitus	24/4342	80/10853	0.975957819	1	0.821052632	AJ_031143/AJ_017984/AJ_004888/AJ_017983/AJ_030990/AJ_039384/AJ_031918/AJ_004874/AJ_015467/AJ_015457/AJ_031916/AJ_031591/AJ_045961/AJ_015456/AJ_000182/AJ_035727/AJ_031592/AJ_010769/AJ_031590/AJ_030833/AJ_035696/AJ_043667/AJ_014503/AJ_042399	24
4727	GABAergic synapse	48/4342	148/10853	0.977161747	1	0.821052632	AJ_032835/AJ_032849/AJ_031683/AJ_031925/AJ_031681/AJ_012463/AJ_029116/AJ_043245/AJ_043246/AJ_042611/AJ_036302/AJ_001453/AJ_001454/AJ_042609/AJ_039105/AJ_036304/AJ_020482/AJ_039108/AJ_031679/AJ_042528/AJ_004888/AJ_039107/AJ_001359/AJ_036303/AJ_030990/AJ_014168/AJ_001451/AJ_003851/AJ_005585/AJ_004874/AJ_043242/AJ_043238/AJ_039098/AJ_001368/AJ_028403/AJ_001459/AJ_014175/AJ_023840/AJ_005114/AJ_026983…	48
5012	Parkinson disease	50/4342	154/10853	0.978650193	1	0.821052632	AJ_023880/AJ_023881/AJ_039770/AJ_033426/AJ_017736/AJ_033436/AJ_034089/AJ_039874/AJ_036302/AJ_025485/AJ_014806/AJ_036304/AJ_033649/AJ_045529/AJ_020276/AJ_036303/AJ_017177/AJ_046336/AJ_046184/AJ_017208/AJ_045415/AJ_037973/AJ_025920/AJ_025743/AJ_040496/AJ_045536/AJ_008513/AJ_026983/AJ_044890/AJ_026829/AJ_043575/AJ_031745/AJ_006006/AJ_037438/AJ_031764/AJ_010293/AJ_039739/AJ_031630/AJ_036724/AJ_005598…	50
4916	Melanogenesis	38/4342	121/10853	0.980312888	1	0.821052632	AJ_036651/AJ_030109/AJ_030108/AJ_016302/AJ_042611/AJ_036302/AJ_044971/AJ_028523/AJ_016064/AJ_042609/AJ_039105/AJ_036304/AJ_039108/AJ_000536/AJ_039107/AJ_000892/AJ_036303/AJ_007136/AJ_010464/AJ_045961/AJ_039098/AJ_000003/AJ_040931/AJ_025953/AJ_040932/AJ_011349/AJ_011345/AJ_026983/AJ_040912/AJ_011346/AJ_039100/AJ_001055/AJ_028141/AJ_020571/AJ_028144/AJ_026988/AJ_040909/AJ_040914	38
4742	Taste transduction	49/4342	152/10853	0.980981942	1	0.821052632	AJ_026918/AJ_032835/AJ_010620/AJ_010343/AJ_032849/AJ_013707/AJ_014866/AJ_035050/AJ_012463/AJ_012556/AJ_029763/AJ_029116/AJ_012577/AJ_036302/AJ_001453/AJ_039012/AJ_001454/AJ_015975/AJ_039105/AJ_019300/AJ_036304/AJ_019299/AJ_039108/AJ_007098/AJ_039107/AJ_039004/AJ_036303/AJ_007095/AJ_030868/AJ_030990/AJ_001451/AJ_013705/AJ_007097/AJ_030836/AJ_039006/AJ_039005/AJ_015972/AJ_039098/AJ_015728/AJ_001459…	49
4714	Thermogenesis	114/4342	329/10853	0.981464462	1	0.821052632	AJ_026397/AJ_022539/AJ_002450/AJ_022516/AJ_002448/AJ_022526/AJ_022527/AJ_002449/AJ_002451/AJ_042520/AJ_020195/AJ_002446/AJ_028399/AJ_044930/AJ_044929/AJ_005556/AJ_016692/AJ_026620/AJ_016708/AJ_020464/AJ_012499/AJ_023025/AJ_026613/AJ_026395/AJ_019497/AJ_026303/AJ_037179/AJ_026616/AJ_026483/AJ_042254/AJ_042263/AJ_026622/AJ_042573/AJ_026615/AJ_036302/AJ_030269/AJ_014755/AJ_020662/AJ_031441/AJ_000109…	114
625	Chloroalkane and chloroalkene degradation	3/4342	16/10853	0.981753251	1	0.821052632	AJ_022102/AJ_021795/AJ_034585	3
860	Porphyrin metabolism	19/4342	67/10853	0.982824392	1	0.821052632	AJ_039382/AJ_039383/AJ_019440/AJ_044560/AJ_023283/AJ_036973/AJ_036964/AJ_023281/AJ_023282/AJ_023289/AJ_011008/AJ_011009/AJ_008022/AJ_006587/AJ_006596/AJ_022628/AJ_002105/AJ_022627/AJ_045600	19
4150	mTOR signaling pathway	71/4342	214/10853	0.984210703	1	0.821052632	AJ_005744/AJ_028399/AJ_036651/AJ_030109/AJ_030108/AJ_016302/AJ_021329/AJ_042573/AJ_046509/AJ_042611/AJ_044963/AJ_023087/AJ_016064/AJ_023081/AJ_042609/AJ_040293/AJ_021200/AJ_032834/AJ_046001/AJ_029118/AJ_019948/AJ_039384/AJ_030636/AJ_007851/AJ_010464/AJ_015467/AJ_015457/AJ_045961/AJ_040308/AJ_040931/AJ_015456/AJ_040932/AJ_043287/AJ_005733/AJ_037528/AJ_043041/AJ_011349/AJ_018807/AJ_013584/AJ_036710…	71
4810	Regulation of actin cytoskeleton	124/4342	358/10853	0.985325281	1	0.821052632	AJ_026397/AJ_023703/AJ_042520/AJ_042673/AJ_016692/AJ_007273/AJ_035050/AJ_026620/AJ_016708/AJ_042671/AJ_026613/AJ_041644/AJ_026395/AJ_041220/AJ_041131/AJ_026303/AJ_026616/AJ_029763/AJ_027178/AJ_029925/AJ_026622/AJ_026615/AJ_032692/AJ_045186/AJ_030269/AJ_046969/AJ_027235/AJ_046780/AJ_005161/AJ_031441/AJ_000109/AJ_029334/AJ_030670/AJ_036611/AJ_026623/AJ_027222/AJ_027234/AJ_029335/AJ_027236/AJ_027253…	124
4924	Renin secretion	70/4342	212/10853	0.985698439	1	0.821052632	AJ_022539/AJ_022516/AJ_022526/AJ_022527/AJ_024463/AJ_020816/AJ_006606/AJ_006607/AJ_006605/AJ_006619/AJ_020829/AJ_024462/AJ_006618/AJ_005556/AJ_024454/AJ_006600/AJ_006602/AJ_017209/AJ_037179/AJ_043245/AJ_042254/AJ_042263/AJ_043246/AJ_036302/AJ_006599/AJ_013727/AJ_024960/AJ_036304/AJ_038970/AJ_000536/AJ_000892/AJ_036303/AJ_012341/AJ_030868/AJ_030990/AJ_008251/AJ_007136/AJ_020677/AJ_006359/AJ_030836…	70
5206	MicroRNAs in cancer	164/4342	465/10853	0.985844375	1	0.821052632	AJ_019080/AJ_019078/AJ_021360/AJ_028828/AJ_005021/AJ_045037/AJ_015729/AJ_013276/AJ_010051/AJ_015763/AJ_021368/AJ_039795/AJ_007273/AJ_011368/AJ_020501/AJ_019348/AJ_016708/AJ_036332/AJ_042592/AJ_038838/AJ_019071/AJ_034488/AJ_017206/AJ_015519/AJ_002753/AJ_028835/AJ_023127/AJ_046438/AJ_039455/AJ_041131/AJ_027178/AJ_026325/AJ_009623/AJ_042573/AJ_026807/AJ_046300/AJ_032692/AJ_028768/AJ_042611/AJ_005794…	164
4622	RIG-I-like receptor signaling pathway	20/4342	71/10853	0.986308384	1	0.821052632	AJ_043125/AJ_043124/AJ_031343/AJ_016711/AJ_002109/AJ_027197/AJ_031089/AJ_029478/AJ_041617/AJ_003779/AJ_044659/AJ_029477/AJ_019494/AJ_024558/AJ_000725/AJ_039045/AJ_001205/AJ_039039/AJ_007936/AJ_030367	20
190	Oxidative phosphorylation	33/4342	109/10853	0.986612584	1	0.821052632	AJ_005744/AJ_020299/AJ_040293/AJ_004468/AJ_004451/AJ_004459/AJ_004450/AJ_040308/AJ_037973/AJ_042568/AJ_005733/AJ_018807/AJ_040496/AJ_038697/AJ_008513/AJ_031377/AJ_026829/AJ_008756/AJ_020587/AJ_043575/AJ_006006/AJ_037438/AJ_010293/AJ_039739/AJ_031630/AJ_004180/AJ_005598/AJ_029849/AJ_023847/AJ_011651/AJ_018839/AJ_030460/AJ_008503	33
4261	Adrenergic signaling in cardiomyocytes	45/4342	144/10853	0.988515793	1	0.821052632	AJ_042673/AJ_042671/AJ_042611/AJ_036302/AJ_044971/AJ_001125/AJ_030010/AJ_028523/AJ_001131/AJ_029334/AJ_042609/AJ_039105/AJ_036304/AJ_030009/AJ_029335/AJ_039108/AJ_014950/AJ_018899/AJ_000536/AJ_014933/AJ_039107/AJ_000892/AJ_036303/AJ_001124/AJ_001126/AJ_030990/AJ_010640/AJ_030020/AJ_007136/AJ_045961/AJ_039098/AJ_000003/AJ_042878/AJ_025953/AJ_018638/AJ_044175/AJ_026983/AJ_039100/AJ_001055/AJ_030004…	45
4932	Non-alcoholic fatty liver disease	51/4342	161/10853	0.988755002	1	0.821052632	AJ_028399/AJ_031343/AJ_026483/AJ_042386/AJ_003612/AJ_039384/AJ_015467/AJ_017654/AJ_015457/AJ_027197/AJ_040931/AJ_015456/AJ_005197/AJ_040932/AJ_043217/AJ_042393/AJ_037973/AJ_025920/AJ_025392/AJ_025743/AJ_023960/AJ_040496/AJ_035727/AJ_008513/AJ_010769/AJ_005190/AJ_029265/AJ_025391/AJ_026829/AJ_043575/AJ_006006/AJ_046353/AJ_037438/AJ_019494/AJ_003995/AJ_039739/AJ_031630/AJ_026487/AJ_016799/AJ_035696…	51
5215	Prostate cancer	57/4342	178/10853	0.989153195	1	0.821052632	AJ_016692/AJ_016708/AJ_005808/AJ_038838/AJ_041644/AJ_041220/AJ_041131/AJ_027178/AJ_042573/AJ_032692/AJ_046780/AJ_031441/AJ_036611/AJ_027222/AJ_004985/AJ_027253/AJ_021200/AJ_035821/AJ_002109/AJ_007650/AJ_015467/AJ_003073/AJ_015457/AJ_045961/AJ_038041/AJ_004988/AJ_040931/AJ_015456/AJ_025953/AJ_040932/AJ_035208/AJ_011349/AJ_025168/AJ_016225/AJ_042570/AJ_011345/AJ_042574/AJ_003072/AJ_035727/AJ_010769…	57
4066	HIF-1 signaling pathway	75/4342	228/10853	0.989458066	1	0.821052632	AJ_045393/AJ_033227/AJ_045573/AJ_036337/AJ_041220/AJ_017984/AJ_029367/AJ_027178/AJ_035743/AJ_032692/AJ_042611/AJ_044971/AJ_046780/AJ_028523/AJ_003307/AJ_031568/AJ_042609/AJ_030152/AJ_036611/AJ_031594/AJ_003857/AJ_027222/AJ_045392/AJ_027253/AJ_021200/AJ_035821/AJ_035510/AJ_046827/AJ_038493/AJ_006379/AJ_017983/AJ_042355/AJ_045561/AJ_039384/AJ_015849/AJ_038497/AJ_015467/AJ_038492/AJ_015457/AJ_015848…	75
4010	MAPK signaling pathway	145/4342	420/10853	0.991971385	1	0.821052632	AJ_043125/AJ_043124/AJ_003168/AJ_017893/AJ_001145/AJ_017891/AJ_000113/AJ_010051/AJ_016692/AJ_033227/AJ_011364/AJ_001186/AJ_011362/AJ_016708/AJ_000114/AJ_036337/AJ_041644/AJ_006763/AJ_041220/AJ_041131/AJ_038000/AJ_006776/AJ_029367/AJ_027178/AJ_010268/AJ_042573/AJ_035743/AJ_032692/AJ_011990/AJ_017855/AJ_042611/AJ_045186/AJ_036302/AJ_011832/AJ_014755/AJ_046780/AJ_030010/AJ_024468/AJ_020728/AJ_031441…	145
2025	Biofilm formation - Pseudomonas aeruginosa	1/4342	10/10853	0.993977495	1	0.821052632	AJ_036990	1
4973	Carbohydrate digestion and absorption	22/4342	81/10853	0.9944363	1	0.821052632	AJ_012715/AJ_012670/AJ_024567/AJ_044931/AJ_017984/AJ_038812/AJ_042611/AJ_033180/AJ_033179/AJ_042609/AJ_010799/AJ_017983/AJ_030990/AJ_006487/AJ_015467/AJ_015457/AJ_015456/AJ_038209/AJ_045322/AJ_035727/AJ_000625/AJ_035696	22
52	Galactose metabolism	28/4342	100/10853	0.995573184	1	0.821052632	AJ_012715/AJ_012670/AJ_024567/AJ_017984/AJ_021893/AJ_021903/AJ_020740/AJ_020765/AJ_021870/AJ_020741/AJ_010799/AJ_017983/AJ_027050/AJ_006487/AJ_022906/AJ_038209/AJ_022908/AJ_036914/AJ_042318/AJ_029109/AJ_017930/AJ_043627/AJ_009053/AJ_041412/AJ_041414/AJ_000625/AJ_037053/AJ_037061	28
4971	Gastric acid secretion	45/4342	150/10853	0.995915036	1	0.821052632	AJ_000541/AJ_000542/AJ_035050/AJ_029763/AJ_043245/AJ_025225/AJ_043246/AJ_042611/AJ_036302/AJ_044971/AJ_027235/AJ_028523/AJ_042609/AJ_039105/AJ_036304/AJ_027234/AJ_039108/AJ_027236/AJ_027233/AJ_000536/AJ_039107/AJ_000892/AJ_027295/AJ_036303/AJ_030868/AJ_018405/AJ_007136/AJ_013193/AJ_030836/AJ_043242/AJ_043238/AJ_039098/AJ_000003/AJ_026983/AJ_030837/AJ_039100/AJ_001055/AJ_030867/AJ_027303/AJ_030835…	45
601	Glycosphingolipid biosynthesis - lacto and neolacto series	26/4342	95/10853	0.996420598	1	0.821052632	AJ_044897/AJ_028471/AJ_045972/AJ_004038/AJ_044899/AJ_044893/AJ_028446/AJ_030430/AJ_046876/AJ_018244/AJ_028468/AJ_028470/AJ_027381/AJ_044895/AJ_004044/AJ_004041/AJ_043609/AJ_036131/AJ_005009/AJ_037396/AJ_002231/AJ_002241/AJ_045320/AJ_014150/AJ_037886/AJ_036729	26
4657	IL-17 signaling pathway	30/4342	107/10853	0.996464756	1	0.821052632	AJ_043125/AJ_043124/AJ_031343/AJ_044976/AJ_016434/AJ_000710/AJ_016711/AJ_002109/AJ_022370/AJ_003073/AJ_009245/AJ_045961/AJ_022385/AJ_027197/AJ_040931/AJ_040932/AJ_029478/AJ_003779/AJ_044659/AJ_003072/AJ_029477/AJ_003850/AJ_019494/AJ_016095/AJ_000725/AJ_045203/AJ_036292/AJ_044466/AJ_007936/AJ_016411	30
3440	Homologous recombination	22/4342	83/10853	0.996505547	1	0.821052632	AJ_029419/AJ_041390/AJ_021487/AJ_012862/AJ_041383/AJ_023152/AJ_030131/AJ_025944/AJ_042884/AJ_023148/AJ_026792/AJ_026800/AJ_006432/AJ_026013/AJ_007478/AJ_000880/AJ_019129/AJ_045596/AJ_047022/AJ_006444/AJ_012870/AJ_012973	22
4725	Cholinergic synapse	69/4342	221/10853	0.997449883	1	0.821052632	AJ_015388/AJ_020485/AJ_015382/AJ_007050/AJ_029852/AJ_035050/AJ_030812/AJ_029853/AJ_029829/AJ_015386/AJ_015387/AJ_015381/AJ_015389/AJ_005823/AJ_029831/AJ_029763/AJ_043245/AJ_015358/AJ_001528/AJ_043246/AJ_042611/AJ_036302/AJ_044971/AJ_028523/AJ_029851/AJ_024959/AJ_042609/AJ_031283/AJ_039105/AJ_036304/AJ_039108/AJ_029830/AJ_004888/AJ_005824/AJ_039107/AJ_006768/AJ_036303/AJ_030868/AJ_030990/AJ_008395…	69
5202	Transcriptional misregulation in cancer	75/4342	239/10853	0.997862974	1	0.821052632	AJ_020320/AJ_013685/AJ_005808/AJ_013838/AJ_031119/AJ_002899/AJ_041220/AJ_010268/AJ_026325/AJ_013849/AJ_032692/AJ_028768/AJ_026316/AJ_046780/AJ_002905/AJ_036611/AJ_026315/AJ_004985/AJ_021200/AJ_005145/AJ_035821/AJ_037712/AJ_029455/AJ_003612/AJ_005154/AJ_022761/AJ_038120/AJ_000143/AJ_010120/AJ_026319/AJ_002163/AJ_036872/AJ_006573/AJ_013039/AJ_004988/AJ_024753/AJ_022760/AJ_037360/AJ_037642/AJ_037996…	75
5166	Human T-cell leukemia virus 1 infection	87/4342	275/10853	0.998513118	1	0.821052632	AJ_036379/AJ_023880/AJ_023881/AJ_016342/AJ_036651/AJ_030109/AJ_030108/AJ_016302/AJ_007273/AJ_016341/AJ_041719/AJ_016340/AJ_032692/AJ_036302/AJ_025485/AJ_016064/AJ_036611/AJ_039105/AJ_036304/AJ_039108/AJ_023818/AJ_023813/AJ_045193/AJ_039107/AJ_005543/AJ_036303/AJ_002109/AJ_043955/AJ_010614/AJ_007650/AJ_026573/AJ_010464/AJ_015467/AJ_010120/AJ_015457/AJ_006573/AJ_035195/AJ_033339/AJ_039098/AJ_002730…	87
5032	Morphine addiction	49/4342	168/10853	0.998754308	1	0.821052632	AJ_032835/AJ_016984/AJ_032849/AJ_017736/AJ_012463/AJ_029116/AJ_043245/AJ_011423/AJ_043246/AJ_042611/AJ_036302/AJ_012540/AJ_001453/AJ_001454/AJ_042609/AJ_039105/AJ_036304/AJ_012539/AJ_039108/AJ_022959/AJ_019570/AJ_004888/AJ_039107/AJ_036303/AJ_017365/AJ_018405/AJ_001451/AJ_004874/AJ_017364/AJ_043242/AJ_043238/AJ_039098/AJ_017366/AJ_001459/AJ_035669/AJ_019564/AJ_019578/AJ_005114/AJ_046782/AJ_026983…	49
4744	Phototransduction	4/4342	27/10853	0.998948507	1	0.821052632	AJ_037507/AJ_000536/AJ_000892/AJ_007136	4
4972	Pancreatic secretion	63/4342	210/10853	0.999067327	1	0.821052632	AJ_020816/AJ_020829/AJ_045037/AJ_035050/AJ_026939/AJ_012614/AJ_017209/AJ_029763/AJ_045566/AJ_042611/AJ_044971/AJ_028063/AJ_001125/AJ_028523/AJ_001131/AJ_012615/AJ_042609/AJ_039105/AJ_035275/AJ_039108/AJ_039107/AJ_042386/AJ_012341/AJ_001124/AJ_001126/AJ_030868/AJ_020677/AJ_045828/AJ_013193/AJ_030836/AJ_020678/AJ_039098/AJ_000003/AJ_045829/AJ_019065/AJ_043217/AJ_042393/AJ_045830/AJ_025392/AJ_020127…	63
4975	Fat digestion and absorption	15/4342	67/10853	0.999297409	1	0.821052632	AJ_045566/AJ_035275/AJ_019913/AJ_036714/AJ_035594/AJ_036715/AJ_001826/AJ_001816/AJ_044586/AJ_038054/AJ_000878/AJ_036717/AJ_018022/AJ_003259/AJ_003827	15
5216	Thyroid cancer	14/4342	65/10853	0.999524086	1	0.821052632	AJ_016708/AJ_010268/AJ_020053/AJ_003612/AJ_045961/AJ_016475/AJ_011349/AJ_011345/AJ_029265/AJ_011346/AJ_028141/AJ_028144/AJ_020040/AJ_019739	14
5230	Central carbon metabolism in cancer	45/4342	162/10853	0.999601786	1	0.821052632	AJ_016692/AJ_016708/AJ_041644/AJ_041220/AJ_041131/AJ_017984/AJ_027178/AJ_010268/AJ_032692/AJ_046780/AJ_031441/AJ_003307/AJ_031568/AJ_036611/AJ_031594/AJ_027222/AJ_027253/AJ_035821/AJ_006379/AJ_017983/AJ_031635/AJ_015467/AJ_015457/AJ_045961/AJ_015456/AJ_035208/AJ_037528/AJ_011349/AJ_011345/AJ_035727/AJ_045549/AJ_011346/AJ_027182/AJ_031634/AJ_024471/AJ_037839/AJ_009053/AJ_037841/AJ_027180/AJ_020347…	45
4723	Retrograde endocannabinoid signaling	48/4342	171/10853	0.99961049	1	0.821052632	AJ_014866/AJ_012499/AJ_043245/AJ_043246/AJ_042611/AJ_029125/AJ_036302/AJ_042609/AJ_015975/AJ_039105/AJ_036304/AJ_039108/AJ_004888/AJ_039107/AJ_036303/AJ_030868/AJ_030990/AJ_031629/AJ_004874/AJ_030836/AJ_043242/AJ_045961/AJ_043238/AJ_015972/AJ_039098/AJ_000003/AJ_015728/AJ_030705/AJ_040496/AJ_008513/AJ_026983/AJ_030837/AJ_039100/AJ_001055/AJ_026829/AJ_020799/AJ_018225/AJ_030867/AJ_006006/AJ_030835…	48
4623	Cytosolic DNA-sensing pathway	17/4342	78/10853	0.999805211	1	0.821052632	AJ_012874/AJ_029455/AJ_002109/AJ_035061/AJ_041467/AJ_034921/AJ_031089/AJ_041617/AJ_034923/AJ_029459/AJ_016606/AJ_010804/AJ_020213/AJ_019494/AJ_013141/AJ_002095/AJ_030367	17
5323	Rheumatoid arthritis	39/4342	148/10853	0.999834168	1	0.821052632	AJ_005744/AJ_033227/AJ_036932/AJ_036337/AJ_006201/AJ_041220/AJ_035743/AJ_032692/AJ_046780/AJ_036611/AJ_040293/AJ_035821/AJ_035510/AJ_004468/AJ_046827/AJ_042355/AJ_004451/AJ_026573/AJ_025365/AJ_015998/AJ_004459/AJ_037936/AJ_004450/AJ_035745/AJ_040308/AJ_037072/AJ_013039/AJ_035208/AJ_005733/AJ_018807/AJ_038697/AJ_031377/AJ_037066/AJ_008756/AJ_020587/AJ_004180/AJ_029849/AJ_018839/AJ_005888	39
4144	Endocytosis	126/4342	399/10853	0.999841414	1	0.821052632	AJ_043125/AJ_043124/AJ_002195/AJ_001145/AJ_043132/AJ_000113/AJ_001186/AJ_034891/AJ_016708/AJ_022482/AJ_000114/AJ_041644/AJ_006763/AJ_041220/AJ_044129/AJ_041131/AJ_006776/AJ_027178/AJ_005658/AJ_029925/AJ_025904/AJ_000436/AJ_031231/AJ_046780/AJ_009404/AJ_005161/AJ_031441/AJ_029334/AJ_035900/AJ_036611/AJ_027222/AJ_029335/AJ_033743/AJ_027253/AJ_035821/AJ_019676/AJ_013495/AJ_044852/AJ_035911/AJ_002207…	126
4024	cAMP signaling pathway	135/4342	430/10853	0.999933724	1	0.821052632	AJ_022539/AJ_002450/AJ_022516/AJ_002448/AJ_026918/AJ_022526/AJ_032835/AJ_022527/AJ_002449/AJ_002451/AJ_010620/AJ_014623/AJ_042673/AJ_002446/AJ_041298/AJ_014622/AJ_022671/AJ_041300/AJ_025964/AJ_032849/AJ_005556/AJ_017736/AJ_014629/AJ_012463/AJ_040098/AJ_042671/AJ_017715/AJ_026027/AJ_040089/AJ_017724/AJ_037179/AJ_028083/AJ_029116/AJ_040090/AJ_042254/AJ_042263/AJ_017717/AJ_036302/AJ_026026/AJ_044971…	135
5226	Gastric cancer	75/4342	261/10853	0.999952351	1	0.821052632	AJ_027907/AJ_036651/AJ_030109/AJ_030108/AJ_016302/AJ_007273/AJ_006296/AJ_016708/AJ_038838/AJ_041644/AJ_041220/AJ_041131/AJ_006282/AJ_027178/AJ_006297/AJ_042573/AJ_026807/AJ_044963/AJ_026808/AJ_046780/AJ_031441/AJ_016064/AJ_027222/AJ_027253/AJ_035821/AJ_017852/AJ_029118/AJ_003612/AJ_019948/AJ_014586/AJ_007650/AJ_006374/AJ_010464/AJ_015467/AJ_009245/AJ_015457/AJ_006573/AJ_045961/AJ_038041/AJ_040931…	75
4014	Ras signaling pathway	111/4342	370/10853	0.999981075	1	0.821052632	AJ_043039/AJ_036062/AJ_018562/AJ_018569/AJ_036061/AJ_016692/AJ_033227/AJ_016708/AJ_036337/AJ_041644/AJ_017715/AJ_041220/AJ_041131/AJ_017724/AJ_029367/AJ_041719/AJ_027178/AJ_010268/AJ_045867/AJ_042573/AJ_035743/AJ_017717/AJ_032692/AJ_045566/AJ_011990/AJ_042611/AJ_036302/AJ_011832/AJ_046780/AJ_017716/AJ_031441/AJ_042609/AJ_036611/AJ_036304/AJ_027222/AJ_027253/AJ_021200/AJ_035821/AJ_043521/AJ_035510…	111
4015	Rap1 signaling pathway	126/4342	413/10853	0.999982066	1	0.821052632	AJ_026397/AJ_042520/AJ_016692/AJ_033227/AJ_026620/AJ_016708/AJ_012499/AJ_036337/AJ_026613/AJ_041644/AJ_026395/AJ_017715/AJ_041220/AJ_041131/AJ_017724/AJ_026303/AJ_026616/AJ_029367/AJ_027178/AJ_026622/AJ_026615/AJ_035743/AJ_017717/AJ_032692/AJ_042611/AJ_045186/AJ_030269/AJ_046780/AJ_017716/AJ_031441/AJ_000109/AJ_042609/AJ_036611/AJ_039105/AJ_026623/AJ_033649/AJ_027222/AJ_039108/AJ_023818/AJ_023813…	126
5033	Nicotine addiction	4/4342	40/10853	0.999995742	1	0.821052632	AJ_001528/AJ_004888/AJ_004874/AJ_030478	4
4080	Neuroactive ligand-receptor interaction	114/4342	489/10853	1	1	0.821052632	AJ_027329/AJ_032835/AJ_010203/AJ_014623/AJ_041298/AJ_014622/AJ_010214/AJ_022671/AJ_041300/AJ_018562/AJ_045882/AJ_025964/AJ_032849/AJ_018569/AJ_045037/AJ_010204/AJ_018426/AJ_014866/AJ_017736/AJ_013658/AJ_035050/AJ_037520/AJ_010213/AJ_014629/AJ_010216/AJ_012463/AJ_016001/AJ_045874/AJ_012499/AJ_010205/AJ_027369/AJ_015648/AJ_017209/AJ_006794/AJ_026027/AJ_045875/AJ_001884/AJ_024206/AJ_003363/AJ_029763…	114
