# Supplementary material for: Identification of sex determination locus in sea cucumber Apostichopus japonicus using genome-wide association study
Source: BMC Genomics. 2022 May 23;23:391. doi: 10.1186/s12864-022-08632-3 (PMC9128100; doi:10.1186/s12864-022-08632-3)
Supplement: Supplementary file 14 — Additional File 14. [file 12864_2022_8632_MOESM14_ESM.csv]

Supplemental Table 13.
Detail results of DEGs in SDR.
GID	Chr	Start	End	log2FoldChange	pvalue	padj	direction	Female_rep1	Female_rep2	Female_rep3	Male_rep1	Male_rep2	Male_rep3
AJ_008660	HiC_scaffold_4	15105495	15107757	4.288239116	4.15E-19	2.33E-18	up	1.349	1.43	2.044	32.988	32.501	25.716
AJ_008661	HiC_scaffold_4	15107911	15111792	3.359821585	7.41E-77	2.00E-75	up	3.623	5.694	3.71	44.412	45.542	41.198
AJ_008664	HiC_scaffold_4	15154810	15161913	4.879644775	1.97E-11	7.05E-11	up	0.177	0.564	0.215	9.73	8.088	9.844
AJ_008676	HiC_scaffold_4	15289270	15290031	1.777695826	0.000675909	0.001193259	up	1.625	3.014	0.492	5.695	5.38	6.386
AJ_008682	HiC_scaffold_4	15406132	15407152	4.609571818	1.21E-06	2.91E-06	up	0	0.897	0.513	9.586	12.135	11.316
AJ_008712	HiC_scaffold_4	15775573	15792081	1.249661493	0.003419417	0.005512579	up	0.493	0.448	0.427	1.051	1.089	1.06
AJ_008729	HiC_scaffold_4	16220488	16233008	1.818725467	0.000247812	0.000462176	up	1.083	1.721	1.531	5.057	4.778	5.068
AJ_008740	HiC_scaffold_4	16519627	16523866	2.695132863	2.87E-14	1.24E-13	up	1.284	2.585	1.867	9.799	15.486	11.075
AJ_008746	HiC_scaffold_4	16616584	16618719	-3.970212969	4.97E-07	1.25E-06	down	10.158	7.751	7.878	0.242	0.299	1.087
AJ_008747	HiC_scaffold_4	16649485	16655326	-2.926614021	9.80E-12	3.58E-11	down	5.993	3.253	4.429	0.349	0.968	0.489
AJ_008834	HiC_scaffold_4	18137913	18143085	4.607341524	9.38E-05	0.000183677	up	0	0.715	0	3.822	5.954	7.67
AJ_008843	HiC_scaffold_4	18281203	18283035	8.657523648	9.38E-13	3.68E-12	up	0	0	0	36.149	28.921	32.048
AJ_008865	HiC_scaffold_4	18605060	18606105	-6.992381179	8.24E-11	2.82E-10	down	6.512	9.411	9.685	0	0.109	0.099
AJ_008871	HiC_scaffold_4	18784069	18786840	-6.189894523	2.69E-18	1.45E-17	down	14.148	20.644	16.151	0	0.452	0.274
AJ_008876	HiC_scaffold_4	18900669	18911425	4.060991998	6.05E-11	2.09E-10	up	0.16	0.679	0.583	9.08	6.484	7.181
AJ_008891	HiC_scaffold_4	19064349	19066248	-4.092625542	0.000190208	0.00036058	down	0.815	1.295	0.691	0.097	0.06	0
AJ_008921	HiC_scaffold_4	19790673	19794517	3.550433656	2.51E-12	9.58E-12	up	0.357	1.386	0.144	8.438	6.997	6.521
AJ_008968	HiC_scaffold_4	20380590	20382789	4.209104513	8.16E-07	2.00E-06	up	0.101	0	0.368	2.957	2.233	2.842
AJ_008975	HiC_scaffold_4	20484219	20484586	5.426434526	0.000157069	0.000300417	up	0	0	0	6.638	8.187	10.828
AJ_008980	HiC_scaffold_4	20603597	20608781	3.508534463	0.001086533	0.001866828	up	0	0.454	0	1.535	1.893	1.721
AJ_009001	HiC_scaffold_4	20969115	20971958	3.837303743	6.51E-10	2.09E-09	up	0	0.321	1.286	8.862	6.358	5.882
AJ_009005	HiC_scaffold_4	21014078	21017050	-8.471573184	9.01E-12	3.30E-11	down	11.191	7.687	8.539	0	0	0
AJ_009024	HiC_scaffold_4	21482211	21484365	2.405374408	0.000287786	0.00053295	up	0	1.007	2.302	4.673	6.637	5.24
AJ_009051	HiC_scaffold_4	22068745	22082572	2.200210582	9.62E-05	0.000188105	up	0.072	0.419	0.174	0.964	1.004	1.008
AJ_009053	HiC_scaffold_4	22123553	22161249	-1.524806871	3.17E-16	1.53E-15	down	6.666	9.304	7.979	2.667	3.067	2.422
AJ_009059	HiC_scaffold_4	22380852	22384656	3.990327143	7.53E-44	1.00E-42	up	0.976	3.991	2.704	42.004	38.985	37.031
AJ_009086	HiC_scaffold_4	22843149	22847573	4.370719111	4.80E-10	1.56E-09	up	0.315	0.167	0.572	5.254	9.49	6.208
AJ_009093	HiC_scaffold_4	22880060	22883568	2.347548214	3.29E-07	8.37E-07	up	0.349	0.987	0.282	2.431	3.169	2.531
AJ_009114	HiC_scaffold_4	23350639	23354962	6.593192985	5.98E-10	1.92E-09	up	0.28	0.297	0	21.409	17.536	18.382
AJ_009116	HiC_scaffold_4	23426978	23429279	-1.265500018	0.00779548	0.01195578	down	6.548	4.997	9.84	3.124	3.661	1.927
AJ_009118	HiC_scaffold_4	23464210	23487252	3.552538969	3.00E-138	2.19E-136	up	7.501	8.17	8.921	95.06	93.647	93.459
AJ_009132	HiC_scaffold_4	23813457	23814545	2.026889122	0.000585037	0.001041036	up	0	1.657	1.378	3.9	3.974	3.993
AJ_009138	HiC_scaffold_4	24008723	24011428	-1.979225613	7.83E-16	3.70E-15	down	58.67	41.577	53.967	11.804	12.48	14.183
AJ_009140	HiC_scaffold_4	24046275	24050663	-1.578735946	8.55E-05	0.000168318	down	25.084	25.445	8.685	5.984	6.854	6.711
AJ_009144	HiC_scaffold_4	24110793	24113394	1.119623891	0.017877154	0.025981364	up	3.412	6.779	4.651	9.411	11.607	10.554
AJ_009150	HiC_scaffold_4	24381618	24383323	-5.458970377	0.000710475	0.001250996	down	1.985	0.601	2.062	0	0	0
AJ_009161	HiC_scaffold_4	24652799	24655114	-7.325311944	4.52E-08	1.25E-07	down	2.747	2.391	0.713	0	0	0
AJ_009183	HiC_scaffold_4	25238450	25242282	-1.333943823	0.001144989	0.001962247	down	8.002	11.698	8.36	4.114	3.045	3.691
AJ_009184	HiC_scaffold_4	25245112	25288902	-2.855067603	3.47E-138	2.53E-136	down	126.518	115.976	107.619	15.12	16.189	16.195
AJ_009186	HiC_scaffold_4	25320209	25321546	-2.053343391	0.008168723	0.012495558	down	4.432	4.026	2.302	0.378	1.164	1.059
AJ_047181	HiC_scaffold_4	15387314	15390340	1.043965759	0.012891522	0.019170889	up	1.276	1.277	0.945	1.649	3.076	2.418
AJ_047185	HiC_scaffold_4	17562479	17562923	3.425724081	2.95E-07	7.56E-07	up	1.044	1.843	0	9.544	10.492	11.401
AJ_047188	HiC_scaffold_4	18728634	18730508	-1.877365699	0.023436038	0.033534505	down	0.412	1.528	1.123	0.369	0.227	0.207
AJ_047189	HiC_scaffold_4	19182404	19188383	1.559229381	1.75E-05	3.72E-05	up	0.965	0.562	1.578	2.676	2.874	3.356
AJ_047198	HiC_scaffold_4	21751122	21751502	-1.844614146	0.012260296	0.0182884	down	5.688	6.459	2.462	1.454	0.897	1.631
AJ_047201	HiC_scaffold_4	22715812	22719471	4.252017451	6.47E-07	1.60E-06	up	0.145	0	0.527	3.89	4.905	3.102
AJ_047202	HiC_scaffold_4	23734026	23736534	1.892753302	0.002266701	0.003738179	up	0.48	3.307	0.873	7.157	4.061	5.618
AJ_047203	HiC_scaffold_4	24143308	24144055	1.729896495	1.05E-10	3.58E-10	up	5.795	6.361	8.276	23.081	21.466	21.455
