# Supplementary material for: Identification of sex determination locus in sea cucumber Apostichopus japonicus using genome-wide association study
Source: BMC Genomics. 2022 May 23;23:391. doi: 10.1186/s12864-022-08632-3 (PMC9128100; doi:10.1186/s12864-022-08632-3)
Supplement: Supplementary file 15 — Additional File 15. [file 12864_2022_8632_MOESM15_ESM.csv]

Supplemental Table 14.
The protein-coding genes of DEGs in SDR.
id	Chr	Start	End	Gene_Symbol	log2FoldChange	pvalue	padj	direction	Female_rep1	Female_rep2	Female_rep3	Male_rep1	Male_rep2	Male_rep3
AJ_008712	HiC_scaffold_4	15775573	15792081	kmt5a-a	1.249661493	0.003419417	0.005512579	up	0.493	0.448	0.427	1.051	1.089	1.06
AJ_008746	HiC_scaffold_4	16616584	16618719	saa1	-3.970212969	4.97E-07	1.25E-06	down	10.158	7.751	7.878	0.242	0.299	1.087
AJ_008876	HiC_scaffold_4	18900669	18911425	nacad	4.060991998	6.05E-11	2.09E-10	up	0.16	0.679	0.583	9.08	6.484	7.181
AJ_009024	HiC_scaffold_4	21482211	21484365	g2e3	2.405374408	0.000287786	0.00053295	up	0	1.007	2.302	4.673	6.637	5.24
AJ_009051	HiC_scaffold_4	22068745	22082572	kmt5a-b	2.200210582	9.62E-05	0.000188105	up	0.072	0.419	0.174	0.964	1.004	1.008
AJ_009053	HiC_scaffold_4	22123553	22161249	pfkl	-1.524806871	3.17E-16	1.53E-15	down	6.666	9.304	7.979	2.667	3.067	2.422
AJ_009114	HiC_scaffold_4	23350639	23354962	syce1	6.593192985	5.98E-10	1.92E-09	up	0.28	0.297	0	21.409	17.536	18.382
AJ_009116	HiC_scaffold_4	23426978	23429279	kynu	-1.265500018	0.00779548	0.01195578	down	6.548	4.997	9.84	3.124	3.661	1.927
AJ_009118	HiC_scaffold_4	23464210	23487252	pdcl3	3.552538969	3.00E-138	2.19E-136	up	7.501	8.17	8.921	95.06	93.647	93.459
AJ_009132	HiC_scaffold_4	23813457	23814545	agtra	2.026889122	0.000585037	0.001041036	up	0	1.657	1.378	3.9	3.974	3.993
AJ_009138	HiC_scaffold_4	24008723	24011428	nxt2	-1.979225613	7.83E-16	3.70E-15	down	58.67	41.577	53.967	11.804	12.48	14.183
AJ_009140	HiC_scaffold_4	24046275	24050663	taf5l	-1.578735946	8.55E-05	0.000168318	down	25.084	25.445	8.685	5.984	6.854	6.711
AJ_009183	HiC_scaffold_4	25238450	25242282	mkrn2os	-1.333943823	0.001144989	0.001962247	down	8.002	11.698	8.36	4.114	3.045	3.691
AJ_009184	HiC_scaffold_4	25245112	25288902	msh6	-2.855067603	3.47E-138	2.53E-136	down	126.518	115.976	107.619	15.12	16.189	16.195
AJ_047188	HiC_scaffold_4	18728634	18730508	p2rx7	-1.877365699	0.023436038	0.033534505	down	0.412	1.528	1.123	0.369	0.227	0.207
AJ_047189	HiC_scaffold_4	19182404	19188383	nipbl	1.559229381	1.75E-05	3.72E-05	up	0.965	0.562	1.578	2.676	2.874	3.356
