# Supplementary material for: Identification of sex determination locus in sea cucumber Apostichopus japonicus using genome-wide association study
Source: BMC Genomics. 2022 May 23;23:391. doi: 10.1186/s12864-022-08632-3 (PMC9128100; doi:10.1186/s12864-022-08632-3)
Supplement: Supplementary file 16 — Additional File 16. [file 12864_2022_8632_MOESM16_ESM.csv]

Supplemental Table 15.
Gene annotation in candidate SDR
The protein-coding genes of DEGs in SDR.	Gene ID	NR ID	Uniprot ID	Gene symbol	Start	End	Strand	Identity	E-value	Bit score
chr4	AJ_008659	PIK42586.1	Q09353	ulp-1	15091301	15092945	+	89.239	0.00E+00	989
chr4	AJ_008660	PIK45032.1	Q50976	ngofviir	15105495	15107757	+	97.945	4.05E-91	278
chr4	AJ_008661	PIK45031.1	Q8SRE0	ecu08_0490	15107911	15111792	+	94.859	0.00E+00	768
chr4	AJ_008662	PIK44403.1	B1JRB0	pcp	15146352	15146773	-	75.658	3.96E-69	220
chr4	AJ_008664	PIK43220.1	Q12180	hal9	15154810	15161913	+	71.094	7.40E-113	335
chr4	AJ_047180	XP_033096222.1	Q0WS06	apd1	15165343	15169229	+	37.179	8.00E-13	75.9
chr4	AJ_008666	KAG0727716.1	Q5KU26	colec12	15189070	15190387	+	57.746	6.30E-104	320
chr4	AJ_008667	PIK43222.1	Q8RDZ7	acps	15190457	15191558	+	100	0.00E+00	614
chr4	AJ_008668	PIK37534.1	Q4A3R3	dmbt1	15198925	15199125	-	96.923	1.90E-33	127
chr4	AJ_008669	PIK43223.1	Q7L622	g2e3	15202089	15217261	-	94.361	0.00E+00	1032
chr4	AJ_008670	PIK38594.1	B7XIB8	bud32	15218370	15222277	-	94.118	1.28E-75	236
chr4	AJ_008671	PFX12305.1	P21856	gdi1	15222482	15223310	-	39.286	1.88E-10	67
chr4	AJ_008672	KAF1392191.1	Q3KCC3	arnb	15253278	15256605	-	45.652	1.79E-15	80.9
chr4	AJ_008673	XP_041741521.1	O96006	zbed1	15256636	15257850	-	61.682	5.48E-39	141
chr4	AJ_008674	PIK52823.1	Q2UGU3	spt5	15260909	15263216	+	94.34	1.78E-24	104
chr4	AJ_008675	PIK51156.1	Q7L622	asps	15265131	15270877	-	93.506	0.00E+00	883
chr4	AJ_008676	PIK39732.1	Q5YTJ4	zdbf2	15289270	15290031	-	66.4	1.02E-115	345
chr4	AJ_008678	PIK45343.1	Q211V0	pepq	15328749	15337515	+	94.915	4.75E-59	208
chr4	AJ_008679	PIK37119.1	Q15ZF7	mray	15344988	15348704	-	87.234	9.04E-20	90.5
chr4	AJ_008681	PIK48407.1	P13039	apm2	15383765	15384043	+	90.909	3.52E-11	67.8
chr4	AJ_047181	PIK45338.1	P54672	sntn	15387314	15390340	-	100	0.00E+00	590
chr4	AJ_008682	PIK36332.1	B7FF67	nup214	15406132	15407152	-	91.667	3.53E-78	238
chr4	AJ_008684	PIK53266.1	A2R5A0	isph	15441176	15443241	-	34.796	1.04E-48	180
chr4	AJ_008685	PIK45335.1	A6Q2R7	fbp	15450862	15451272	+	98.438	1.06E-84	256
chr4	AJ_008687	PIK35953.1	P03364	large2	15492138	15496790	-	93.96	0.00E+00	577
chr4	AJ_008688	PIK62847.1	Q66PG1	ube3c	15504780	15505824	-	96.296	2.24E-28	111
chr4	AJ_008689	PIK46809.1	Q80U95	ygcb	15516730	15518124	+	100	0.00E+00	961
chr4	AJ_008690	PIK55913.1	P38036	lcc1	15524334	15529107	+	71.21	0.00E+00	849
chr4	AJ_008691	PIK46807.1	P56193	rps19	15534456	15540393	-	100	2.86E-143	416
chr4	AJ_008692	PIK38266.1	B5LMR2	sash1	15540570	15541175	-	86.585	1.24E-30	123
chr4	AJ_008693	PIK46806.1	P59808	gag-pol	15542726	15543722	-	98.396	1.08E-132	388
chr4	AJ_008694	PIK38269.1	P18802	apm4	15552808	15553555	-	94.891	3.98E-91	274
chr4	AJ_008695	PIK46805.1	Q99186	bend6	15557329	15558424	-	100	2.61E-07	58.2
chr4	AJ_008696	PIK42349.1	Q5SZJ8	ul21	15569564	15573800	+	91.089	4.14E-59	194
chr4	AJ_008697	PIK38618.1	P10205	nacc2	15597461	15598610	-	100	2.12E-62	214
chr4	AJ_008698	PIK40429.1	Q9DCM7	cyct1-1	15618839	15619901	-	56	9.54E-08	58.2
chr4	AJ_008699	XP_044165781.1	Q2QQS5	sse1	15632321	15634436	-	36.842	3.75E-16	91.7
chr4	AJ_008702	PIK62480.1	P25209	kazn	15673369	15676268	+	87.5	6.87E-13	75.9
chr4	AJ_008703	PIK34556.1	Q69ZS8	ilvd	15677930	15684994	+	28.643	3.50E-17	91.7
chr4	AJ_008706	PIK38265.1	Q9Y5A7	dym	15739355	15741228	-	100	3.54E-90	283
chr4	AJ_008708	PIK38273.1	Q2J3D3	arf19	15743860	15747474	-	91.8	0.00E+00	825
chr4	AJ_008709	PIK38275.1	Q8RYC8	pcif1	15753255	15756746	-	85.797	0.00E+00	895
chr4	AJ_008710	PIK36818.1	A0A0R4IKJ1	app1	15765301	15766527	+	100	7.20E-146	421
chr4	AJ_008711	PIK52383.1	P53933	kmt5a-a	15770714	15771067	-	88.525	1.44E-30	117
chr4	AJ_008712	PIK47510.1	Q08AY6	dar1	15775573	15792081	-	85.563	0.00E+00	1404
chr4	AJ_008716	PIK42799.1	A1RS86	sspc	15861644	15862391	-	91.626	4.65E-129	379
chr4	AJ_008717	PIK61677.1	P02958	prfc	15862543	15863443	-	98.958	3.58E-58	193
chr4	AJ_008718	PIK61676.1	Q87F03	apum9	15863823	15866528	-	82.265	0.00E+00	768
chr4	AJ_008721	PIK33234.1	Q964T2	samd3	15879213	15881592	-	86.42	1.41E-81	251
chr4	AJ_008722	PIK49006.1	Q8C4H2	rex	15894808	15896977	-	98.864	7.87E-123	358
chr4	AJ_008723	PIK37338.1	Q8A0Y9	tmem72	15920241	15921036	-	96.183	6.42E-82	266
chr4	AJ_008729	PIK38588.1	Q9UZC8	thap12	16220488	16233008	+	81.707	6.96E-81	254
chr4	AJ_008732	PIK57524.1	Q6BIV1	gpr108	16314523	16315268	+	89.552	2.81E-36	133
chr4	AJ_008738	PIK49009.1	Q60989	gag-pol	16477562	16478171	+	95.238	1.35E-30	122
chr4	AJ_008739	PIK48581.1	O89290	retreg3	16478579	16479056	+	98.45	8.02E-88	268
chr4	AJ_008740	PIK36826.1	Q9CQV4	zbed6	16519627	16523866	-	77.959	3.46E-118	365
chr4	AJ_008741	PIK39654.1	D2EAC2	sec31	16525423	16526239	-	100	1.93E-110	326
chr4	AJ_047182	PIK39652.1	Q9H5L6	cfdp2	16560533	16563561	+	95.703	0.00E+00	514
chr4	AJ_047183	PIK39651.1	O02751	saa1	16564838	16568036	+	100	0.00E+00	1212
chr4	AJ_008746	PIK38135.1	P05366	tuba	16616584	16618719	+	100	4.25E-86	256
chr4	AJ_008747	PIK41588.1	P08537	ubac2	16649485	16655326	-	95.197	0.00E+00	900
chr4	AJ_008748	PIK56197.1	Q5ZJQ8	rlmd	16672285	16673217	-	53.977	2.99E-40	155
chr4	AJ_008751	PIK52354.1	Q7TSZ8	rpoc	16728948	16734745	-	42.683	8.00E-08	60.5
chr4	AJ_008754	XP_015759453.1	Q8W0Z9	yme2	16786383	16788003	+	36.893	3.54E-07	60.5
chr4	AJ_008755	PIK42191.1	Q6BKQ1	dnal1	16845869	16847532	-	36.774	6.68E-23	103
chr4	AJ_008759	PIK46791.1	P10157	pub2	16906633	16915976	+	66.304	1.39E-26	118
chr4	AJ_008760	XP_033869160.1	Q9UTG2	yaga	16928668	16930583	+	42.353	1.43E-14	79.7
chr4	AJ_008764	PIK43793.1	Q9PUB4	zscan32	16953676	16960373	+	83.333	8.05E-58	195
chr4	AJ_008765	PIK40730.1	Q9NX65	dhx32	16960572	16960981	-	93.684	5.24E-43	156
chr4	AJ_008767	XP_011663790.2	P54997	acsf	16995230	16995616	-	35.514	6.66E-07	58.5
chr4	AJ_008768	PIK45876.1	Q6B8U1	phet	16996001	16999048	-	50.993	3.39E-28	124
chr4	AJ_008769	XP_038068362.1	Q728S0	atpf	16999117	17002122	-	45.763	1.32E-25	114
chr4	AJ_008770	XP_033095868.1	A9KK96	arid4a	17002268	17002942	-	31.884	1.14E-20	101
chr4	AJ_008772	PIK36317.1	P04927	gbaa_rs28035	17053778	17061013	-	95.675	0.00E+00	1120
chr4	AJ_008773	PIK36575.1	Q9RN18	nagj	17061064	17062117	-	96.54	0.00E+00	551
chr4	AJ_047184	PIK43234.1	Q17320	ispg	17162674	17163193	+	100	5.23E-38	134
chr4	AJ_008779	XP_014678763.1	A6M327	siga3	17175471	17176560	-	70	5.77E-07	54.7
chr4	AJ_008780	PIK34551.1	Q31QG5	rpob	17176566	17177413	-	99.492	2.48E-143	411
chr4	AJ_008781	GFO32930.1	Q255E6	ski6	17177715	17178107	-	64.925	4.00E-53	176
chr4	AJ_008782	CAC9674688.1	P46948	ulk1	17230512	17231603	-	39.437	8.21E-65	233
chr4	AJ_008783	PIK56198.1	O75385	enve	17231744	17235152	-	100	0.00E+00	539
chr4	AJ_008786	PIK35041.1	Q17551	jil-1	17276671	17277303	-	100	9.30E-155	437
chr4	AJ_008788	PIK38209.1	Q6FW66	pros	17320101	17321879	-	89.916	2.36E-73	236
chr4	AJ_008789	PIK52345.1	Q72CD8	mray	17345556	17347118	+	73.78	5.74E-66	220
chr4	AJ_008790	PIK52344.1	B7KDB2	exbb	17347228	17349075	+	83.721	1.05E-71	222
chr4	AJ_008791	PIK34726.1	P64100	wdr37	17376092	17376352	-	70.492	2.29E-20	88.2
chr4	AJ_008792	XP_033111473.1	A4IIX9	nrdr	17377264	17377766	-	73.973	1.81E-24	108
chr4	AJ_008793	PIK48991.1	B3EB70	ddb_g0288371	17377779	17381682	-	45.27	6.04E-21	95.9
chr4	AJ_008797	PIK47385.1	P98094	if	17400457	17403190	-	72.519	4.45E-116	370
chr4	AJ_008798	PIK51178.1	P12080	cals7	17419802	17420557	-	84.906	1.30E-20	91.7
chr4	AJ_008800	PIK38932.1	Q2J6G0	pqqb	17479014	17479960	+	100	1.20E-115	336
chr4	AJ_008801	PIK59969.1	A6V6I3	at2g34210	17486692	17487063	+	95.192	3.76E-64	205
chr4	AJ_008802	PIK59243.1	O80770	hslu	17487177	17488710	+	63.492	6.65E-12	74.7
chr4	AJ_008803	PIK37152.1	Q21H71	slc30a8	17536804	17537892	-	71.212	4.84E-136	401
chr4	AJ_047185	KAF4107339.1	Q8IWU4	cdpk4	17562479	17562923	+	31.183	7.80E-01	40.4
chr4	AJ_008804	XP_031565258.1	P62345	scm	17567546	17572028	+	35.802	1.83E-14	85.9
chr4	AJ_008805	PIK36792.1	Q9VHA0	ilvd2	17586362	17587335	-	73.267	1.87E-38	138
chr4	AJ_008808	PIK54246.1	Q1QDK7	bend5	17669448	17672251	-	97.253	1.35E-124	363
chr4	AJ_008809	PIK39349.1	Q7L4P6	ankrd40	17674556	17679659	+	63.45	2.12E-122	365
chr4	AJ_008812	XP_033101539.1	Q8VHF2	carm1	17772015	17772863	-	47.535	2.25E-76	260
chr4	AJ_008813	VDI57154.1	Q5XK84	atg8e	17783911	17785346	-	30.435	5.37E-06	57.4
chr4	AJ_047186	XP_038062535.1	Q6H6P0	tspoap1	17797846	17799159	+	68.155	2.69E-172	504
chr4	AJ_008815	PIK62378.1	Q7TNF8	miab	17822610	17823142	+	100	6.41E-74	249
chr4	AJ_008820	PIK36574.1	Q9P0L1	nifk	17917496	17921331	+	48.387	1.95E-19	94.4
chr4	AJ_008825	PIK36320.1	P05444	dscam	17971760	17975417	-	91.221	3.54E-119	358
chr4	AJ_008827	PIK36322.1	B8F3W5	nmes1	18005693	18006076	+	96.063	4.63E-80	243
chr4	AJ_008828	PIK53280.1	Q9C002	tef	18019012	18019454	+	87.023	5.16E-71	238
chr4	AJ_008830	PIK46133.1	Q65VG9	cwc21	18077290	18077730	-	99.315	4.99E-103	305
chr4	AJ_008832	PIK42020.1	Q4K4X8	argd1	18109004	18109675	+	100	2.66E-153	438
chr4	AJ_008833	PIK57642.1	Q89VE9	mdn1	18128161	18130689	+	76.775	0.00E+00	777
chr4	AJ_008834	-	Q8T5T1	nadA	18137913	18143085	-
chr4	AJ_008835	XP_028152021.1	Q8TZ66	nscb	18189422	18192733	+	36.607	8.69E-11	73.9
chr4	AJ_008837	PIK34452.1	Q8WTV1	mdh	18217429	18221138	+	78.095	2.81E-50	172
chr4	AJ_008838	PIK43414.1	Q4FP28	rrs1	18221184	18222757	+	60.526	6.76E-52	179
chr4	AJ_008840	PIK50908.1	P90761	hmu	18241269	18244980	-	57.062	2.36E-53	188
chr4	AJ_008842	PIK52751.1	Q18DN4	porc	18257423	18268928	-	100	0.00E+00	975
chr4	AJ_008843	PIK52312.1	O48741	pura	18281203	18283035	-	36.975	4.47E-15	80.1
chr4	AJ_008844	PIK48867.1	A6UQ77	rplv	18284008	18286928	+	99.346	1.11E-102	305
chr4	AJ_008845	PIK40837.1	B3EP56	kmt5a-b	18299935	18306340	+	81.944	1.56E-26	122
chr4	AJ_008846	PIK52752.1	Q498E6	-	18312848	18317211	+	76.203	0.00E+00	554
chr4	AJ_008847	PIK38797.1	Q9BP97	asap3	18317299	18317937	+	93.333	1.23E-106	315
chr4	AJ_008849	PIK48869.1	Q8TDY4	dgkg	18318735	18322892	+	99.057	2.60E-155	441
chr4	AJ_008850	PIK45943.1	P49620	ycf2-b; ycf2-a	18337225	18337976	+	71.053	8.83E-06	52.8
chr4	AJ_008851	XP_022311025.1	Q06GJ7	quef	18338631	18339538	-	41.667	6.95E-05	50.1
chr4	AJ_008853	PIK46226.1	P22013	vals	18360035	18361221	+	74.359	4.94E-42	158
chr4	AJ_008854	PIK54459.1	B2FMS2	infb	18366144	18369120	-	36.364	7.27E-19	92
chr4	AJ_008856	RXN18968.1	Q09575	vdcc	18455571	18455939	+	38.462	3.27E-06	56.2
chr4	AJ_008858	PIK44960.1	Q3SS92	pcm	18483130	18483644	-	100	7.86E-122	350
chr4	AJ_008860	PIK55410.1	Q99715	rep	18531449	18533388	-	96.591	4.87E-50	172
chr4	AJ_008861	PIK45332.1	Q04561	smac_04549	18555957	18556787	-	100	0.00E+00	576
chr4	AJ_047187	PIK45951.1	P45711	ifa38	18579008	18579643	+	98.374	2.66E-84	256
chr4	AJ_008865	PIK37235.1	Q54D80	mutl	18605060	18606105	-	98.507	6.17E-36	130
chr4	AJ_008866	PIK40120.1	A9BJB9	gld-4	18609758	18613491	-	98.729	1.37E-166	472
chr4	AJ_008868	PIK36577.1	Q6FNH1	palb2	18630688	18632132	-	58.571	1.35E-14	79
chr4	AJ_008869	PIK55917.1	Q3U0P1	der	18651970	18659100	+	68.852	1.51E-75	241
chr4	AJ_047188	PIK38601.1	Q99572	nin	18728634	18730508	-	100	5.15E-163	459
chr4	AJ_008871	-	Q54D80	Aars2	18784069	18786840	+
chr4	AJ_008873	PIK40221.1	Q14CH7	orf30	18835633	18837780	+	95.37	2.68E-62	205
chr4	AJ_008874	PIK55226.1	A0KNI2	set2	18846479	18854378	+	82.369	0.00E+00	577
chr4	AJ_008876	PIK48866.1	Q6BM04	ceqim	18900669	18911425	-	71.726	4.60E-155	447
chr4	AJ_008879	PIK37126.1	B1WC15	-	18942585	18945270	-	60.268	9.06E-79	249
chr4	AJ_008881	PIK57985.1	Q7VHJ1	ssn3	18951610	18954241	+	91.026	1.33E-42	155
chr4	AJ_008882	PIK36330.1	Q46136	mj_rs06095	18973801	18977295	-	100	0.00E+00	605
chr4	AJ_008884	PIK37504.1	Q58542	aim39	18996309	18997553	+	100	2.16E-139	397
chr4	AJ_008890	PIK48035.1	A5DQ88	wrn-1	19061096	19062543	+	65.972	1.13E-51	179
chr4	AJ_008891	PIK48034.1	Q9P4Z1	gsdmb	19064349	19066248	-	88.866	0.00E+00	845
chr4	AJ_008892	XP_003389734.1	Q19546	ispg	19103372	19106988	+	41.27	5.01E-40	152
chr4	AJ_008893	XP_033638553.1	Q8TAX9	nipbl	19114377	19115440	-	55.556	1.24E-11	71.6
chr4	AJ_008894	PIK34750.1	B4U9V3	rabep2	19115464	19125271	-	89.796	3.83E-21	97.1
chr4	AJ_047189	PIK34362.1	Q6KCD5	-	19182404	19188383	-	100	0.00E+00	1758
chr4	AJ_008896	PIK39749.1	Q91WG2	-	19209986	19214859	-	96.386	5.14E-45	162
chr4	AJ_008897	PIK43601.1	Q60295	anmk	19215088	19215724	-	99.01	5.62E-144	410
chr4	AJ_008898	PIK42181.1	P28727	rpli	19215816	19218695	-	97.561	1.18E-17	85.1
chr4	AJ_008900	PIK43602.1	A7MSX5	yubd	19229547	19231404	+	82.031	3.10E-145	415
chr4	AJ_047191	PIK34159.1	Q9S4X2	res	19267711	19269109	-	100	1.94E-91	277
chr4	AJ_047192	PIK34158.1	F5HSE3	sars1	19272804	19274775	+	100	1.14E-154	446
chr4	AJ_008903	PIK38323.1	Q6DRC0	pyrf	19331103	19333612	-	100	9.52E-32	121
chr4	AJ_008904	PIK45350.1	B1AZ99	setx	19366338	19367799	+	87.5	3.99E-36	133
chr4	AJ_008907	PIK45679.1	B3PIL6	-	19474264	19474699	+	32.727	7.95E-06	53.9
chr4	AJ_008909	PIK36052.1	B3SRR1	capk	19512117	19512781	-	74.869	1.15E-89	272
chr4	AJ_047193	PIK38321.1	Q15759	hat1	19523833	19524781	+	100	6.01E-122	351
chr4	AJ_008910	PIK40701.1	P39860	rag1	19531977	19535281	-	100	0.00E+00	527
chr4	AJ_008911	PIK40699.1	G4N7S6	spaa	19543314	19543574	-	100	3.47E-35	129
chr4	AJ_047194	CAC5392196.1	Q91187	mom1	19555409	19557470	-	32.927	4.53E-19	94.4
chr4	AJ_008912	PIK62520.1	Q071E0	tenm1	19609624	19612369	+	82.724	1.77E-164	476
chr4	AJ_008914	PIK51129.1	Q9M658	trim56	19613610	19615756	+	83.539	0.00E+00	775
chr4	AJ_008915	PIK40691.1	Q9UKZ4	znf223	19639537	19641204	-	99.174	5.48E-80	249
chr4	AJ_008916	PIK59979.1	Q1XDP7	zbtb32	19654098	19654283	-	81.034	1.26E-21	96.7
chr4	AJ_008917	PIK59978.1	E1BD59	ispf	19669043	19670158	+	100	0.00E+00	771
chr4	AJ_008918	XP_019212681.1	Q9UK11	shmt1	19693008	19693558	+	52.5	1.15E-30	126
chr4	AJ_008920	XP_006815518.1	Q5P993	fis	19714590	19716017	+	42.138	3.24E-21	102
chr4	AJ_008921	PIK38667.1	P50431	prmt7	19790673	19794517	+	100	1.06E-108	337
chr4	AJ_008923	PIK54060.1	Q65V72	tubgcp6	19804552	19805457	+	97.101	1.43E-36	142
chr4	AJ_008924	PIK57477.1	Q6PCI6	muts	19811205	19812023	+	55.349	1.12E-57	192
chr4	AJ_008927	PIK39501.1	A9KL10	aroq	19833011	19835392	+	99.048	9.08E-149	423
chr4	AJ_008928	PIK36140.1	Q9AJA7	aba3	19835525	19836777	+	95.312	3.81E-25	109
chr4	AJ_008931	XP_003729015.2	Q9C5X8	c21h14orf28	19888820	19889604	+	47.761	2.15E-06	57.4
chr4	AJ_008933	XP_014666967.1	A2A935	syp51	19901037	19901598	-	51.701	7.69E-50	169
chr4	AJ_008934	XP_011674905.2	Q2KIN3	bend6	19906675	19907324	-	41.667	4.26E-06	57.8
chr4	AJ_047195	PIK42380.1	P20825	g2e3	19913361	19916817	+	99.191	0.00E+00	1277
chr4	AJ_008936	XP_026254751.1	Q6PFX2	kcs1	19928925	19929868	+	37.333	7.57E-06	57
chr4	AJ_008938	PIK46826.1	O73790	masp1	19967622	19968233	+	61.314	4.76E-36	141
chr4	AJ_008940	PIK37241.1	O46102	dape	19990013	19992971	+	93.061	3.23E-163	461
chr4	AJ_008943	XP_030839669.1	Q21253	smad1	20006814	20007717	+	56.818	7.37E-11	68.6
chr4	AJ_008945	PIK33716.1	P46340	adf1	20067707	20068552	+	97.753	2.45E-56	181
chr4	AJ_008948	PIK37153.1	P05552	vpe	20091732	20095871	+	92.453	5.70E-24	106
chr4	AJ_008949	PIK33712.1	A8AVT9	args	20113508	20114733	-	100	1.43E-155	446
chr4	AJ_008952	XP_044167371.1	Q0I6R7	nfkb2	20147285	20147656	+	72.449	1.83E-40	144
chr4	AJ_008953	XP_033725101.1	A2BGR3	tam	20157329	20158644	+	60	1.17E-11	71.2
chr4	AJ_008956	PIK57336.1	A1T273	trua	20228442	20229798	+	94.792	7.08E-57	186
chr4	AJ_008958	XP_039254819.1	O13800	scd1	20265169	20265493	-	37.5	7.46E-07	56.2
chr4	AJ_008960	PIK52561.1	Q6YFQ2	g2e3	20266539	20268252	+	62.658	7.81E-49	179
chr4	AJ_047196	PIK43789.1	A0A0C5Q309	maea	20280896	20281413	+	64.706	5.98E-16	79.7
chr4	AJ_008962	PIK43236.1	Q5F4A1	thic	20296498	20299089	+	88.235	0.00E+00	519
chr4	AJ_008964	VDI46398.1	A0A0R8YWJ7	lpxd	20335540	20337024	-	44.66	3.84E-14	78.6
chr4	AJ_008965	PIK47898.1	Q8R9P1	dys	20342310	20344459	-	83.237	3.42E-93	277
chr4	AJ_008966	VDI80811.1	Q4WKW9	fips3	20377233	20378320	-	32.143	1.61E-08	63.9
chr4	AJ_008967	PIK59061.1	Q5L612	hisz	20378889	20380940	+	57.143	9.51E-09	62.8
chr4	AJ_008968	PIK48445.1	Q7YU29	gltx	20380590	20382789	-	72.115	1.35E-137	404
chr4	AJ_008969	PIK53019.1	F4JC20	upl1	20383929	20386101	-	91.216	1.52E-86	273
chr4	AJ_008970	GBO34714.1	B7KDF3	gto3	20388220	20388924	+	43.86	9.33E-05	50.4
chr4	AJ_008972	XP_030833450.1	Q8GY23	l3mbtl1	20447967	20449354	+	43.82	1.11E-15	83.2
chr4	AJ_008973	PIK45259.1	Q04806	rpsp	20453553	20467795	+	87.162	1.91E-79	256
chr4	AJ_008974	PIK59916.1	Q2HFD4	cysb	20469439	20469909	+	71.429	1.83E-62	204
chr4	AJ_008975	-	D3ZWK4	GATM	20484219	20484586	+
chr4	AJ_008976	PIK45262.1	Q03JG3	elmo3	20484599	20486011	+	98.182	4.52E-27	110
chr4	AJ_008978	PIK43022.1	Q2HJ74	mela	20530826	20533908	-	73.134	1.02E-18	89.4
chr4	AJ_008979	PIK33586.1	Q96BJ8	arel1	20574910	20583457	-	89.109	6.44E-47	167
chr4	AJ_008980	PIK43780.1	P32861	dis3	20603597	20608781	+	87.562	1.24E-103	324
chr4	AJ_008981	KAG2465254.1	P06720	recq	20613180	20614204	-	36.232	1.25E-05	52.8
chr4	AJ_008982	XP_039899762.1	Q8CHG5	prkdc	20614375	20617746	-	52.083	1.14E-23	101
chr4	AJ_008983	PIK34574.1	Q08162	lem3	20645028	20645576	-	100	7.27E-130	372
chr4	AJ_008984	PIK44607.1	P15043	nup50	20647581	20648065	-	96.063	2.81E-79	253
chr4	AJ_008985	PIK34575.1	P78527	rutf2	20656136	20656994	+	100	2.29E-36	137
chr4	AJ_008986	PIK62192.1	P42838	stpg3	20657625	20659866	-	96.04	3.47E-63	204
chr4	AJ_008987	PIK50832.1	Q9JIH2	umag_03607	20702432	20703357	+	100	2.81E-139	400
chr4	AJ_008989	PIK45260.1	Q8N7X2	csld2	20728203	20729228	-	97.778	2.40E-20	97.4
chr4	AJ_008991	PIK50826.1	Q8C4H2	acat2	20764844	20768952	+	92.245	2.19E-162	458
chr4	AJ_008992	PIK34212.1	Q5WI27	mgat1	20828273	20832013	+	97.222	7.66E-40	147
chr4	AJ_008994	PIK55576.1	Q7TN88	rtxa	20853836	20854069	+	85.333	2.18E-33	123
chr4	AJ_008995	KMQ84816.1	Q8CAY6	smc3	20856124	20859117	-	45.918	4.97E-18	90.1
chr4	AJ_008996	PIK59828.1	P27115	-	20871108	20873871	+	95.951	9.48E-168	475
chr4	AJ_008998	PIK59831.1	Q9KS12	exoc6	20916485	20916700	+	100	1.31E-42	149
chr4	AJ_008999	PIK40530.1	O93309	rpa2	20916749	20916997	+	63.415	1.08E-20	94.4
chr4	AJ_009000	PIK42780.1	Q9RYM9	-	20941563	20943942	+	93.464	5.66E-96	292
chr4	AJ_009001	PIK33322.1	Q5PRC7	purc	20969115	20971958	-	100	0.00E+00	531
chr4	AJ_009002	XP_029712552.1	Q54B27	unc13c	20977816	20978067	-	46.479	5.12E-08	59.7
chr4	AJ_009003	XP_043926603.1	P15927	mnr1	20989287	20992804	-	30.864	7.09E-10	68.6
chr4	AJ_009004	PIK33320.1	P75208	flc3	21003037	21004391	+	100	2.65E-60	194
chr4	AJ_009005	PIK33319.1	B1VIK2	lysx	21014078	21017050	-	100	3.77E-93	288
chr4	AJ_047197	PIK54717.1	Q62770	hdab	21051348	21053339	+	100	3.67E-113	331
chr4	AJ_009006	PIK40521.1	B2X050	trpb	21089414	21090067	-	98.454	5.41E-128	394
chr4	AJ_009007	PIK62473.1	P53121	xpsg	21092708	21093076	-	95.082	1.33E-73	233
chr4	AJ_009008	PIK54251.1	Q976J9	gk1	21119031	21120045	+	70.513	3.89E-67	212
chr4	AJ_009009	KAG0710639.1	Q55BW2	mukf	21132484	21133279	+	96.667	5.02E-81	248
chr4	AJ_009010	PIK61764.1	Q59169	polc	21186768	21189126	-	89.45	2.64E-132	380
chr4	AJ_009011	PIK36139.1	P31734	whia	21204517	21206492	+	94.286	2.09E-12	72.8
chr4	AJ_009013	PIK38037.1	Q8DAQ0	rtp1	21228751	21236104	-	71.041	1.63E-96	311
chr4	AJ_009016	KAF0294960.1	P0DJ98	lig4	21247494	21248737	-	52.381	2.97E-15	83.2
chr4	AJ_009021	PIK39498.1	Q6GQX2	thrb	21453560	21455778	-	99.526	5.92E-144	431
chr4	AJ_009022	PIK43878.1	Q2U6A1	tinf2	21473202	21476149	+	92.308	5.15E-28	118
chr4	AJ_009023	PIK34787.1	Q5GLZ8	hiss	21476215	21481538	+	87.879	1.44E-77	242
chr4	AJ_009024	PIK37127.1	Q5F4A1	aroe	21482211	21484365	+	50.917	1.57E-74	244
chr4	AJ_009026	PIK34786.1	Q94AG2	met30	21486933	21494721	-	89.796	2.90E-87	273
chr4	AJ_009029	PIK60773.1	Q9BSI4	rplb	21613540	21616832	-	70.4	1.04E-42	171
chr4	AJ_009030	PIK39667.1	A8ZUR6	polc	21627607	21635630	+	91.566	3.21E-42	154
chr4	AJ_009031	PIK48617.1	Q8KBH8	hrca	21644056	21644311	+	95.652	4.03E-21	92
chr4	AJ_009032	PIK48618.1	P39014	ipi3	21646720	21648787	+	98.361	1.43E-81	252
chr4	AJ_047198	-	Q8PXH2	trpA	21751122	21751502	+
chr4	AJ_009037	VDI02867.1	A3LNM0	lcsa	21834379	21835275	+	53.797	4.52E-48	167
chr4	AJ_009038	XP_030853869.1	P27980	pknd	21851692	21856569	+	59.236	3.20E-49	184
chr4	AJ_009039	PIK33479.1	O35709	htr5	21859478	21864049	+	55.556	2.13E-10	68.9
chr4	AJ_009040	RUA06787.1	C4K6P7	tcf19	21887115	21888396	+	42.105	7.26E-06	56.6
chr4	AJ_009042	PIK42485.1	B0BU73	sla	21934772	21943593	+	97.452	2.91E-108	315
chr4	AJ_009047	PIK44473.1	G4NDH1	sub1	22001733	22003889	+	100	1.52E-154	436
chr4	AJ_009049	PIK38150.1	Q50833	lys2	22048173	22048866	+	73.973	2.82E-61	198
chr4	AJ_009050	XP_041476948.1	Q8T5S1	nt5c2	22055483	22057788	+	75	2.34E-23	110
chr4	AJ_009051	PIK53028.1	Q498E6	arg2	22068745	22082572	-	94.484	0.00E+00	1616
chr4	AJ_009052	XP_034008699.1	Q11102	metg	22085140	22085888	+	70.732	2.60E-28	118
chr4	AJ_009053	ALJ77070.1	Q867C9	brd8	22123553	22161249	+	86.842	0.00E+00	1189
chr4	AJ_047199	PIK33923.1	Q7LHG5	pand	22174083	22178387	+	100	0.00E+00	1455
chr4	AJ_009054	PIK33647.1	Q5ZK63	rpsl	22245860	22246541	+	78.351	3.09E-42	150
chr4	AJ_009059	PIK35043.1	Q54XC1	ntaq1	22380852	22384656	+	100	0.00E+00	536
chr4	AJ_009060	QQP38995.1	A6RBX7	kif4	22410447	22411286	-	60.829	1.53E-73	240
chr4	AJ_009061	PIK35047.1	A6LFP0	smarcad1	22411437	22412802	-	91.463	9.74E-99	300
chr4	AJ_009063	PIK35051.1	Q9X4N0	thap10	22427256	22429113	-	94.652	7.10E-123	363
chr4	AJ_009064	PIK56882.1	Q6KHS3	wbnh	22432305	22432734	-	82.09	2.26E-27	114
chr4	AJ_009066	PIK34664.1	Q99572	mukf	22447575	22449410	+	100	1.48E-139	397
chr4	AJ_009069	PIK34665.1	P33174	rpia	22480821	22484863	-	76.587	1.64E-128	373
chr4	AJ_009070	PIK42271.1	Q9H4L7	loc100136727	22484893	22486601	-	91.27	6.07E-68	222
chr4	AJ_009071	PIK49503.1	Q9W596	thap12	22497342	22499383	+	46.324	2.90E-69	246
chr4	AJ_009072	PIK35764.1	Q9P2Z0	zfh2	22506711	22510089	-	61.628	2.67E-54	185
chr4	AJ_009073	PIK42155.1	P0DMP6	nifs	22572860	22574537	-	80.172	3.69E-45	162
chr4	AJ_009074	PIK42787.1	Q04Z75	phyllo	22615712	22617030	+	100	0.00E+00	662
chr4	AJ_009079	XP_029605025.1	P12027	trua	22702177	22702667	-	37.143	4.12E-07	57
chr4	AJ_047200	PIK39211.1	O43422	loc4326614	22705407	22706096	+	100	1.62E-144	410
chr4	AJ_047201	ROL51042.1	P28167	loc782922	22715812	22719471	+	47.368	2.40E-08	63.2
chr4	AJ_009080	PIK42675.1	Q9Z5X5	gpd	22721370	22721991	-	100	1.19E-48	162
chr4	AJ_009083	CAG2251960.1	P70986	addb	22751948	22752387	+	54.237	7.54E-12	68.6
chr4	AJ_009084	PIK36845.1	P0DPV4	rbg-5	22764814	22769663	-	90	1.83E-88	287
chr4	AJ_009085	PIK40134.1	Q9RBW7	smpb	22777278	22780186	+	54.019	1.20E-89	286
chr4	AJ_009086	PIK59062.1	B8G6P6	cadm2	22843149	22847573	+	83.412	2.17E-115	352
chr4	AJ_009088	XP_029194839.2	Q62770	myca	22854369	22855359	+	38	4.12E-09	62.8
chr4	AJ_009089	PIK48873.1	P05980	dir20	22858260	22860207	+	90.476	6.28E-48	162
chr4	AJ_009090	PIK43237.1	Q7ZA43	ghdc	22866677	22868792	+	100	6.11E-20	88.6
chr4	AJ_009092	PIK36344.1	O93530	rpsn	22874200	22876501	-	100	1.31E-178	499
chr4	AJ_009093	PIK48853.1	A0AL19	-	22880060	22883568	+	97.212	0.00E+00	1573
chr4	AJ_009094	PIK44834.1	Q7RZM8	-	22926838	22928552	-	97.516	7.67E-112	326
chr4	AJ_009095	PIK44835.1	A5IZI0	g2e3	22928899	22935745	+	100	0.00E+00	958
chr4	AJ_009096	PIK41171.1	Q5SZJ8	kmt5a	22986861	22987655	-	97	7.57E-61	199
chr4	AJ_009097	PIK56546.1	Q8N3J6	kdsa	23030934	23033908	-	100	1.34E-154	438
chr4	AJ_009099	PIK35465.1	G2Q9A5	akt1	23113856	23115768	-	100	0.00E+00	633
chr4	AJ_009101	PIK37753.1	Q99J23	syce1	23125454	23126454	-	94.03	8.37E-35	130
chr4	AJ_009102	KAG1661579.1	Q6LU02	cad2	23142614	23144008	+	82.222	0.00E+00	686
chr4	AJ_009103	KAG1692630.1	A6LFP0	kynu	23144288	23145289	+	54.688	6.28E-48	182
chr4	AJ_009105	KAF0707184.1	Q9U0E6	viaf	23204892	23206220	-	35.417	4.04E-13	77.8
chr4	AJ_009106	PIK44208.1	O83609	rgr1	23230242	23230856	-	100	1.37E-146	416
chr4	AJ_009107	PIK37601.1	Q7L622	muc5b	23237450	23239069	-	67.949	5.34E-27	111
chr4	AJ_009109	XP_022104268.1	Q2YDW7	mutm	23249593	23253886	+	49.721	6.79E-44	175
chr4	AJ_009111	PIK44206.1	A4QVZ8	gpat1	23254647	23255505	+	100	1.10E-128	373
chr4	AJ_009112	PIK42583.1	Q0JKV1	abcc3	23287246	23287539	-	47.059	2.98E-18	87
chr4	AJ_009113	PIK39350.1	A4J829	gpr183	23307776	23309908	-	62.5	2.69E-09	67.4
chr4	AJ_009114	XP_033122587.1	Q32LK9	ccr1	23350639	23354962	-	43.966	2.46E-20	95.5
chr4	AJ_009115	PIK33628.1	O97113	agtr1-a	23370186	23372654	-	100	2.96E-68	231
chr4	AJ_009116	-	A7SCH8	TMPRSS11D	23426978	23429279	+
chr4	AJ_009117	PIK44740.1	Q18026	cacna1s	23435146	23437677	+	99.167	1.26E-79	248
chr4	AJ_009118	PIK44739.1	Q8MR62	slc35g1	23464210	23487252	-	91.304	1.05E-152	454
chr4	AJ_009120	XP_019292549.1	Q9HC84	taf5l	23489280	23494207	+	31.984	1.37E-13	84
chr4	AJ_009122	PIK51965.1	Q5HYC2	der	23506419	23506796	+	100	4.02E-75	249
chr4	AJ_009123	PIK57057.1	Q31CK0	taf5l	23531101	23531633	+	97.895	1.63E-59	194
chr4	AJ_047202	PIK57876.1	Q9SHJ5	dyp2	23734026	23736534	-	96.875	6.24E-82	249
chr4	AJ_009129	PIK34297.1	Q54JR2	eps15	23762668	23772390	+	86.159	5.57E-172	485
chr4	AJ_009131	PIK34298.1	P32246	vps11	23804684	23805784	-	100	0.00E+00	756
chr4	AJ_009132	PIK34299.1	P32303	nxpe4	23813457	23814545	-	100	0.00E+00	742
chr4	AJ_009134	PIK52689.1	O60235	nxpe4	23923673	23931208	+	96.296	0.00E+00	748
chr4	AJ_009137	PIK48754.1	Q2M3R5	cdsa	24005150	24007128	-	100	0.00E+00	682
chr4	AJ_009138	PIK54297.1	Q9UKK6	slc16a14	24008723	24011428	+	77.049	1.96E-93	278
chr4	AJ_009140	PIK37459.1	Q91WQ5	bbc1	24046275	24050663	-	99.16	1.28E-80	243
chr4	AJ_009144	PIK51821.1	O75529	dbp8	24110793	24113394	+	100	1.65E-59	186
chr4	AJ_047203	XP_030834783.1	K7N5M8	murd	24143308	24144055	+	42.537	4.29E-20	93.6
chr4	AJ_009146	XP_045593127.1	P42566	-	24173308	24173733	+	39.316	8.12E-25	104
chr4	AJ_009147	PIK37458.1	A8IRJ7	mrg15	24182074	24182802	-	100	3.35E-180	504
chr4	AJ_009148	PIK58361.1	Q9H270	nxpe3	24199992	24208344	+	100	0.00E+00	691
chr4	AJ_009149	PIK47932.1	Q6UWF7	gpmi	24313741	24315303	-	96.538	0.00E+00	520
chr4	AJ_009150	PIK42519.1	Q055P8	ankrd20a8p	24381618	24383323	+	95.07	5.57E-87	272
chr4	AJ_047204	PIK62849.1	Q9Z7Y6	atp11	24470988	24472205	+	34.802	8.07E-30	124
chr4	AJ_009153	PIK37368.1	Q8K1C7	krp2	24483238	24484449	-	38.197	7.12E-44	162
chr4	AJ_009154	PIK55972.1	P47068	swo1	24502030	24502346	-	80.645	1.73E-27	108
chr4	AJ_009157	PIK37031.1	Q8R0M8	iles	24571753	24572988	+	61.111	7.86E-06	52.4
chr4	AJ_009159	PIK43795.1	Q03EY1	pcmp-e66	24602522	24606012	-	79.279	5.92E-49	174
chr4	AJ_009161	XP_038047425.1	O46163	heme	24652799	24655114	-	32.977	6.55E-75	262
chr4	AJ_009162	PIK54532.1	Q9Y0I1	lacr	24655176	24655856	-	53.07	3.59E-81	253
chr4	AJ_009164	PIK48212.1	Q5XI89	capn3	24672779	24673369	-	96.825	3.78E-85	257
chr4	AJ_009168	PIK42365.1	Q3EC60	msh6	24778927	24785187	-	56.818	4.32E-34	128
chr4	AJ_009169	XP_038063046.1	Q9WTY8	sec31	24803972	24805053	-	48.529	2.98E-12	73.9
chr4	AJ_009175	PIK48216.1	Q09GK0	pgi	24879534	24880155	-	100	3.55E-109	317
chr4	AJ_009178	PIK47531.1	Q9C507	-	24966380	24968794	+	99.758	0.00E+00	866
chr4	AJ_009183	-	H3BPM6	mkrn2os	25238450	25242282	-
chr4	AJ_009184	-	P52701	msh6	25245112	25288902	+
chr4	AJ_009186	-	Q1DX43	sec31	25320209	25321546	+
