# Supplementary material for: Identification of sex determination locus in sea cucumber Apostichopus japonicus using genome-wide association study
Source: BMC Genomics. 2022 May 23;23:391. doi: 10.1186/s12864-022-08632-3 (PMC9128100; doi:10.1186/s12864-022-08632-3)
Supplement: Supplementary file 17 — Additional File 17. [file 12864_2022_8632_MOESM17_ESM.txt]

Supplemental Table 16.
The intersection result of annotated genes from GWAS studies, sex-specific SNPs analysis, transcriptome analysis, and genes within SDR.
Names	total	elements
DEG GWAS SEX-SPECIFIC SDR	4
		AJ_008980
		AJ_008729
		AJ_008834
		AJ_008676
DEG GWAS SEX-SPECIFIC	10
		AJ_033975
		AJ_028790
		AJ_046821
		AJ_032111
		AJ_018888
		AJ_009505
		AJ_021971
		AJ_028791
		AJ_018082
		AJ_018887
GWAS SEX-SPECIFIC SDR	3
		AJ_008919
		AJ_008971
		AJ_009037
DEG SEX-SPECIFIC SDR	8
		AJ_047181
		AJ_047201
		AJ_008664
		AJ_009024
		AJ_009053
		AJ_047188
		AJ_008891
		AJ_009059
DEG GWAS	2
		AJ_033701
		AJ_036483
GWAS SEX-SPECIFIC	22
		AJ_018083
		AJ_034120
		AJ_031975
		AJ_024022
		AJ_041012
		AJ_012155
		AJ_030910
		AJ_030911
		AJ_043880
		AJ_034546
		AJ_031976
		AJ_046646
		AJ_004176
		AJ_023374
		AJ_032110
		AJ_009506
		AJ_031977
		AJ_032342
		AJ_034862
		AJ_033967
		AJ_009504
		AJ_004175
DEG SDR	36
		AJ_009132
		AJ_009184
		AJ_009093
		AJ_009118
		AJ_009161
		AJ_008871
		AJ_008968
		AJ_009086
		AJ_009140
		AJ_009005
		AJ_008865
		AJ_009001
		AJ_047185
		AJ_009116
		AJ_008712
		AJ_009051
		AJ_008876
		AJ_047189
		AJ_009183
		AJ_008975
		AJ_008843
		AJ_047202
		AJ_009114
		AJ_009144
		AJ_047198
		AJ_008661
		AJ_009186
		AJ_008740
		AJ_009138
		AJ_009150
		AJ_008921
		AJ_008747
		AJ_008746
		AJ_008682
		AJ_047203
		AJ_008660
DEG SEX-SPECIFIC	49
		AJ_032505
		AJ_030880
		AJ_046326
		AJ_033322
		AJ_034013
		AJ_007562
		AJ_035734
		AJ_030882
		AJ_003179
		AJ_026701
		AJ_012185
		AJ_021037
		AJ_008756
		AJ_027041
		AJ_008394
		AJ_035736
		AJ_023626
		AJ_027040
		AJ_003854
		AJ_033549
		AJ_021973
		AJ_047254
		AJ_046756
		AJ_015356
		AJ_046828
		AJ_027176
		AJ_030881
		AJ_008310
		AJ_013142
		AJ_034963
		AJ_045237
		AJ_028838
		AJ_008600
		AJ_004752
		AJ_047250
		AJ_035735
		AJ_028839
		AJ_000317
		AJ_018901
		AJ_021972
		AJ_037075
		AJ_013141
		AJ_034867
		AJ_015445
		AJ_038840
		AJ_038268
		AJ_019464
		AJ_008621
		AJ_028439
SEX-SPECIFIC SDR	32
		AJ_008874
		AJ_008987
		AJ_008941
		AJ_009081
		AJ_008821
		AJ_008778
		AJ_008893
		AJ_008948
		AJ_008830
		AJ_008677
		AJ_008681
		AJ_008954
		AJ_008659
		AJ_009022
		AJ_008890
		AJ_008781
		AJ_008979
		AJ_009047
		AJ_008940
		AJ_008779
		AJ_008894
		AJ_008822
		AJ_008988
		AJ_008702
		AJ_009080
		AJ_008953
		AJ_008782
		AJ_008997
		AJ_008680
		AJ_009023
		AJ_008780
		AJ_008773
GWAS	9
		AJ_041005
		AJ_034425
		AJ_017589
		AJ_005072
		AJ_041004
		AJ_034426
		AJ_017590
		AJ_041003
		AJ_005071
DEG	13735
		AJ_040026
		AJ_039353
		AJ_029369
		AJ_004875
		AJ_004252
		AJ_016908
		AJ_030766
		AJ_006670
		AJ_010062
		AJ_033268
		AJ_029733
		AJ_020643
		AJ_039039
		AJ_016968
		AJ_029866
		AJ_020104
		AJ_020610
		AJ_041580
		AJ_039506
		AJ_045988
		AJ_041115
		AJ_041950
		AJ_026191
		AJ_032564
		AJ_036566
		AJ_046725
		AJ_038598
		AJ_036470
		AJ_010664
		AJ_001135
		AJ_003646
		AJ_022891
		AJ_047253
		AJ_041993
		AJ_014735
		AJ_027203
		AJ_013068
		AJ_044881
		AJ_015845
		AJ_011580
		AJ_036804
		AJ_013632
		AJ_018657
		AJ_042484
		AJ_007853
		AJ_000140
		AJ_031943
		AJ_015900
		AJ_041512
		AJ_041269
		AJ_012978
		AJ_012997
		AJ_000539
		AJ_032849
		AJ_028964
		AJ_005858
		AJ_010435
		AJ_029911
		AJ_045161
		AJ_024206
		AJ_033300
		AJ_036680
		AJ_017039
		AJ_025650
		AJ_036731
		AJ_002805
		AJ_001838
		AJ_041569
		AJ_046743
		AJ_021257
		AJ_032272
		AJ_007369
		AJ_040328
		AJ_005310
		AJ_011356
		AJ_015705
		AJ_004446
		AJ_009240
		AJ_001808
		AJ_047304
		AJ_028179
		AJ_000113
		AJ_003726
		AJ_016915
		AJ_023876
		AJ_018060
		AJ_009619
		AJ_020736
		AJ_003050
		AJ_010715
		AJ_034640
		AJ_026030
		AJ_036000
		AJ_022895
		AJ_000781
		AJ_030312
		AJ_042381
		AJ_009632
		AJ_020279
		AJ_014230
		AJ_021882
		AJ_004328
		AJ_037884
		AJ_011585
		AJ_016690
		AJ_041278
		AJ_026198
		AJ_043290
		AJ_020486
		AJ_037426
		AJ_036303
		AJ_006679
		AJ_017472
		AJ_027231
		AJ_015011
		AJ_015386
		AJ_031592
		AJ_046038
		AJ_009579
		AJ_015651
		AJ_043955
		AJ_036316
		AJ_014072
		AJ_019769
		AJ_020274
		AJ_008072
		AJ_036861
		AJ_018596
		AJ_002596
		AJ_037807
		AJ_013319
		AJ_038035
		AJ_046898
		AJ_028567
		AJ_028524
		AJ_030601
		AJ_017012
		AJ_020556
		AJ_035740
		AJ_026677
		AJ_027412
		AJ_010380
		AJ_006115
		AJ_012627
		AJ_038456
		AJ_047097
		AJ_018663
		AJ_018880
		AJ_026862
		AJ_021366
		AJ_000542
		AJ_040536
		AJ_030009
		AJ_042384
		AJ_030190
		AJ_003879
		AJ_044651
		AJ_004128
		AJ_002614
		AJ_031319
		AJ_023531
		AJ_025369
		AJ_001924
		AJ_014981
		AJ_017973
		AJ_046981
		AJ_020776
		AJ_003515
		AJ_035584
		AJ_031059
		AJ_035982
		AJ_017062
		AJ_019619
		AJ_016557
		AJ_024534
		AJ_001232
		AJ_014422
		AJ_036764
		AJ_020567
		AJ_046328
		AJ_013914
		AJ_047356
		AJ_046940
		AJ_032040
		AJ_031397
		AJ_027479
		AJ_043346
		AJ_028113
		AJ_010410
		AJ_029481
		AJ_031530
		AJ_037438
		AJ_007097
		AJ_012894
		AJ_037613
		AJ_026800
		AJ_031506
		AJ_023239
		AJ_018583
		AJ_003785
		AJ_025081
		AJ_023583
		AJ_046505
		AJ_024647
		AJ_042671
		AJ_004893
		AJ_037666
		AJ_028728
		AJ_032756
		AJ_026606
		AJ_045307
		AJ_028248
		AJ_004385
		AJ_013843
		AJ_029966
		AJ_020351
		AJ_017863
		AJ_030697
		AJ_013346
		AJ_010056
		AJ_041597
		AJ_028197
		AJ_029707
		AJ_016997
		AJ_027486
		AJ_039318
		AJ_002514
		AJ_022389
		AJ_003851
		AJ_000092
		AJ_031054
		AJ_046969
		AJ_011838
		AJ_014051
		AJ_019990
		AJ_041564
		AJ_009554
		AJ_021887
		AJ_000208
		AJ_035345
		AJ_047129
		AJ_021895
		AJ_024380
		AJ_027594
		AJ_022349
		AJ_036122
		AJ_024747
		AJ_001115
		AJ_007064
		AJ_044040
		AJ_029491
		AJ_010959
		AJ_045324
		AJ_028521
		AJ_020311
		AJ_038847
		AJ_036709
		AJ_001122
		AJ_009791
		AJ_033697
		AJ_030823
		AJ_029345
		AJ_000589
		AJ_004045
		AJ_000438
		AJ_031643
		AJ_022708
		AJ_024631
		AJ_014938
		AJ_007352
		AJ_019465
		AJ_034962
		AJ_005738
		AJ_025699
		AJ_011153
		AJ_005273
		AJ_002791
		AJ_045462
		AJ_042767
		AJ_021414
		AJ_026009
		AJ_025953
		AJ_002467
		AJ_011682
		AJ_014168
		AJ_038057
		AJ_010440
		AJ_025198
		AJ_000957
		AJ_018026
		AJ_006498
		AJ_042329
		AJ_020359
		AJ_005792
		AJ_010302
		AJ_017451
		AJ_000771
		AJ_017489
		AJ_039345
		AJ_033747
		AJ_026550
		AJ_018393
		AJ_045038
		AJ_019956
		AJ_043621
		AJ_016289
		AJ_016005
		AJ_031448
		AJ_005237
		AJ_000419
		AJ_044086
		AJ_017133
		AJ_030120
		AJ_011779
		AJ_045421
		AJ_034336
		AJ_013275
		AJ_027647
		AJ_006315
		AJ_040574
		AJ_025203
		AJ_024200
		AJ_047281
		AJ_036381
		AJ_007647
		AJ_008503
		AJ_012879
		AJ_018487
		AJ_030143
		AJ_038215
		AJ_026336
		AJ_035186
		AJ_039701
		AJ_036654
		AJ_008229
		AJ_006589
		AJ_016521
		AJ_041371
		AJ_017555
		AJ_004558
		AJ_026610
		AJ_008251
		AJ_006490
		AJ_031367
		AJ_002449
		AJ_022161
		AJ_014836
		AJ_022577
		AJ_015020
		AJ_018822
		AJ_030015
		AJ_025062
		AJ_023174
		AJ_024253
		AJ_002826
		AJ_003181
		AJ_021462
		AJ_016210
		AJ_021166
		AJ_040632
		AJ_000099
		AJ_042901
		AJ_000713
		AJ_002352
		AJ_026017
		AJ_006964
		AJ_004677
		AJ_017054
		AJ_041851
		AJ_020427
		AJ_007028
		AJ_023035
		AJ_031536
		AJ_002244
		AJ_045460
		AJ_046615
		AJ_036754
		AJ_021377
		AJ_026088
		AJ_035793
		AJ_007829
		AJ_038924
		AJ_016799
		AJ_017938
		AJ_045852
		AJ_044001
		AJ_020728
		AJ_037257
		AJ_000761
		AJ_023697
		AJ_028462
		AJ_010191
		AJ_042290
		AJ_024845
		AJ_003447
		AJ_010957
		AJ_009729
		AJ_014005
		AJ_027340
		AJ_025922
		AJ_030273
		AJ_041469
		AJ_007287
		AJ_024940
		AJ_004433
		AJ_003421
		AJ_043172
		AJ_014076
		AJ_026855
		AJ_013049
		AJ_006455
		AJ_036779
		AJ_020562
		AJ_000060
		AJ_044424
		AJ_031441
		AJ_011602
		AJ_010639
		AJ_028732
		AJ_028160
		AJ_016309
		AJ_039510
		AJ_009351
		AJ_034527
		AJ_033700
		AJ_030867
		AJ_038971
		AJ_030787
		AJ_039139
		AJ_005633
		AJ_008312
		AJ_029442
		AJ_010173
		AJ_002022
		AJ_004864
		AJ_026586
		AJ_009873
		AJ_023689
		AJ_003012
		AJ_031379
		AJ_020150
		AJ_029832
		AJ_045246
		AJ_044192
		AJ_020362
		AJ_019944
		AJ_030526
		AJ_044747
		AJ_032264
		AJ_036402
		AJ_035293
		AJ_008230
		AJ_026094
		AJ_043581
		AJ_001879
		AJ_038581
		AJ_029317
		AJ_042091
		AJ_032109
		AJ_037634
		AJ_014483
		AJ_040481
		AJ_038535
		AJ_014921
		AJ_023998
		AJ_026397
		AJ_034326
		AJ_018768
		AJ_008355
		AJ_031886
		AJ_017401
		AJ_016864
		AJ_030452
		AJ_018257
		AJ_011865
		AJ_042052
		AJ_035900
		AJ_030942
		AJ_015078
		AJ_042637
		AJ_031307
		AJ_004313
		AJ_015634
		AJ_014933
		AJ_039795
		AJ_024410
		AJ_004478
		AJ_040333
		AJ_028413
		AJ_011638
		AJ_028931
		AJ_010512
		AJ_004245
		AJ_026524
		AJ_010233
		AJ_018551
		AJ_005343
		AJ_008363
		AJ_016257
		AJ_019018
		AJ_012331
		AJ_004459
		AJ_041870
		AJ_046248
		AJ_005163
		AJ_020285
		AJ_042417
		AJ_003351
		AJ_038095
		AJ_039714
		AJ_027026
		AJ_014670
		AJ_008572
		AJ_047323
		AJ_047308
		AJ_010000
		AJ_045174
		AJ_003199
		AJ_019960
		AJ_012262
		AJ_009226
		AJ_013904
		AJ_007001
		AJ_017857
		AJ_039967
		AJ_017019
		AJ_010475
		AJ_015796
		AJ_027997
		AJ_021064
		AJ_025368
		AJ_000320
		AJ_027887
		AJ_001695
		AJ_014850
		AJ_004122
		AJ_020112
		AJ_017439
		AJ_042777
		AJ_013669
		AJ_005052
		AJ_005966
		AJ_012886
		AJ_010709
		AJ_008627
		AJ_013750
		AJ_004817
		AJ_002137
		AJ_040901
		AJ_012806
		AJ_020897
		AJ_025279
		AJ_033208
		AJ_044317
		AJ_021151
		AJ_005006
		AJ_032406
		AJ_026891
		AJ_011901
		AJ_000939
		AJ_002854
		AJ_031285
		AJ_003856
		AJ_037841
		AJ_042882
		AJ_029837
		AJ_019137
		AJ_042826
		AJ_024316
		AJ_042529
		AJ_037563
		AJ_006506
		AJ_037348
		AJ_009846
		AJ_044893
		AJ_039877
		AJ_009500
		AJ_030670
		AJ_038173
		AJ_023721
		AJ_021960
		AJ_014322
		AJ_007242
		AJ_033676
		AJ_041941
		AJ_016920
		AJ_026540
		AJ_018591
		AJ_036918
		AJ_025407
		AJ_016487
		AJ_000452
		AJ_041974
		AJ_040615
		AJ_036684
		AJ_026599
		AJ_042539
		AJ_014643
		AJ_003023
		AJ_002313
		AJ_018233
		AJ_020416
		AJ_019443
		AJ_042113
		AJ_008037
		AJ_025484
		AJ_040559
		AJ_020004
		AJ_046258
		AJ_047036
		AJ_045278
		AJ_019130
		AJ_013561
		AJ_000698
		AJ_003307
		AJ_018527
		AJ_031360
		AJ_018409
		AJ_034266
		AJ_018990
		AJ_040833
		AJ_030587
		AJ_046932
		AJ_005363
		AJ_016030
		AJ_031683
		AJ_004399
		AJ_033263
		AJ_002973
		AJ_019122
		AJ_043865
		AJ_017813
		AJ_007239
		AJ_038415
		AJ_006036
		AJ_019108
		AJ_005014
		AJ_019869
		AJ_024501
		AJ_034257
		AJ_026443
		AJ_005708
		AJ_036890
		AJ_015154
		AJ_024462
		AJ_027000
		AJ_014209
		AJ_009306
		AJ_026168
		AJ_047301
		AJ_020419
		AJ_007087
		AJ_045313
		AJ_003928
		AJ_002484
		AJ_030544
		AJ_017362
		AJ_030388
		AJ_036784
		AJ_009445
		AJ_035141
		AJ_000685
		AJ_010267
		AJ_023288
		AJ_032996
		AJ_013435
		AJ_044228
		AJ_045578
		AJ_046241
		AJ_019987
		AJ_043241
		AJ_024997
		AJ_036922
		AJ_008556
		AJ_037443
		AJ_010467
		AJ_002757
		AJ_044635
		AJ_020212
		AJ_017625
		AJ_002893
		AJ_032627
		AJ_010790
		AJ_022403
		AJ_029472
		AJ_010460
		AJ_001216
		AJ_033841
		AJ_030968
		AJ_021475
		AJ_020709
		AJ_023256
		AJ_031192
		AJ_042541
		AJ_045097
		AJ_022175
		AJ_034921
		AJ_021005
		AJ_031586
		AJ_011906
		AJ_041028
		AJ_032950
		AJ_025894
		AJ_027473
		AJ_010287
		AJ_024908
		AJ_035777
		AJ_043687
		AJ_007272
		AJ_041249
		AJ_020338
		AJ_000723
		AJ_002204
		AJ_038280
		AJ_046286
		AJ_039443
		AJ_013203
		AJ_005871
		AJ_008495
		AJ_003827
		AJ_026639
		AJ_047062
		AJ_040251
		AJ_005751
		AJ_006141
		AJ_019967
		AJ_037744
		AJ_029328
		AJ_027071
		AJ_018871
		AJ_001950
		AJ_042790
		AJ_039060
		AJ_010425
		AJ_009853
		AJ_030445
		AJ_030898
		AJ_014720
		AJ_012843
		AJ_039431
		AJ_025927
		AJ_030760
		AJ_045501
		AJ_026743
		AJ_006379
		AJ_029620
		AJ_025858
		AJ_046631
		AJ_018260
		AJ_035362
		AJ_013120
		AJ_026733
		AJ_046188
		AJ_016100
		AJ_035821
		AJ_023317
		AJ_010280
		AJ_046115
		AJ_001450
		AJ_018761
		AJ_032404
		AJ_009954
		AJ_016492
		AJ_011342
		AJ_038211
		AJ_010736
		AJ_013946
		AJ_006719
		AJ_017020
		AJ_036938
		AJ_025540
		AJ_039568
		AJ_046491
		AJ_011666
		AJ_045688
		AJ_044564
		AJ_036630
		AJ_002254
		AJ_013161
		AJ_004060
		AJ_024483
		AJ_006880
		AJ_012873
		AJ_046226
		AJ_013031
		AJ_046568
		AJ_013220
		AJ_043664
		AJ_023905
		AJ_027146
		AJ_044252
		AJ_026259
		AJ_046883
		AJ_026902
		AJ_005336
		AJ_004665
		AJ_017503
		AJ_018850
		AJ_037869
		AJ_006725
		AJ_037159
		AJ_025510
		AJ_029212
		AJ_032019
		AJ_023085
		AJ_046118
		AJ_031284
		AJ_007172
		AJ_028407
		AJ_015142
		AJ_022596
		AJ_013320
		AJ_010344
		AJ_002489
		AJ_006415
		AJ_010350
		AJ_012913
		AJ_025157
		AJ_018507
		AJ_022130
		AJ_035909
		AJ_030204
		AJ_036600
		AJ_019312
		AJ_032179
		AJ_013770
		AJ_012420
		AJ_032959
		AJ_012990
		AJ_005897
		AJ_034812
		AJ_029809
		AJ_001363
		AJ_017267
		AJ_025422
		AJ_005995
		AJ_042144
		AJ_035961
		AJ_013004
		AJ_000614
		AJ_015232
		AJ_023475
		AJ_045186
		AJ_025772
		AJ_032789
		AJ_014407
		AJ_032081
		AJ_004090
		AJ_002519
		AJ_032165
		AJ_032302
		AJ_016514
		AJ_016390
		AJ_010209
		AJ_020331
		AJ_014910
		AJ_016129
		AJ_007526
		AJ_006484
		AJ_029700
		AJ_013839
		AJ_010104
		AJ_020758
		AJ_003357
		AJ_005197
		AJ_011347
		AJ_015328
		AJ_013157
		AJ_038996
		AJ_027160
		AJ_006327
		AJ_017549
		AJ_028454
		AJ_028403
		AJ_039148
		AJ_015046
		AJ_044546
		AJ_014802
		AJ_035467
		AJ_019091
		AJ_043442
		AJ_031742
		AJ_036426
		AJ_005660
		AJ_036934
		AJ_004452
		AJ_001340
		AJ_018986
		AJ_018472
		AJ_006172
		AJ_040184
		AJ_003540
		AJ_038006
		AJ_024220
		AJ_038483
		AJ_039069
		AJ_029166
		AJ_044930
		AJ_000887
		AJ_035356
		AJ_019815
		AJ_012984
		AJ_041260
		AJ_030225
		AJ_029249
		AJ_042187
		AJ_003909
		AJ_045673
		AJ_004466
		AJ_024568
		AJ_035209
		AJ_027100
		AJ_005192
		AJ_010614
		AJ_026844
		AJ_046122
		AJ_003362
		AJ_024827
		AJ_029358
		AJ_042227
		AJ_010827
		AJ_021251
		AJ_046550
		AJ_031158
		AJ_024563
		AJ_027506
		AJ_038732
		AJ_036385
		AJ_022522
		AJ_030439
		AJ_010184
		AJ_027053
		AJ_007466
		AJ_036672
		AJ_033201
		AJ_025776
		AJ_028782
		AJ_032027
		AJ_003571
		AJ_006942
		AJ_002988
		AJ_026057
		AJ_016731
		AJ_003205
		AJ_041519
		AJ_022916
		AJ_015156
		AJ_005625
		AJ_042351
		AJ_040096
		AJ_018441
		AJ_034817
		AJ_006381
		AJ_022253
		AJ_010846
		AJ_033726
		AJ_015171
		AJ_020513
		AJ_003109
		AJ_040176
		AJ_017725
		AJ_017088
		AJ_038747
		AJ_022140
		AJ_031127
		AJ_024536
		AJ_029849
		AJ_028742
		AJ_045721
		AJ_015014
		AJ_037528
		AJ_044230
		AJ_043224
		AJ_020729
		AJ_010125
		AJ_025549
		AJ_010211
		AJ_023665
		AJ_012557
		AJ_010060
		AJ_021051
		AJ_045686
		AJ_013841
		AJ_014612
		AJ_010222
		AJ_017229
		AJ_011096
		AJ_034055
		AJ_046029
		AJ_000909
		AJ_024432
		AJ_037441
		AJ_017894
		AJ_006443
		AJ_041154
		AJ_027240
		AJ_025386
		AJ_020040
		AJ_012412
		AJ_017293
		AJ_025185
		AJ_000486
		AJ_029820
		AJ_026990
		AJ_026039
		AJ_010654
		AJ_011751
		AJ_025966
		AJ_016399
		AJ_005929
		AJ_017216
		AJ_022785
		AJ_028993
		AJ_030837
		AJ_003326
		AJ_041412
		AJ_045695
		AJ_020532
		AJ_045104
		AJ_011961
		AJ_018329
		AJ_041438
		AJ_030055
		AJ_014210
		AJ_038119
		AJ_028376
		AJ_023084
		AJ_036349
		AJ_038764
		AJ_025889
		AJ_031578
		AJ_029676
		AJ_016599
		AJ_010804
		AJ_045493
		AJ_024190
		AJ_044761
		AJ_041460
		AJ_022196
		AJ_042362
		AJ_028100
		AJ_042602
		AJ_038854
		AJ_046353
		AJ_008588
		AJ_004443
		AJ_040613
		AJ_046536
		AJ_013062
		AJ_045528
		AJ_026341
		AJ_030242
		AJ_043908
		AJ_005435
		AJ_013825
		AJ_042142
		AJ_046518
		AJ_030705
		AJ_029342
		AJ_037451
		AJ_029414
		AJ_015459
		AJ_004318
		AJ_044753
		AJ_022875
		AJ_029852
		AJ_023414
		AJ_044365
		AJ_001055
		AJ_042664
		AJ_016295
		AJ_016460
		AJ_000383
		AJ_030541
		AJ_030400
		AJ_021949
		AJ_005906
		AJ_023219
		AJ_042782
		AJ_012328
		AJ_011311
		AJ_003921
		AJ_006129
		AJ_018531
		AJ_040565
		AJ_044077
		AJ_029663
		AJ_000186
		AJ_012353
		AJ_042376
		AJ_029545
		AJ_038199
		AJ_004732
		AJ_046376
		AJ_029173
		AJ_011132
		AJ_001072
		AJ_042027
		AJ_000379
		AJ_031089
		AJ_037910
		AJ_021515
		AJ_033775
		AJ_040886
		AJ_009692
		AJ_039320
		AJ_031606
		AJ_017134
		AJ_031114
		AJ_025644
		AJ_026813
		AJ_012042
		AJ_004468
		AJ_001024
		AJ_042230
		AJ_012208
		AJ_034104
		AJ_036831
		AJ_017627
		AJ_017128
		AJ_005620
		AJ_010402
		AJ_042077
		AJ_041046
		AJ_041896
		AJ_028832
		AJ_020020
		AJ_021187
		AJ_046763
		AJ_036659
		AJ_027745
		AJ_013245
		AJ_026303
		AJ_030493
		AJ_039208
		AJ_045406
		AJ_014244
		AJ_046616
		AJ_036543
		AJ_037954
		AJ_019350
		AJ_010620
		AJ_021504
		AJ_046263
		AJ_013101
		AJ_039024
		AJ_015869
		AJ_035295
		AJ_003579
		AJ_043132
		AJ_044485
		AJ_030256
		AJ_043085
		AJ_043474
		AJ_010176
		AJ_036379
		AJ_008376
		AJ_019860
		AJ_036711
		AJ_021153
		AJ_017715
		AJ_000800
		AJ_018674
		AJ_036180
		AJ_035572
		AJ_004674
		AJ_008369
		AJ_013609
		AJ_007225
		AJ_010400
		AJ_022854
		AJ_045041
		AJ_030797
		AJ_028068
		AJ_042064
		AJ_041924
		AJ_007266
		AJ_021359
		AJ_035685
		AJ_002491
		AJ_025707
		AJ_020204
		AJ_004880
		AJ_001524
		AJ_015854
		AJ_043857
		AJ_013087
		AJ_041133
		AJ_025294
		AJ_035942
		AJ_022564
		AJ_037379
		AJ_038395
		AJ_044347
		AJ_033460
		AJ_017111
		AJ_000106
		AJ_033112
		AJ_032086
		AJ_025743
		AJ_042049
		AJ_044908
		AJ_031202
		AJ_018398
		AJ_036896
		AJ_034197
		AJ_003458
		AJ_045288
		AJ_022598
		AJ_030282
		AJ_039132
		AJ_018689
		AJ_028816
		AJ_036028
		AJ_012259
		AJ_027336
		AJ_007077
		AJ_016947
		AJ_016470
		AJ_010532
		AJ_045903
		AJ_030275
		AJ_020880
		AJ_001164
		AJ_029247
		AJ_028658
		AJ_014656
		AJ_013899
		AJ_018514
		AJ_010135
		AJ_044477
		AJ_034634
		AJ_046094
		AJ_044449
		AJ_002886
		AJ_013602
		AJ_030366
		AJ_005199
		AJ_023484
		AJ_015463
		AJ_000325
		AJ_001084
		AJ_016014
		AJ_037731
		AJ_030367
		AJ_037323
		AJ_001880
		AJ_012302
		AJ_000398
		AJ_000705
		AJ_028276
		AJ_010164
		AJ_037038
		AJ_004866
		AJ_042764
		AJ_004887
		AJ_037653
		AJ_007980
		AJ_009559
		AJ_000194
		AJ_005065
		AJ_005598
		AJ_015714
		AJ_019881
		AJ_013476
		AJ_036393
		AJ_030342
		AJ_000561
		AJ_027112
		AJ_000615
		AJ_031469
		AJ_006980
		AJ_031876
		AJ_011463
		AJ_001713
		AJ_027319
		AJ_020575
		AJ_019676
		AJ_030132
		AJ_029914
		AJ_042088
		AJ_025414
		AJ_010421
		AJ_005610
		AJ_012512
		AJ_041717
		AJ_008521
		AJ_001947
		AJ_001944
		AJ_044675
		AJ_046968
		AJ_025413
		AJ_027542
		AJ_035896
		AJ_024522
		AJ_038949
		AJ_033997
		AJ_036087
		AJ_004581
		AJ_024454
		AJ_035429
		AJ_004271
		AJ_026207
		AJ_044216
		AJ_035600
		AJ_028584
		AJ_018428
		AJ_024017
		AJ_030521
		AJ_011915
		AJ_016086
		AJ_028109
		AJ_024575
		AJ_024921
		AJ_036397
		AJ_006297
		AJ_040398
		AJ_035175
		AJ_007473
		AJ_047118
		AJ_036083
		AJ_042433
		AJ_028962
		AJ_023804
		AJ_042111
		AJ_030127
		AJ_045521
		AJ_030790
		AJ_044935
		AJ_046360
		AJ_035916
		AJ_000878
		AJ_029165
		AJ_029954
		AJ_033225
		AJ_045320
		AJ_020195
		AJ_018371
		AJ_034892
		AJ_011812
		AJ_004566
		AJ_046106
		AJ_019013
		AJ_006606
		AJ_032790
		AJ_046450
		AJ_023544
		AJ_046627
		AJ_007698
		AJ_038437
		AJ_045002
		AJ_032977
		AJ_038140
		AJ_018907
		AJ_020522
		AJ_018464
		AJ_029522
		AJ_038975
		AJ_019984
		AJ_041533
		AJ_007989
		AJ_045397
		AJ_000476
		AJ_016592
		AJ_003538
		AJ_013205
		AJ_043179
		AJ_026189
		AJ_018411
		AJ_001191
		AJ_044736
		AJ_002095
		AJ_045392
		AJ_027205
		AJ_030820
		AJ_042198
		AJ_019429
		AJ_017517
		AJ_007953
		AJ_037278
		AJ_044851
		AJ_011253
		AJ_022356
		AJ_024109
		AJ_041141
		AJ_023593
		AJ_005240
		AJ_031296
		AJ_008618
		AJ_025563
		AJ_015417
		AJ_028006
		AJ_025245
		AJ_047023
		AJ_004227
		AJ_009602
		AJ_045491
		AJ_005159
		AJ_025128
		AJ_020094
		AJ_015710
		AJ_025557
		AJ_035544
		AJ_017660
		AJ_035302
		AJ_009540
		AJ_020405
		AJ_045828
		AJ_016067
		AJ_044490
		AJ_044094
		AJ_004355
		AJ_015556
		AJ_030241
		AJ_037010
		AJ_017575
		AJ_010627
		AJ_044896
		AJ_037207
		AJ_043697
		AJ_017496
		AJ_017274
		AJ_027670
		AJ_036698
		AJ_046168
		AJ_023148
		AJ_044914
		AJ_008009
		AJ_003775
		AJ_020658
		AJ_021957
		AJ_041888
		AJ_040214
		AJ_046837
		AJ_013685
		AJ_028250
		AJ_042939
		AJ_014113
		AJ_047038
		AJ_000836
		AJ_031394
		AJ_000966
		AJ_001069
		AJ_016388
		AJ_017553
		AJ_003513
		AJ_001098
		AJ_009667
		AJ_046704
		AJ_023102
		AJ_008541
		AJ_014703
		AJ_026536
		AJ_030328
		AJ_046002
		AJ_015641
		AJ_009568
		AJ_044125
		AJ_036707
		AJ_020924
		AJ_042189
		AJ_020570
		AJ_025536
		AJ_012667
		AJ_029969
		AJ_011817
		AJ_009318
		AJ_038703
		AJ_042853
		AJ_037533
		AJ_033976
		AJ_005559
		AJ_016241
		AJ_046686
		AJ_019857
		AJ_010437
		AJ_009498
		AJ_006076
		AJ_016503
		AJ_003754
		AJ_024861
		AJ_044846
		AJ_042617
		AJ_021916
		AJ_041393
		AJ_039745
		AJ_043611
		AJ_030229
		AJ_032945
		AJ_034632
		AJ_002622
		AJ_028873
		AJ_017244
		AJ_007704
		AJ_001281
		AJ_018947
		AJ_025582
		AJ_028835
		AJ_039285
		AJ_007273
		AJ_040136
		AJ_004988
		AJ_011673
		AJ_037570
		AJ_034089
		AJ_008405
		AJ_015604
		AJ_014442
		AJ_047330
		AJ_005329
		AJ_034999
		AJ_016225
		AJ_014256
		AJ_044929
		AJ_037304
		AJ_017320
		AJ_031250
		AJ_028071
		AJ_017073
		AJ_008559
		AJ_002077
		AJ_002958
		AJ_044742
		AJ_029795
		AJ_022552
		AJ_037017
		AJ_038204
		AJ_038563
		AJ_035858
		AJ_024001
		AJ_030074
		AJ_038845
		AJ_003735
		AJ_037247
		AJ_002016
		AJ_012309
		AJ_037732
		AJ_007404
		AJ_013639
		AJ_008629
		AJ_025920
		AJ_011693
		AJ_023742
		AJ_021260
		AJ_026830
		AJ_003841
		AJ_004255
		AJ_031232
		AJ_026068
		AJ_000630
		AJ_029422
		AJ_045179
		AJ_011078
		AJ_021192
		AJ_027343
		AJ_020914
		AJ_010236
		AJ_038570
		AJ_046334
		AJ_010501
		AJ_017355
		AJ_019562
		AJ_018553
		AJ_011555
		AJ_038692
		AJ_027572
		AJ_024213
		AJ_022305
		AJ_035695
		AJ_024344
		AJ_003289
		AJ_008460
		AJ_031239
		AJ_042408
		AJ_030741
		AJ_020940
		AJ_000574
		AJ_014673
		AJ_021608
		AJ_015228
		AJ_001770
		AJ_032685
		AJ_022549
		AJ_013643
		AJ_012107
		AJ_001274
		AJ_015345
		AJ_044044
		AJ_014195
		AJ_021273
		AJ_006452
		AJ_041479
		AJ_040127
		AJ_016652
		AJ_003742
		AJ_037756
		AJ_009437
		AJ_035591
		AJ_037900
		AJ_008606
		AJ_015952
		AJ_005125
		AJ_036826
		AJ_020129
		AJ_005824
		AJ_000306
		AJ_030519
		AJ_018954
		AJ_004911
		AJ_046524
		AJ_013481
		AJ_046818
		AJ_006158
		AJ_003752
		AJ_024857
		AJ_018603
		AJ_031155
		AJ_026928
		AJ_020828
		AJ_037914
		AJ_025141
		AJ_021202
		AJ_045544
		AJ_011191
		AJ_035193
		AJ_033103
		AJ_016607
		AJ_012900
		AJ_027469
		AJ_004337
		AJ_026577
		AJ_022006
		AJ_027508
		AJ_037643
		AJ_018652
		AJ_035483
		AJ_005421
		AJ_010312
		AJ_007367
		AJ_026153
		AJ_045534
		AJ_045510
		AJ_038809
		AJ_024765
		AJ_038492
		AJ_002549
		AJ_029151
		AJ_020655
		AJ_030624
		AJ_037800
		AJ_018827
		AJ_015113
		AJ_025877
		AJ_011071
		AJ_031674
		AJ_021689
		AJ_008579
		AJ_022055
		AJ_041328
		AJ_007836
		AJ_024708
		AJ_019422
		AJ_001911
		AJ_039374
		AJ_046834
		AJ_033168
		AJ_017166
		AJ_029066
		AJ_041798
		AJ_001467
		AJ_002746
		AJ_010253
		AJ_037526
		AJ_012846
		AJ_045467
		AJ_037540
		AJ_039173
		AJ_023824
		AJ_005257
		AJ_004224
		AJ_007946
		AJ_019208
		AJ_028411
		AJ_005247
		AJ_022779
		AJ_002190
		AJ_013658
		AJ_043229
		AJ_044779
		AJ_030017
		AJ_012030
		AJ_045974
		AJ_025985
		AJ_026122
		AJ_033668
		AJ_003884
		AJ_029112
		AJ_029530
		AJ_030321
		AJ_007383
		AJ_039014
		AJ_034409
		AJ_020782
		AJ_021702
		AJ_035498
		AJ_041566
		AJ_047264
		AJ_031042
		AJ_037582
		AJ_006825
		AJ_031546
		AJ_036037
		AJ_027531
		AJ_011893
		AJ_004709
		AJ_011625
		AJ_042424
		AJ_014654
		AJ_021171
		AJ_029130
		AJ_020220
		AJ_011128
		AJ_004420
		AJ_029736
		AJ_022647
		AJ_005631
		AJ_035867
		AJ_014849
		AJ_020708
		AJ_020061
		AJ_019116
		AJ_047335
		AJ_001288
		AJ_008473
		AJ_009502
		AJ_021348
		AJ_009708
		AJ_026797
		AJ_017705
		AJ_003846
		AJ_029897
		AJ_021455
		AJ_043675
		AJ_031562
		AJ_013791
		AJ_014890
		AJ_027178
		AJ_038458
		AJ_031056
		AJ_034217
		AJ_045580
		AJ_007042
		AJ_000799
		AJ_008255
		AJ_035951
		AJ_004413
		AJ_030260
		AJ_021692
		AJ_016951
		AJ_033188
		AJ_001518
		AJ_014425
		AJ_000652
		AJ_042570
		AJ_006184
		AJ_039855
		AJ_006802
		AJ_046308
		AJ_024299
		AJ_035219
		AJ_039414
		AJ_015779
		AJ_031027
		AJ_042553
		AJ_038166
		AJ_043139
		AJ_031630
		AJ_031611
		AJ_006343
		AJ_035860
		AJ_002214
		AJ_019238
		AJ_005900
		AJ_019930
		AJ_035798
		AJ_009905
		AJ_031068
		AJ_018611
		AJ_004383
		AJ_011711
		AJ_025168
		AJ_014047
		AJ_017682
		AJ_046846
		AJ_008464
		AJ_037778
		AJ_014581
		AJ_006706
		AJ_018794
		AJ_001124
		AJ_003182
		AJ_030000
		AJ_040021
		AJ_017487
		AJ_007304
		AJ_007593
		AJ_024229
		AJ_023878
		AJ_032133
		AJ_037053
		AJ_025522
[truncated: 12,448 more rows]
